# Supplementary material for: A universal standardized method for output capability assessment of nanogenerators
Source: Nat Commun. 2019 Sep 27;10:4428. doi: 10.1038/s41467-019-12465-2 (PMC6765008; doi:10.1038/s41467-019-12465-2)
Supplement: Supplementary file 3 — Figure 1b Dataset [file 41467_2019_12465_MOESM3_ESM.xlsx]

## Sheet: Figure 1b
Figure 1b The distribution of Vb-V1 in V-Q plot at σ=50μC m^(-2)
						breakdown curve		CMEO
d/m	0.01		d(m)	C1(F)	Vb	Q	V
C2	1.77e-09		1e-12	0.0885	-1.90938e-06			Q	V
er	2		3e-06	2.95075e-08	-736.538			0	0
e(air)	1		3.15e-06	2.81027e-08	-1327.38			0	93849.5
dr	0.1mm		3.3075e-06	2.67648e-08	-4913.84			5e-07	0
A	28700000		3.47288e-06	2.54906e-08	3381.88	-8.57061e-05	51803.4	5e-07	-282.486
B	12.6		3.64652e-06	2.42771e-08	1337.23	-3.19641e-05	19396.1	0	0
p	1		3.82884e-06	2.31214e-08	864.901	-1.94977e-05	11880.5
l=w	0.1		4.02029e-06	2.20207e-08	656.167	-1.39492e-05	8537.09
sigma	5e-05		4.2213e-06	2.09724e-08	539.33	-1.0811e-05	6647.26
			4.43237e-06	1.9974e-08	465.246	-8.79282e-06	5432.94
			4.65398e-06	1.90232e-08	414.537	-7.38582e-06	4587.31
			4.88668e-06	1.81176e-08	378.023	-6.34888e-06	3964.96
			5.13102e-06	1.72552e-08	350.792	-5.55299e-06	3488.07
			5.38757e-06	1.64338e-08	329.98	-4.92284e-06	3111.24
			5.65695e-06	1.56516e-08	313.805	-4.41154e-06	2806.2
			5.93979e-06	1.49066e-08	301.1	-3.98838e-06	2554.42
			6.23678e-06	1.41971e-08	291.072	-3.63236e-06	2343.25
			6.54862e-06	1.35213e-08	283.159	-3.32869e-06	2163.77
			6.87605e-06	1.28778e-08	276.959	-3.06661e-06	2009.51
			7.21986e-06	1.22648e-08	272.17	-2.83812e-06	1875.63
			7.58085e-06	1.16811e-08	268.567	-2.63716e-06	1758.49
			7.95989e-06	1.11252e-08	265.977	-2.45904e-06	1655.26
			8.35789e-06	1.05957e-08	264.264	-2.30006e-06	1563.73
			8.77578e-06	1.00914e-08	263.323	-2.15731e-06	1482.14
			9.21457e-06	9.61119e-09	263.07	-2.02842e-06	1409.07
			9.6753e-06	9.15381e-09	263.438	-1.91146e-06	1343.36
			1.01591e-05	8.71821e-09	264.373	-1.80486e-06	1284.07
			1.0667e-05	8.30335e-09	265.831	-1.70729e-06	1230.4
			1.12004e-05	7.90825e-09	267.778	-1.61766e-06	1181.71
			1.17604e-05	7.53196e-09	270.186	-1.53503e-06	1137.43
			1.23484e-05	7.17359e-09	273.031	-1.45861e-06	1097.11
			1.29658e-05	6.83228e-09	276.297	-1.38774e-06	1060.33
			1.36141e-05	6.50722e-09	279.97	-1.32183e-06	1026.76
			1.42948e-05	6.19764e-09	284.038	-1.26037e-06	996.111
			1.50096e-05	5.9028e-09	288.495	-1.20293e-06	968.117
			1.576e-05	5.622e-09	293.335	-1.14913e-06	942.561
			1.6548e-05	5.35457e-09	298.555	-1.09863e-06	919.252
			1.73754e-05	5.09987e-09	304.154	-1.05115e-06	898.023
			1.82442e-05	4.8573e-09	310.133	-1.00641e-06	878.725
			1.91564e-05	4.62628e-09	316.493	-9.64187e-07	861.232
			2.01143e-05	4.40626e-09	323.239	-9.24277e-07	845.43
			2.112e-05	4.19671e-09	330.376	-8.86493e-07	831.219
			2.2176e-05	3.99715e-09	337.909	-8.5067e-07	818.513
			2.32848e-05	3.80708e-09	345.845	-8.16661e-07	807.235
			2.4449e-05	3.62606e-09	354.194	-7.8433e-07	797.319
			2.56715e-05	3.45367e-09	362.965	-7.53559e-07	788.704
			2.6955e-05	3.28948e-09	372.167	-7.24236e-07	781.34
			2.83028e-05	3.1331e-09	381.814	-6.96263e-07	775.183
			2.97179e-05	2.98418e-09	391.916	-6.69548e-07	770.192
			3.12038e-05	2.84234e-09	402.489	-6.4401e-07	766.336
			3.2764e-05	2.70726e-09	413.545	-6.19572e-07	763.586
			3.44022e-05	2.5786e-09	425.101	-5.96166e-07	761.917
			3.61223e-05	2.45607e-09	437.172	-5.73727e-07	761.312
			3.79284e-05	2.33938e-09	449.777	-5.52199e-07	761.754
			3.98248e-05	2.22824e-09	462.933	-5.31527e-07	763.231
			4.18161e-05	2.12239e-09	476.66	-5.11661e-07	765.734
			4.39069e-05	2.02158e-09	490.979	-4.92555e-07	769.259
			4.61022e-05	1.92557e-09	505.911	-4.74169e-07	773.803
			4.84073e-05	1.83413e-09	521.478	-4.56461e-07	779.366
			5.08277e-05	1.74705e-09	537.705	-4.39396e-07	785.951
			5.33691e-05	1.66411e-09	554.615	-4.2294e-07	793.564
			5.60376e-05	1.58512e-09	572.237	-4.07061e-07	802.215
			5.88394e-05	1.50988e-09	590.596	-3.91731e-07	811.913
			6.17814e-05	1.43823e-09	609.722	-3.76921e-07	822.672
			6.48705e-05	1.36999e-09	629.644	-3.62607e-07	834.507
			6.8114e-05	1.305e-09	650.394	-3.48764e-07	847.436
			7.15197e-05	1.2431e-09	672.005	-3.35371e-07	861.481
			7.50957e-05	1.18415e-09	694.512	-3.22406e-07	876.662
			7.88505e-05	1.128e-09	717.95	-3.09849e-07	893.006
			8.2793e-05	1.07453e-09	742.356	-2.97683e-07	910.539
			8.69326e-05	1.0236e-09	767.771	-2.85891e-07	929.291
			9.12793e-05	9.75095e-10	794.235	-2.74455e-07	949.294
			9.58432e-05	9.28898e-10	821.791	-2.6336e-07	970.582
			0.000100635	8.849e-10	850.483	-2.52593e-07	993.191
			0.000105667	8.42996e-10	880.359	-2.4214e-07	1017.16
			0.000110951	8.03086e-10	911.468	-2.31987e-07	1042.53
			0.000116498	7.65075e-10	943.86	-2.22123e-07	1069.35
			0.000122323	7.28873e-10	977.588	-2.12537e-07	1097.67
			0.000128439	6.94393e-10	1012.71	-2.03218e-07	1127.52
			0.000134861	6.61554e-10	1049.28	-1.94155e-07	1158.97
			0.000141604	6.30278e-10	1087.36	-1.85339e-07	1192.07
			0.000148684	6.00489e-10	1127.02	-1.76761e-07	1226.88
			0.000156119	5.72118e-10	1168.31	-1.68413e-07	1263.46
			0.000163924	5.45096e-10	1211.32	-1.60285e-07	1301.87
			0.000172121	5.1936e-10	1256.1	-1.52371e-07	1342.19
			0.000180727	4.94848e-10	1302.75	-1.44663e-07	1384.48
			0.000189763	4.71502e-10	1351.33	-1.37153e-07	1428.81
			0.000199251	4.49267e-10	1401.92	-1.29836e-07	1475.27
			0.000209214	4.28089e-10	1454.62	-1.22705e-07	1523.94
			0.000219674	4.07918e-10	1509.51	-1.15755e-07	1574.9
			0.000230658	3.88706e-10	1566.68	-1.08978e-07	1628.25
			0.000242191	3.70408e-10	1626.24	-1.02371e-07	1684.07
			0.000254301	3.5298e-10	1688.28	-9.5928e-08	1742.47
			0.000267016	3.36381e-10	1752.91	-8.96439e-08	1803.55
			0.000280366	3.2057e-10	1820.24	-8.35142e-08	1867.42
			0.000294385	3.05512e-10	1890.38	-7.75347e-08	1934.19
			0.000309104	2.91169e-10	1963.47	-7.1701e-08	2003.98
			0.000324559	2.77507e-10	2039.62	-6.60093e-08	2076.91
			0.000340787	2.64495e-10	2118.96	-6.04557e-08	2153.12
			0.000357827	2.52102e-10	2201.64	-5.50367e-08	2232.73
			0.000375718	2.40297e-10	2287.79	-4.97488e-08	2315.9
			0.000394504	2.29053e-10	2377.57	-4.45888e-08	2402.76
			0.000414229	2.18343e-10	2471.13	-3.95537e-08	2493.47
			0.00043494	2.08142e-10	2568.63	-3.46405e-08	2588.21
			0.000456687	1.98425e-10	2670.26	-2.98465e-08	2687.12
			0.000479522	1.8917e-10	2776.18	-2.51689e-08	2790.4
			0.000503498	1.80354e-10	2886.57	-2.06054e-08	2898.22
			0.000528673	1.71957e-10	3001.65	-1.61536e-08	3010.77
			0.000555106	1.63958e-10	3121.6	-1.18113e-08	3128.27
			0.000582862	1.56339e-10	3246.64	-7.57629e-09	3250.92
			0.000612005	1.49081e-10	3377	-3.44667e-09	3378.94
			0.000642605	1.42168e-10	3512.89	5.79436e-10	3512.57
			0.000674735	1.35582e-10	3654.58	4.5038e-09	3652.03
			0.000708472	1.29309e-10	3802.29	8.32806e-09	3797.59
			0.000743896	1.23334e-10	3956.31	1.20538e-08	3949.5
			0.00078109	1.17641e-10	4116.91	1.56823e-08	4108.05
			0.000820145	1.12219e-10	4284.36	1.92152e-08	4273.51
			0.000861152	1.07053e-10	4458.98	2.26534e-08	4446.18
			0.00090421	1.02132e-10	4641.08	2.59984e-08	4626.39
			0.00094942	9.74438e-11	4830.98	2.9251e-08	4814.45
			0.000996891	9.29778e-11	5029.02	3.24122e-08	5010.71
			0.00104674	8.87232e-11	5235.58	3.5483e-08	5215.53
			0.00109907	8.46699e-11	5451	3.84642e-08	5429.27
			0.00115403	8.08083e-11	5675.7	4.13564e-08	5652.33
			0.00121173	7.71293e-11	5910.07	4.41603e-08	5885.12
			0.00127231	7.36242e-11	6154.54	4.68764e-08	6128.06
			0.00133593	7.02848e-11	6409.56	4.95052e-08	6381.59
			0.00140273	6.71031e-11	6675.59	5.2047e-08	6646.19
			0.00147286	6.40716e-11	6953.12	5.45023e-08	6922.33
			0.00154651	6.11833e-11	7242.65	5.68712e-08	7210.52
			0.00162383	5.84311e-11	7544.71	5.91538e-08	7511.29
			0.00170502	5.58088e-11	7859.87	6.13502e-08	7825.21
			0.00179027	5.33101e-11	8188.69	6.34605e-08	8152.84
			0.00187979	5.0929e-11	8531.78	6.54845e-08	8494.78
			0.00197378	4.86601e-11	8889.78	6.74222e-08	8851.69
			0.00207247	4.6498e-11	9263.34	6.92731e-08	9224.2
			0.00217609	4.44376e-11	9653.16	7.10371e-08	9613.02
			0.00228489	4.2474e-11	10060	7.27138e-08	10018.9
			0.00239914	4.06026e-11	10484.5	7.43026e-08	10442.5
			0.00251909	3.88192e-11	10927.5	7.58031e-08	10884.7
			0.00264505	3.71193e-11	11389.9	7.72146e-08	11346.3
			0.0027773	3.54992e-11	11872.5	7.85364e-08	11828.1
			0.00291617	3.3955e-11	12376.2	7.97678e-08	12331.1
			0.00306198	3.2483e-11	12901.9	8.09078e-08	12856.2
			0.00321507	3.10799e-11	13450.6	8.19556e-08	13404.3
			0.00337583	2.97424e-11	14023.4	8.29102e-08	13976.6
			0.00354462	2.84673e-11	14621.3	8.37704e-08	14574
			0.00372185	2.72516e-11	15245.5	8.4535e-08	15197.7
			0.00390794	2.60927e-11	15897.1	8.52029e-08	15848.9
			0.00410334	2.49876e-11	16577.3	8.57726e-08	16528.8
			0.00430851	2.3934e-11	17287.4	8.62426e-08	17238.7
			0.00452393	2.29293e-11	18028.8	8.66116e-08	17979.9
			0.00475013	2.19712e-11	18802.9	8.68779e-08	18753.8
			0.00498764	2.10575e-11	19611.1	8.70397e-08	19561.9
			0.00523702	2.01861e-11	20454.9	8.70953e-08	20405.7
			0.00549887	1.9355e-11	21336	8.70428e-08	21286.8
			0.00577381	1.85622e-11	22256	8.68801e-08	22206.9
			0.0060625	1.7806e-11	23216.6	8.66053e-08	23167.7
			0.00636563	1.70846e-11	24219.8	8.62162e-08	24171.1
			0.00668391	1.63963e-11	25267.3	8.57103e-08	25218.9
			0.0070181	1.57395e-11	26361.3	8.50855e-08	26313.2
			0.00736901	1.51129e-11	27503.7	8.43392e-08	27456.1
			0.00773746	1.45149e-11	28696.8	8.34687e-08	28649.7
			0.00812433	1.39442e-11	29942.9	8.24714e-08	29896.3
			0.00853055	1.33994e-11	31244.2	8.13445e-08	31198.3
			0.00895708	1.28795e-11	32603.5	8.0085e-08	32558.2
			0.00940493	1.23831e-11	34023.1	7.86898e-08	33978.6
			0.00987518	1.19091e-11	35505.9	7.71559e-08	35462.3
			0.0103689	1.14566e-11	37054.7	7.54798e-08	37012.1
			0.0108874	1.10244e-11	38672.5	7.36582e-08	38630.9
			0.0114318	1.06117e-11	40362.4	7.16876e-08	40321.9
			0.0120033	1.02174e-11	42127.6	6.95641e-08	42088.3
			0.0126035	9.84079e-12	43971.7	6.72841e-08	43933.7
			0.0132337	9.48094e-12	45898	6.48435e-08	45861.4
			0.0138954	9.13708e-12	47910.4	6.22383e-08	47875.3
			0.0145901	8.80846e-12	50012.8	5.94641e-08	49979.2
			0.0153196	8.49435e-12	52209.2	5.65167e-08	52177.3
			0.0160856	8.19407e-12	54503.9	5.33914e-08	54473.7
			0.0168899	7.90696e-12	56901.3	5.00835e-08	56873
			0.0177344	7.6324e-12	59406.2	4.65881e-08	59379.8
			0.0186211	7.36981e-12	62023.3	4.29002e-08	61999
			0.0195522	7.11861e-12	64757.8	3.90146e-08	64735.7
			0.0205298	6.87827e-12	67614.9	3.49259e-08	67595.2
			0.0215563	6.64828e-12	70600.4	3.06286e-08	70583.1
			0.0226341	6.42815e-12	73720	2.61168e-08	73705.2
			0.0237658	6.21742e-12	76979.7	2.13846e-08	76967.6
			0.0249541	6.01565e-12	80386.1	1.6426e-08	80376.8
			0.0262018	5.8224e-12	83945.7	1.12344e-08	83939.3
			0.0275119	5.6373e-12	87665.5	5.80353e-09	87662.2
			0.0288875	5.45995e-12	91552.8	1.26486e-10	91552.7
			0.03	5.32768e-12	94683.6	-4.44413e-09	94686.1
