# Supplementary material for: A universal standardized method for output capability assessment of nanogenerators
Source: Nat Commun. 2019 Sep 27;10:4428. doi: 10.1038/s41467-019-12465-2 (PMC6765008; doi:10.1038/s41467-019-12465-2)
Supplement: Supplementary file 4 — Figure 2 Dataset [file 41467_2019_12465_MOESM4_ESM.xlsx]

## Sheet: Figure 2a
Figure 2a Q-V plots of CS mode for no breakdown
	Inset plot	Charge-time				plot	voltage-charge
	Time	Charge				Voltage	Charge
Unit	s	C				V	C
	0.0002	6.45e-11				-0.2335	6.45e-11
	0.0004	6.45e-11				0.09	6.45e-11
	0.0006	3.22e-11				0.735	3.22e-11
	0.0008	3.22e-11				1.06	3.22e-11
	0.001	3.22e-11				1.705	3.22e-11
	0.0012	6.45e-11				2.515	6.45e-11
	0.0014	-1.05e-13				3.65	-1.05e-13
	0.0016	3.22e-11				4.295	3.22e-11
	0.0018	-1.05e-13				4.94	-1.05e-13
	0.002	3.22e-11				5.6	3.22e-11
	0.0022	3.22e-11				6.4	3.22e-11
	0.0024	6.45e-11				7.85	6.45e-11
	0.0026	6.45e-11				9.45	6.45e-11
	0.0028	6.45e-11				10.45	6.45e-11
	0.003	6.45e-11				11.1	6.45e-11
	0.0032	9.68e-11				11.55	9.68e-11
	0.0034	3.22e-11				11.55	3.22e-11
	0.0036	6.45e-11				12.4	6.45e-11
	0.0038	6.45e-11				13.05	6.45e-11
	0.004	1.29e-10				14.95	1.29e-10
	0.0042	1.29e-10				17.05	1.29e-10
	0.0044	1.61e-10				19.8	1.61e-10
	0.0046	1.61e-10				23.2	1.61e-10
	0.0048	1.94e-10				27.1	1.94e-10
	0.005	2.58e-10				31	2.58e-10
	0.0052	3.23e-10				36.15	3.23e-10
	0.0054	3.55e-10				42.45	3.55e-10
	0.0056	4.52e-10				50.5	4.52e-10
	0.0058	5.49e-10				60	5.49e-10
	0.006	6.78e-10				69.5	6.78e-10
	0.0062	7.75e-10				80	7.75e-10
	0.0064	9.05e-10				92.5	9.05e-10
	0.0066	1.07e-09				107.5	1.07e-09
	0.0068	1.39e-09				131.5	1.39e-09
	0.007	1.65e-09				163	1.65e-09
	0.0072	2e-09				195.5	2e-09
	0.0074	2.29e-09				227.5	2.29e-09
	0.0076	2.65e-09				260	2.65e-09
	0.0078	3.07e-09				296.5	3.07e-09
	0.008	3.49e-09				339.5	3.49e-09
	0.0082	4.04e-09				388.5	4.04e-09
	0.0084	4.68e-09				448	4.68e-09
	0.0086	5.4e-09				515	5.4e-09
	0.0088	6.11e-09				585	6.11e-09
	0.009	6.85e-09				655	6.85e-09
	0.0092	7.63e-09				730	7.63e-09
	0.0094	8.43e-09				805	8.43e-09
	0.0096	9.11e-09				875	9.11e-09
	0.0098	9.69e-09				935	9.69e-09
	0.01	1.02e-08				985	1.02e-08
	0.0102	1.07e-08				1025	1.07e-08
	0.0104	1.11e-08				1065	1.11e-08
	0.0106	1.14e-08				1100	1.14e-08
	0.0108	1.18e-08				1130	1.18e-08
	0.011	1.21e-08				1160	1.21e-08
	0.0112	1.24e-08				1190	1.24e-08
	0.0114	1.27e-08				1215	1.27e-08
	0.0116	1.29e-08				1240	1.29e-08
	0.0118	1.32e-08				1270	1.32e-08
	0.012	1.34e-08				1290	1.34e-08
	0.0122	1.36e-08				1315	1.36e-08
	0.0124	1.38e-08				1335	1.38e-08
	0.0126	1.4e-08				1350	1.4e-08
	0.0128	1.42e-08				1365	1.42e-08
	0.013	1.43e-08				1380	1.43e-08
	0.0132	1.44e-08				1395	1.44e-08
	0.0134	1.46e-08				1410	1.46e-08
	0.0136	1.47e-08				1420	1.47e-08
	0.0138	1.48e-08				1430	1.48e-08
	0.014	1.49e-08				1440	1.49e-08
	0.0142	1.5e-08				1450	1.5e-08
	0.0144	1.5e-08				1455	1.5e-08
	0.0146	1.51e-08				1465	1.51e-08
	0.0148	1.52e-08				1470	1.52e-08
	0.015	1.52e-08				1475	1.52e-08
	0.0152	1.52e-08				1480	1.52e-08
	0.0154	1.52e-08				1480	1.52e-08
	0.0156	1.53e-08				1485	1.53e-08
	0.0158	1.53e-08				1485	1.53e-08
	0.016	1.53e-08				1485	1.53e-08
	0.0162	1.53e-08				1485	1.53e-08
	0.0164	1.53e-08				1490	1.53e-08
	0.0166	1.52e-08				1490	1.52e-08
	0.0168	1.53e-08				1490	1.53e-08
	0.017	1.52e-08				1490	1.52e-08
	0.0172	1.52e-08				1485	1.52e-08
	0.0174	1.52e-08				1485	1.52e-08
	0.0176	1.52e-08				1480	1.52e-08
	0.0178	1.51e-08				1480	1.51e-08
	0.018	1.52e-08				1480	1.52e-08
	0.0182	1.51e-08				1475	1.51e-08
	0.0184	1.5e-08				1475	1.5e-08
	0.0186	1.5e-08				1470	1.5e-08
	0.0188	1.49e-08				1465	1.49e-08
	0.019	1.49e-08				1465	1.49e-08
	0.0192	1.48e-08				1460	1.48e-08
	0.0194	1.48e-08				1455	1.48e-08
	0.0196	1.47e-08				1450	1.47e-08
	0.0198	1.47e-08				1445	1.47e-08
	0.02	1.46e-08				1445	1.46e-08
	0.0202	1.46e-08				1440	1.46e-08
	0.0204	1.46e-08				1435	1.46e-08
	0.0206	1.45e-08				1430	1.45e-08
	0.0208	1.44e-08				1425	1.44e-08
	0.021	1.44e-08				1420	1.44e-08
	0.0212	1.43e-08				1415	1.43e-08
	0.0214	1.42e-08				1410	1.42e-08
	0.0216	1.42e-08				1405	1.42e-08
	0.0218	1.41e-08				1395	1.41e-08
	0.022	1.41e-08				1390	1.41e-08
	0.0222	1.4e-08				1385	1.4e-08
	0.0224	1.39e-08				1380	1.39e-08
	0.0226	1.39e-08				1375	1.39e-08
	0.0228	1.38e-08				1370	1.38e-08
	0.023	1.37e-08				1365	1.37e-08
	0.0232	1.36e-08				1360	1.36e-08
	0.0234	1.36e-08				1355	1.36e-08
	0.0236	1.35e-08				1345	1.35e-08
	0.0238	1.34e-08				1340	1.34e-08
	0.024	1.34e-08				1335	1.34e-08
	0.0242	1.33e-08				1325	1.33e-08
	0.0244	1.32e-08				1320	1.32e-08
	0.0246	1.32e-08				1315	1.32e-08
	0.0248	1.31e-08				1310	1.31e-08
	0.025	1.31e-08				1300	1.31e-08
	0.0252	1.3e-08				1295	1.3e-08
	0.0254	1.29e-08				1290	1.29e-08
	0.0256	1.29e-08				1280	1.29e-08
	0.0258	1.28e-08				1275	1.28e-08
	0.026	1.27e-08				1270	1.27e-08
	0.0262	1.26e-08				1260	1.26e-08
	0.0264	1.26e-08				1255	1.26e-08
	0.0266	1.25e-08				1245	1.25e-08
	0.0268	1.24e-08				1240	1.24e-08
	0.027	1.24e-08				1235	1.24e-08
	0.0272	1.22e-08				1225	1.22e-08
	0.0274	1.22e-08				1220	1.22e-08
	0.0276	1.22e-08				1215	1.22e-08
	0.0278	1.21e-08				1205	1.21e-08
	0.028	1.2e-08				1200	1.2e-08
	0.0282	1.19e-08				1190	1.19e-08
	0.0284	1.18e-08				1185	1.18e-08
	0.0286	1.18e-08				1175	1.18e-08
	0.0288	1.17e-08				1170	1.17e-08
	0.029	1.17e-08				1165	1.17e-08
	0.0292	1.16e-08				1155	1.16e-08
	0.0294	1.15e-08				1150	1.15e-08
	0.0296	1.15e-08				1140	1.15e-08
	0.0298	1.14e-08				1135	1.14e-08
	0.03	1.13e-08				1125	1.13e-08
	0.0302	1.13e-08				1120	1.13e-08
	0.0304	1.12e-08				1110	1.12e-08
	0.0306	1.11e-08				1105	1.11e-08
	0.0308	1.11e-08				1100	1.11e-08
	0.031	1.1e-08				1090	1.1e-08
	0.0312	1.09e-08				1085	1.09e-08
	0.0314	1.09e-08				1075	1.09e-08
	0.0316	1.08e-08				1070	1.08e-08
	0.0318	1.08e-08				1065	1.08e-08
	0.032	1.07e-08				1055	1.07e-08
	0.0322	1.06e-08				1050	1.06e-08
	0.0324	1.05e-08				1040	1.05e-08
	0.0326	1.05e-08				1035	1.05e-08
	0.0328	1.04e-08				1025	1.04e-08
	0.033	1.04e-08				1020	1.04e-08
	0.0332	1.03e-08				1015	1.03e-08
	0.0334	1.02e-08				1010	1.02e-08
	0.0336	1.02e-08				1000	1.02e-08
	0.0338	1.01e-08				995	1.01e-08
	0.034	1e-08				990	1e-08
	0.0342	9.98e-09				985	9.98e-09
	0.0344	9.95e-09				975	9.95e-09
	0.0346	9.89e-09				970	9.89e-09
	0.0348	9.85e-09				965	9.85e-09
	0.035	9.76e-09				960	9.76e-09
	0.0352	9.69e-09				955	9.69e-09
	0.0354	9.63e-09				945	9.63e-09
	0.0356	9.56e-09				940	9.56e-09
	0.0358	9.5e-09				935	9.5e-09
	0.036	9.43e-09				930	9.43e-09
	0.0362	9.37e-09				925	9.37e-09
	0.0364	9.31e-09				920	9.31e-09
	0.0366	9.27e-09				915	9.27e-09
	0.0368	9.21e-09				910	9.21e-09
	0.037	9.14e-09				900	9.14e-09
	0.0372	9.11e-09				895	9.11e-09
	0.0374	9.05e-09				890	9.05e-09
	0.0376	9.01e-09				885	9.01e-09
	0.0378	8.95e-09				880	8.95e-09
	0.038	8.92e-09				875	8.92e-09
	0.0382	8.82e-09				870	8.82e-09
	0.0384	8.79e-09				865	8.79e-09
	0.0386	8.69e-09				860	8.69e-09
	0.0388	8.66e-09				855	8.66e-09
	0.039	8.63e-09				850	8.63e-09
	0.0392	8.56e-09				845	8.56e-09
	0.0394	8.53e-09				840	8.53e-09
	0.0396	8.5e-09				835	8.5e-09
	0.0398	8.4e-09				835	8.4e-09
	0.04	8.34e-09				830	8.34e-09
	0.0402	8.3e-09				825	8.3e-09
	0.0404	8.27e-09				820	8.27e-09
	0.0406	8.21e-09				815	8.21e-09
	0.0408	8.14e-09				810	8.14e-09
	0.041	8.08e-09				805	8.08e-09
	0.0412	8.05e-09				800	8.05e-09
	0.0414	7.98e-09				795	7.98e-09
	0.0416	7.98e-09				795	7.98e-09
	0.0418	7.88e-09				790	7.88e-09
	0.042	7.85e-09				785	7.85e-09
	0.0422	7.82e-09				780	7.82e-09
	0.0424	7.79e-09				775	7.79e-09
	0.0426	7.72e-09				775	7.72e-09
	0.0428	7.66e-09				770	7.66e-09
	0.043	7.66e-09				765	7.66e-09
	0.0432	7.59e-09				760	7.59e-09
	0.0434	7.53e-09				755	7.53e-09
	0.0436	7.5e-09				750	7.5e-09
	0.0438	7.46e-09				745	7.46e-09
	0.044	7.43e-09				740	7.43e-09
	0.0442	7.33e-09				740	7.33e-09
	0.0444	7.27e-09				735	7.27e-09
	0.0446	7.24e-09				730	7.24e-09
	0.0448	7.24e-09				725	7.24e-09
	0.045	7.14e-09				720	7.14e-09
	0.0452	7.14e-09				715	7.14e-09
	0.0454	7.11e-09				710	7.11e-09
	0.0456	7.01e-09				710	7.01e-09
	0.0458	6.98e-09				705	6.98e-09
	0.046	6.95e-09				700	6.95e-09
	0.0462	6.95e-09				695	6.95e-09
	0.0464	6.85e-09				690	6.85e-09
	0.0466	6.79e-09				685	6.79e-09
	0.0468	6.79e-09				680	6.79e-09
	0.047	6.72e-09				675	6.72e-09
	0.0472	6.72e-09				675	6.72e-09
	0.0474	6.62e-09				670	6.62e-09
	0.0476	6.59e-09				665	6.59e-09
	0.0478	6.59e-09				660	6.59e-09
	0.048	6.53e-09				655	6.53e-09
	0.0482	6.53e-09				650	6.53e-09
	0.0484	6.46e-09				645	6.46e-09
	0.0486	6.43e-09				640	6.43e-09
	0.0488	6.4e-09				640	6.4e-09
	0.049	6.37e-09				635	6.37e-09
	0.0492	6.33e-09				630	6.33e-09
	0.0494	6.24e-09				625	6.24e-09
	0.0496	6.24e-09				620	6.24e-09
	0.0498	6.2e-09				615	6.2e-09
	0.05	6.17e-09				610	6.17e-09
	0.0502	6.11e-09				610	6.11e-09
	0.0504	6.07e-09				605	6.07e-09
	0.0506	6.04e-09				600	6.04e-09
	0.0508	5.98e-09				595	5.98e-09
	0.051	5.98e-09				590	5.98e-09
	0.0512	5.95e-09				585	5.95e-09
	0.0514	5.85e-09				580	5.85e-09
	0.0516	5.85e-09				580	5.85e-09
	0.0518	5.82e-09				575	5.82e-09
	0.052	5.78e-09				570	5.78e-09
	0.0522	5.75e-09				565	5.75e-09
	0.0524	5.75e-09				560	5.75e-09
	0.0526	5.69e-09				555	5.69e-09
	0.0528	5.65e-09				550	5.65e-09
	0.053	5.62e-09				545	5.62e-09
	0.0532	5.56e-09				545	5.56e-09
	0.0534	5.53e-09				540	5.53e-09
	0.0536	5.49e-09				535	5.49e-09
	0.0538	5.46e-09				535	5.46e-09
	0.054	5.4e-09				530	5.4e-09
	0.0542	5.4e-09				525	5.4e-09
	0.0544	5.36e-09				520	5.36e-09
	0.0546	5.33e-09				520	5.33e-09
	0.0548	5.27e-09				515	5.27e-09
	0.055	5.27e-09				510	5.27e-09
	0.0552	5.23e-09				510	5.23e-09
	0.0554	5.17e-09				505	5.17e-09
	0.0556	5.14e-09				500	5.14e-09
	0.0558	5.1e-09				497	5.1e-09
	0.056	5.07e-09				493.5	5.07e-09
	0.0562	5.01e-09				490.5	5.01e-09
	0.0564	4.98e-09				488	4.98e-09
	0.0566	4.98e-09				485.5	4.98e-09
	0.0568	4.98e-09				483	4.98e-09
	0.057	4.94e-09				479.5	4.94e-09
	0.0572	4.88e-09				476.5	4.88e-09
	0.0574	4.88e-09				473.5	4.88e-09
	0.0576	4.81e-09				470	4.81e-09
	0.0578	4.78e-09				467	4.78e-09
	0.058	4.78e-09				464	4.78e-09
	0.0582	4.72e-09				462	4.72e-09
	0.0584	4.72e-09				460	4.72e-09
	0.0586	4.68e-09				458	4.68e-09
	0.0588	4.65e-09				455	4.65e-09
	0.059	4.62e-09				452	4.62e-09
	0.0592	4.56e-09				450	4.56e-09
	0.0594	4.56e-09				448	4.56e-09
	0.0596	4.56e-09				445.5	4.56e-09
	0.0598	4.49e-09				443.5	4.49e-09
	0.06	4.46e-09				441	4.46e-09
	0.0602	4.43e-09				438.5	4.43e-09
	0.0604	4.46e-09				436	4.46e-09
	0.0606	4.39e-09				434	4.39e-09
	0.0608	4.36e-09				431	4.36e-09
	0.061	4.3e-09				429	4.3e-09
	0.0612	4.33e-09				427.5	4.33e-09
	0.0614	4.23e-09				425	4.23e-09
	0.0616	4.26e-09				423	4.26e-09
	0.0618	4.23e-09				421	4.23e-09
	0.062	4.2e-09				418.5	4.2e-09
	0.0622	4.14e-09				416.5	4.14e-09
	0.0624	4.17e-09				415.5	4.17e-09
	0.0626	4.07e-09				414	4.07e-09
	0.0628	4.1e-09				412	4.1e-09
	0.063	4.07e-09				410	4.07e-09
	0.0632	4.07e-09				407	4.07e-09
	0.0634	4.01e-09				404.5	4.01e-09
	0.0636	3.94e-09				402	3.94e-09
	0.0638	3.97e-09				399.5	3.97e-09
	0.064	3.94e-09				397.5	3.94e-09
	0.0642	3.88e-09				395.5	3.88e-09
	0.0644	3.81e-09				393.5	3.81e-09
	0.0646	3.84e-09				391.5	3.84e-09
	0.0648	3.81e-09				390	3.81e-09
	0.065	3.84e-09				387	3.84e-09
	0.0652	3.81e-09				384	3.81e-09
	0.0654	3.81e-09				381.5	3.81e-09
	0.0656	3.72e-09				380.5	3.72e-09
	0.0658	3.72e-09				379	3.72e-09
	0.066	3.68e-09				376	3.68e-09
	0.0662	3.65e-09				374	3.65e-09
	0.0664	3.65e-09				371	3.65e-09
	0.0666	3.62e-09				367.5	3.62e-09
	0.0668	3.62e-09				365	3.62e-09
	0.067	3.55e-09				362.5	3.55e-09
	0.0672	3.59e-09				360	3.59e-09
	0.0674	3.55e-09				358	3.55e-09
	0.0676	3.52e-09				356	3.52e-09
	0.0678	3.49e-09				354	3.49e-09
	0.068	3.49e-09				351	3.49e-09
	0.0682	3.46e-09				348	3.46e-09
	0.0684	3.39e-09				345.5	3.39e-09
	0.0686	3.42e-09				342	3.42e-09
	0.0688	3.39e-09				340.5	3.39e-09
	0.069	3.36e-09				338	3.36e-09
	0.0692	3.33e-09				335.5	3.33e-09
	0.0694	3.33e-09				332.5	3.33e-09
	0.0696	3.3e-09				329	3.3e-09
	0.0698	3.26e-09				326.5	3.26e-09
	0.07	3.26e-09				324	3.26e-09
	0.0702	3.23e-09				321.5	3.23e-09
	0.0704	3.23e-09				319	3.23e-09
	0.0706	3.23e-09				316.5	3.23e-09
	0.0708	3.17e-09				314	3.17e-09
	0.071	3.2e-09				311.5	3.2e-09
	0.0712	3.13e-09				308.5	3.13e-09
	0.0714	3.07e-09				305.5	3.07e-09
	0.0716	3.1e-09				303	3.1e-09
	0.0718	3.1e-09				300.5	3.1e-09
	0.072	3.07e-09				298.5	3.07e-09
	0.0722	3e-09				295.5	3e-09
	0.0724	2.97e-09				292	2.97e-09
	0.0726	3e-09				289	3e-09
	0.0728	2.97e-09				286.5	2.97e-09
	0.073	2.94e-09				284	2.94e-09
	0.0732	2.94e-09				282.5	2.94e-09
	0.0734	2.91e-09				281	2.91e-09
	0.0736	2.91e-09				279	2.91e-09
	0.0738	2.88e-09				277	2.88e-09
	0.074	2.84e-09				274.5	2.84e-09
	0.0742	2.81e-09				272	2.81e-09
	0.0744	2.84e-09				269.5	2.84e-09
	0.0746	2.81e-09				267	2.81e-09
	0.0748	2.75e-09				265	2.75e-09
	0.075	2.78e-09				263.5	2.78e-09
	0.0752	2.75e-09				263	2.75e-09
	0.0754	2.71e-09				261	2.71e-09
	0.0756	2.71e-09				257.5	2.71e-09
	0.0758	2.75e-09				255	2.75e-09
	0.076	2.68e-09				253.5	2.68e-09
	0.0762	2.65e-09				252	2.65e-09
	0.0764	2.65e-09				251	2.65e-09
	0.0766	2.65e-09				250	2.65e-09
	0.0768	2.62e-09				249	2.62e-09
	0.077	2.58e-09				247.5	2.58e-09
	0.0772	2.58e-09				245.5	2.58e-09
	0.0774	2.55e-09				244	2.55e-09
	0.0776	2.49e-09				242	2.49e-09
	0.0778	2.52e-09				240.5	2.52e-09
	0.078	2.52e-09				239.5	2.52e-09
	0.0782	2.46e-09				238.5	2.46e-09
	0.0784	2.49e-09				237.5	2.49e-09
	0.0786	2.46e-09				237	2.46e-09
	0.0788	2.46e-09				235	2.46e-09
	0.079	2.42e-09				233.5	2.42e-09
	0.0792	2.42e-09				233	2.42e-09
	0.0794	2.36e-09				232.5	2.36e-09
	0.0796	2.39e-09				232	2.39e-09
	0.0798	2.39e-09				231	2.39e-09
	0.08	2.36e-09				229.5	2.36e-09
	0.0802	2.36e-09				228.5	2.36e-09
	0.0804	2.29e-09				227.5	2.29e-09
	0.0806	2.29e-09				226.5	2.29e-09
	0.0808	2.29e-09				225.5	2.29e-09
	0.081	2.29e-09				224	2.29e-09
	0.0812	2.26e-09				224	2.26e-09
	0.0814	2.26e-09				223	2.26e-09
	0.0816	2.26e-09				222.5	2.26e-09
	0.0818	2.23e-09				221.5	2.23e-09
	0.082	2.2e-09				220.5	2.2e-09
	0.0822	2.23e-09				219.5	2.23e-09
	0.0824	2.16e-09				219.5	2.16e-09
	0.0826	2.2e-09				220	2.2e-09
	0.0828	2.16e-09				219.5	2.16e-09
	0.083	2.13e-09				218	2.13e-09
	0.0832	2.13e-09				216.5	2.13e-09
	0.0834	2.13e-09				215	2.13e-09
	0.0836	2.1e-09				213.5	2.1e-09
	0.0838	2.04e-09				212.5	2.04e-09
	0.084	2.07e-09				211.5	2.07e-09
	0.0842	2.07e-09				211	2.07e-09
	0.0844	2.07e-09				210	2.07e-09
	0.0846	2.04e-09				209.5	2.04e-09
	0.0848	2.07e-09				208.5	2.07e-09
	0.085	2e-09				207.5	2e-09
	0.0852	2e-09				205.5	2e-09
	0.0854	1.97e-09				204	1.97e-09
	0.0856	1.97e-09				204	1.97e-09
	0.0858	1.97e-09				203.5	1.97e-09
	0.086	1.97e-09				202.5	1.97e-09
	0.0862	1.94e-09				201	1.94e-09
	0.0864	1.91e-09				199	1.91e-09
	0.0866	1.94e-09				197	1.94e-09
	0.0868	1.87e-09				195	1.87e-09
	0.087	1.91e-09				194	1.91e-09
	0.0872	1.91e-09				192.5	1.91e-09
	0.0874	1.91e-09				191.5	1.91e-09
	0.0876	1.84e-09				191	1.84e-09
	0.0878	1.87e-09				189.5	1.87e-09
	0.088	1.84e-09				188	1.84e-09
	0.0882	1.84e-09				186	1.84e-09
	0.0884	1.78e-09				184.5	1.78e-09
	0.0886	1.81e-09				182.5	1.81e-09
	0.0888	1.78e-09				181.5	1.78e-09
	0.089	1.81e-09				180	1.81e-09
	0.0892	1.78e-09				178.5	1.78e-09
	0.0894	1.78e-09				176.5	1.78e-09
	0.0896	1.78e-09				174.5	1.78e-09
	0.0898	1.74e-09				173	1.74e-09
	0.09	1.74e-09				171	1.74e-09
	0.0902	1.74e-09				170	1.74e-09
	0.0904	1.71e-09				168.5	1.71e-09
	0.0906	1.71e-09				167	1.71e-09
	0.0908	1.71e-09				165.5	1.71e-09
	0.091	1.68e-09				164	1.68e-09
	0.0912	1.65e-09				162	1.65e-09
	0.0914	1.68e-09				160	1.68e-09
	0.0916	1.65e-09				158.5	1.65e-09
	0.0918	1.65e-09				157	1.65e-09
	0.092	1.62e-09				155.5	1.62e-09
	0.0922	1.62e-09				154	1.62e-09
	0.0924	1.62e-09				151.5	1.62e-09
	0.0926	1.58e-09				149	1.58e-09
	0.0928	1.55e-09				147.5	1.55e-09
	0.093	1.55e-09				146	1.55e-09
	0.0932	1.55e-09				145.5	1.55e-09
	0.0934	1.55e-09				144.5	1.55e-09
	0.0936	1.52e-09				143.5	1.52e-09
	0.0938	1.55e-09				142.5	1.55e-09
	0.094	1.52e-09				141	1.52e-09
	0.0942	1.52e-09				139	1.52e-09
	0.0944	1.52e-09				137.5	1.52e-09
	0.0946	1.52e-09				136	1.52e-09
	0.0948	1.52e-09				134.5	1.52e-09
	0.095	1.49e-09				134	1.49e-09
	0.0952	1.49e-09				133.5	1.49e-09
	0.0954	1.49e-09				133	1.49e-09
	0.0956	1.49e-09				131	1.49e-09
	0.0958	1.42e-09				129	1.42e-09
	0.096	1.42e-09				128	1.42e-09
	0.0962	1.42e-09				127.5	1.42e-09
	0.0964	1.42e-09				127	1.42e-09
	0.0966	1.39e-09				127.5	1.39e-09
	0.0968	1.42e-09				127	1.42e-09
	0.097	1.36e-09				126	1.36e-09
	0.0972	1.32e-09				125	1.32e-09
	0.0974	1.36e-09				124	1.36e-09
	0.0976	1.32e-09				123	1.32e-09
	0.0978	1.36e-09				122.5	1.36e-09
	0.098	1.32e-09				122	1.32e-09
	0.0982	1.29e-09				121.5	1.29e-09
	0.0984	1.36e-09				121.5	1.36e-09
	0.0986	1.32e-09				121.5	1.32e-09
	0.0988	1.29e-09				120.5	1.29e-09
	0.099	1.29e-09				120	1.29e-09
	0.0992	1.29e-09				120	1.29e-09
	0.0994	1.26e-09				120.5	1.26e-09
	0.0996	1.26e-09				120.5	1.26e-09
	0.0998	1.29e-09				120	1.29e-09
	0.1	1.23e-09				120	1.23e-09
	0.1002	1.23e-09				119.5	1.23e-09
	0.1004	1.23e-09				119	1.23e-09
	0.1006	1.23e-09				119	1.23e-09
	0.1008	1.23e-09				118.5	1.23e-09
	0.101	1.23e-09				118	1.23e-09
	0.1012	1.2e-09				118	1.2e-09
	0.1014	1.23e-09				118.5	1.23e-09
	0.1016	1.2e-09				118	1.2e-09
	0.1018	1.16e-09				118	1.16e-09
	0.102	1.2e-09				117.5	1.2e-09
	0.1022	1.16e-09				117.5	1.16e-09
	0.1024	1.13e-09				118	1.13e-09
	0.1026	1.13e-09				119	1.13e-09
	0.1028	1.13e-09				119	1.13e-09
	0.103	1.13e-09				118.5	1.13e-09
	0.1032	1.13e-09				117	1.13e-09
	0.1034	1.1e-09				116.5	1.1e-09
	0.1036	1.13e-09				116	1.13e-09
	0.1038	1.1e-09				115	1.1e-09
	0.104	1.1e-09				115	1.1e-09
	0.1042	1.13e-09				115	1.13e-09
	0.1044	1.1e-09				115	1.1e-09
	0.1046	1.07e-09				115	1.07e-09
	0.1048	1.07e-09				114.5	1.07e-09
	0.105	1.07e-09				113.5	1.07e-09
	0.1052	1e-09				113	1e-09
	0.1054	1.07e-09				112.5	1.07e-09
	0.1056	1.07e-09				112.5	1.07e-09
	0.1058	1.07e-09				112.5	1.07e-09
	0.106	1.03e-09				112	1.03e-09
	0.1062	1.1e-09				111	1.1e-09
	0.1064	1e-09				110	1e-09
	0.1066	1e-09				108.5	1e-09
	0.1068	9.69e-10				107	9.69e-10
	0.107	1.03e-09				106.5	1.03e-09
	0.1072	1.07e-09				106	1.07e-09
	0.1074	1e-09				105	1e-09
	0.1076	1e-09				105	1e-09
	0.1078	9.69e-10				104	9.69e-10
	0.108	1.03e-09				103.5	1.03e-09
	0.1082	9.69e-10				102	9.69e-10
	0.1084	1e-09				100.5	1e-09
	0.1086	1e-09				99	1e-09
	0.1088	9.37e-10				99	9.37e-10
	0.109	9.69e-10				98.5	9.69e-10
	0.1092	9.37e-10				97	9.37e-10
	0.1094	9.37e-10				95.5	9.37e-10
	0.1096	9.05e-10				94	9.05e-10
	0.1098	9.37e-10				93	9.37e-10
	0.11	9.37e-10				92	9.37e-10
	0.1102	9.05e-10				91	9.05e-10
	0.1104	9.05e-10				90	9.05e-10
	0.1106	9.05e-10				89	9.05e-10
	0.1108	8.72e-10				88	8.72e-10
	0.111	9.05e-10				87	9.05e-10
	0.1112	9.37e-10				85.5	9.37e-10
	0.1114	9.37e-10				84	9.37e-10
	0.1116	9.05e-10				82.5	9.05e-10
	0.1118	9.05e-10				82	9.05e-10
	0.112	8.72e-10				81	8.72e-10
	0.1122	9.05e-10				79.5	9.05e-10
	0.1124	8.72e-10				77.5	8.72e-10
	0.1126	8.4e-10				76	8.4e-10
	0.1128	8.72e-10				74.5	8.72e-10
	0.113	8.4e-10				74	8.4e-10
	0.1132	8.08e-10				73.5	8.08e-10
	0.1134	8.08e-10				73	8.08e-10
	0.1136	8.4e-10				72.5	8.4e-10
	0.1138	8.08e-10				72	8.08e-10
	0.114	8.4e-10				71	8.4e-10
	0.1142	8.08e-10				70	8.08e-10
	0.1144	8.08e-10				68.5	8.08e-10
	0.1146	8.08e-10				67.5	8.08e-10
	0.1148	8.08e-10				66.5	8.08e-10
	0.115	8.08e-10				66.5	8.08e-10
	0.1152	8.4e-10				66.5	8.4e-10
	0.1154	8.08e-10				65.5	8.08e-10
	0.1156	7.75e-10				64.5	7.75e-10
	0.1158	7.43e-10				63.5	7.43e-10
	0.116	7.43e-10				63	7.43e-10
	0.1162	7.43e-10				62.5	7.43e-10
	0.1164	7.43e-10				62.5	7.43e-10
	0.1166	7.75e-10				63	7.75e-10
	0.1168	7.43e-10				63	7.43e-10
	0.117	7.11e-10				62.5	7.11e-10
	0.1172	7.11e-10				62	7.11e-10
	0.1174	7.11e-10				61.5	7.11e-10
	0.1176	7.43e-10				61	7.43e-10
	0.1178	7.43e-10				60.5	7.43e-10
	0.118	7.11e-10				60.5	7.11e-10
	0.1182	7.11e-10				61	7.11e-10
	0.1184	7.11e-10				61	7.11e-10
	0.1186	7.11e-10				61	7.11e-10
	0.1188	6.78e-10				60.5	6.78e-10
	0.119	6.78e-10				60.5	6.78e-10
	0.1192	6.78e-10				61	6.78e-10
	0.1194	6.78e-10				61.5	6.78e-10
	0.1196	6.78e-10				62.5	6.78e-10
	0.1198	7.11e-10				62.5	7.11e-10
	0.12	6.78e-10				62.5	6.78e-10
	0.1202	6.78e-10				62.5	6.78e-10
	0.1204	6.14e-10				62	6.14e-10
	0.1206	6.78e-10				62	6.78e-10
	0.1208	6.14e-10				62	6.14e-10
	0.121	6.46e-10				62.5	6.46e-10
	0.1212	6.46e-10				62.5	6.46e-10
	0.1214	6.46e-10				63	6.46e-10
	0.1216	6.14e-10				63.5	6.14e-10
	0.1218	6.14e-10				63.5	6.14e-10
	0.122	6.14e-10				63.5	6.14e-10
	0.1222	6.14e-10				64	6.14e-10
	0.1224	6.78e-10				65.5	6.78e-10
	0.1226	6.14e-10				66	6.14e-10
	0.1228	6.46e-10				66	6.46e-10
	0.123	6.46e-10				66	6.46e-10
	0.1232	6.14e-10				65.5	6.14e-10
	0.1234	6.14e-10				65	6.14e-10
	0.1236	6.14e-10				64.5	6.14e-10
	0.1238	5.81e-10				64	5.81e-10
	0.124	6.14e-10				64.5	6.14e-10
	0.1242	5.49e-10				64.5	5.49e-10
	0.1244	5.49e-10				65	5.49e-10
	0.1246	6.14e-10				65.5	6.14e-10
	0.1248	5.81e-10				65.5	5.81e-10
	0.125	5.81e-10				64.5	5.81e-10
	0.1252	5.81e-10				64	5.81e-10
	0.1254	5.81e-10				64	5.81e-10
	0.1256	5.81e-10				64.5	5.81e-10
	0.1258	6.14e-10				65	6.14e-10
	0.126	5.81e-10				64.5	5.81e-10
	0.1262	5.81e-10				64	5.81e-10
	0.1264	5.81e-10				63	5.81e-10
	0.1266	5.81e-10				61.5	5.81e-10
	0.1268	5.81e-10				61	5.81e-10
	0.127	5.49e-10				60.5	5.49e-10
	0.1272	5.81e-10				60.5	5.81e-10
	0.1274	5.49e-10				60.5	5.49e-10
	0.1276	5.17e-10				60	5.17e-10
	0.1278	5.49e-10				59.5	5.49e-10
	0.128	5.49e-10				58.5	5.49e-10
	0.1282	5.17e-10				57.5	5.17e-10
	0.1284	5.49e-10				57	5.49e-10
	0.1286	6.14e-10				55.5	6.14e-10
	0.1288	5.17e-10				55.5	5.17e-10
	0.129	5.49e-10				55.5	5.49e-10
	0.1292	5.17e-10				54.5	5.17e-10
	0.1294	5.17e-10				53	5.17e-10
	0.1296	4.85e-10				51.5	4.85e-10
	0.1298	5.17e-10				50.5	5.17e-10
	0.13	5.49e-10				49.9	5.49e-10
	0.1302	4.85e-10				49.25	4.85e-10
	0.1304	5.17e-10				48.75	5.17e-10
	0.1306	5.17e-10				48.1	5.17e-10
	0.1308	5.17e-10				47.45	5.17e-10
	0.131	4.85e-10				46.65	4.85e-10
	0.1312	5.17e-10				45.2	5.17e-10
	0.1314	4.85e-10				44.25	4.85e-10
	0.1316	5.17e-10				43.25	5.17e-10
	0.1318	5.17e-10				42.6	5.17e-10
	0.132	4.85e-10				41.8	4.85e-10
	0.1322	5.17e-10				40.85	5.17e-10
	0.1324	4.85e-10				39.05	4.85e-10
	0.1326	4.85e-10				37.6	4.85e-10
	0.1328	4.85e-10				36.65	4.85e-10
	0.133	5.17e-10				36.15	5.17e-10
	0.1332	4.85e-10				36.15	4.85e-10
	0.1334	4.85e-10				36	4.85e-10
	0.1336	4.85e-10				35.65	4.85e-10
	0.1338	4.52e-10				35.2	4.52e-10
	0.134	4.52e-10				34.2	4.52e-10
	0.1342	4.52e-10				33.4	4.52e-10
	0.1344	4.85e-10				32.45	4.85e-10
	0.1346	4.52e-10				31.45	4.52e-10
	0.1348	4.52e-10				30.8	4.52e-10
	0.135	4.2e-10				31	4.2e-10
	0.1352	4.2e-10				31.3	4.2e-10
	0.1354	4.2e-10				30.5	4.2e-10
	0.1356	4.2e-10				29.5	4.2e-10
	0.1358	3.88e-10				29.2	3.88e-10
	0.136	3.88e-10				28.7	3.88e-10
	0.1362	3.88e-10				28.4	3.88e-10
	0.1364	4.2e-10				28.9	4.2e-10
	0.1366	3.88e-10				29.5	3.88e-10
	0.1368	3.55e-10				29.7	3.55e-10
	0.137	4.2e-10				29.2	4.2e-10
	0.1372	4.2e-10				29.2	4.2e-10
	0.1374	4.2e-10				28.55	4.2e-10
	0.1376	4.2e-10				28.25	4.2e-10
	0.1378	4.2e-10				28.25	4.2e-10
	0.138	3.88e-10				28.55	3.88e-10
	0.1382	3.88e-10				29.05	3.88e-10
	0.1384	3.88e-10				29.2	3.88e-10
	0.1386	3.88e-10				29.7	3.88e-10
	0.1388	3.55e-10				29.35	3.55e-10
	0.139	3.55e-10				29.2	3.55e-10
	0.1392	3.88e-10				30	3.88e-10
	0.1394	3.55e-10				30.8	3.55e-10
	0.1396	3.55e-10				31.45	3.55e-10
	0.1398	3.88e-10				32.45	3.88e-10
	0.14	3.55e-10				32.45	3.55e-10
	0.1402	3.88e-10				32.75	3.88e-10
	0.1404	3.55e-10				32.6	3.55e-10
	0.1406	3.55e-10				32.75	3.55e-10
	0.1408	3.23e-10				32.9	3.23e-10
	0.141	3.88e-10				33.25	3.88e-10
	0.1412	3.23e-10				33.9	3.23e-10
	0.1414	3.23e-10				34.35	3.23e-10
	0.1416	3.88e-10				34.85	3.88e-10
	0.1418	3.55e-10				35.2	3.55e-10
	0.142	3.55e-10				35.5	3.55e-10
	0.1422	3.23e-10				35.85	3.23e-10
	0.1424	3.23e-10				37.3	3.23e-10
	0.1426	3.55e-10				38.25	3.55e-10
	0.1428	3.23e-10				38.75	3.23e-10
	0.143	3.23e-10				38.9	3.23e-10
	0.1432	3.55e-10				38.25	3.55e-10
	0.1434	3.55e-10				37.95	3.55e-10
	0.1436	3.55e-10				37.75	3.55e-10
	0.1438	3.23e-10				37.45	3.23e-10
	0.144	3.55e-10				38.1	3.55e-10
	0.1442	2.91e-10				38.25	2.91e-10
	0.1444	3.23e-10				39.05	3.23e-10
	0.1446	3.23e-10				39.55	3.23e-10
	0.1448	3.55e-10				39.55	3.55e-10
	0.145	3.23e-10				39.05	3.23e-10
	0.1452	3.23e-10				38.4	3.23e-10
	0.1454	3.55e-10				38.6	3.55e-10
	0.1456	3.55e-10				39.4	3.55e-10
	0.1458	3.55e-10				39.55	3.55e-10
	0.146	3.23e-10				39.55	3.23e-10
	0.1462	3.23e-10				39.05	3.23e-10
	0.1464	3.23e-10				38.6	3.23e-10
	0.1466	3.23e-10				37.45	3.23e-10
	0.1468	3.23e-10				36.95	3.23e-10
	0.147	2.91e-10				36.95	2.91e-10
	0.1472	3.23e-10				36.5	3.23e-10
	0.1474	2.91e-10				36.65	2.91e-10
	0.1476	3.23e-10				36.3	3.23e-10
	0.1478	3.23e-10				35.65	3.23e-10
	0.148	2.58e-10				35.2	2.58e-10
	0.1482	3.23e-10				34.7	3.23e-10
	0.1484	3.23e-10				33.9	3.23e-10
	0.1486	2.91e-10				33.1	2.91e-10
	0.1488	3.23e-10				33.1	3.23e-10
	0.149	3.88e-10				32.75	3.88e-10
	0.1492	2.91e-10				31.95	2.91e-10
	0.1494	3.23e-10				30.65	3.23e-10
	0.1496	2.91e-10				29.7	2.91e-10
	0.1498	2.91e-10				28.9	2.91e-10
	0.15	2.26e-10				28.05	2.26e-10
	0.1502	2.91e-10				27.6	2.91e-10
	0.1504	2.91e-10				27.1	2.91e-10
	0.1506	2.91e-10				26.75	2.91e-10
	0.1508	3.23e-10				26.3	3.23e-10
	0.151	2.91e-10				25.15	2.91e-10
	0.1512	2.91e-10				24.35	2.91e-10
	0.1514	2.91e-10				23.55	2.91e-10
	0.1516	2.91e-10				22.55	2.91e-10
	0.1518	2.91e-10				21.75	2.91e-10
	0.152	2.91e-10				21.3	2.91e-10
	0.1522	3.23e-10				20.3	3.23e-10
	0.1524	2.58e-10				18.7	2.58e-10
	0.1526	2.91e-10				17.55	2.91e-10
	0.1528	2.91e-10				16.75	2.91e-10
	0.153	2.58e-10				16.25	2.58e-10
	0.1532	2.58e-10				16.25	2.58e-10
	0.1534	2.58e-10				16.4	2.58e-10
	0.1536	2.58e-10				16.25	2.58e-10
	0.1538	2.91e-10				15.8	2.91e-10
	0.154	2.91e-10				14.95	2.91e-10
	0.1542	2.26e-10				14.3	2.26e-10
	0.1544	2.58e-10				13.5	2.58e-10
	0.1546	2.58e-10				12.55	2.58e-10
	0.1548	2.58e-10				12.05	2.58e-10
	0.155	2.26e-10				12.4	2.26e-10
	0.1552	2.26e-10				12.7	2.26e-10
	0.1554	2.58e-10				12.2	2.58e-10
	0.1556	2.26e-10				11.1	2.26e-10
	0.1558	2.58e-10				10.75	2.58e-10
	0.156	2.58e-10				10.75	2.58e-10
	0.1562	2.26e-10				10.75	2.26e-10
	0.1564	2.26e-10				11.25	2.26e-10
	0.1566	2.26e-10				12.05	2.26e-10
	0.1568	2.26e-10				12.2	2.26e-10
	0.157	1.94e-10				11.9	1.94e-10
	0.1572	2.26e-10				11.75	2.26e-10
	0.1574	1.61e-10				11.4	1.61e-10
	0.1576	2.26e-10				11.25	2.26e-10
	0.1578	1.94e-10				11.55	1.94e-10
	0.158	2.26e-10				11.75	2.26e-10
	0.1582	2.26e-10				12.4	2.26e-10
	0.1584	1.94e-10				12.85	1.94e-10
	0.1586	2.58e-10				13.35	2.58e-10
	0.1588	1.94e-10				12.7	1.94e-10
	0.159	2.26e-10				12.85	2.26e-10
	0.1592	2.26e-10				13.5	2.26e-10
	0.1594	2.26e-10				14.5	2.26e-10
	0.1596	1.94e-10				15.3	1.94e-10
	0.1598	1.94e-10				16.1	1.94e-10
	0.16	1.94e-10				16.75	1.94e-10
	0.1602	2.58e-10				16.9	2.58e-10
	0.1604	1.94e-10				17.25	1.94e-10
	0.1606	2.26e-10				17.05	2.26e-10
	0.1608	1.94e-10				17.4	1.94e-10
	0.161	1.94e-10				17.9	1.94e-10
	0.1612	2.26e-10				18.55	2.26e-10
	0.1614	2.26e-10				19.15	2.26e-10
	0.1616	1.94e-10				20	1.94e-10
	0.1618	1.94e-10				20.15	1.94e-10
	0.162	2.26e-10				20.45	2.26e-10
	0.1622	1.94e-10				21.1	1.94e-10
	0.1624	1.94e-10				22.55	1.94e-10
	0.1626	1.94e-10				23.7	1.94e-10
	0.1628	2.26e-10				24.2	2.26e-10
	0.163	2.26e-10				24.5	2.26e-10
	0.1632	1.94e-10				24	1.94e-10
	0.1634	1.94e-10				23.85	1.94e-10
	0.1636	1.94e-10				23.55	1.94e-10
	0.1638	1.94e-10				23.7	1.94e-10
	0.164	1.94e-10				24	1.94e-10
	0.1642	2.26e-10				24.65	2.26e-10
	0.1644	1.94e-10				25.15	1.94e-10
	0.1646	1.61e-10				25.8	1.61e-10
	0.1648	1.61e-10				25.8	1.61e-10
	0.165	1.94e-10				25.65	1.94e-10
	0.1652	1.94e-10				25	1.94e-10
	0.1654	1.94e-10				25.3	1.94e-10
	0.1656	1.61e-10				26.15	1.61e-10
	0.1658	1.61e-10				26.6	1.61e-10
	0.166	1.94e-10				26.6	1.94e-10
	0.1662	1.61e-10				26.15	1.61e-10
	0.1664	1.94e-10				25.3	1.94e-10
	0.1666	1.61e-10				24.35	1.61e-10
	0.1668	1.94e-10				24	1.94e-10
	0.167	1.94e-10				24	1.94e-10
	0.1672	1.61e-10				23.85	1.61e-10
	0.1674	1.94e-10				24.2	1.94e-10
	0.1676	1.94e-10				24	1.94e-10
	0.1678	1.61e-10				24	1.61e-10
	0.168	1.94e-10				22.75	1.94e-10
	0.1682	1.94e-10				22.25	1.94e-10
	0.1684	1.61e-10				21.45	1.61e-10
	0.1686	1.61e-10				20.8	1.61e-10
	0.1688	1.61e-10				20.8	1.61e-10
	0.169	1.61e-10				20.8	1.61e-10
	0.1692	1.61e-10				19.65	1.61e-10
	0.1694	1.94e-10				19	1.94e-10
	0.1696	1.94e-10				17.9	1.94e-10
	0.1698	1.94e-10				17.05	1.94e-10
	0.17	1.61e-10				16.6	1.61e-10
	0.1702	1.61e-10				15.95	1.61e-10
	0.1704	1.94e-10				15.45	1.94e-10
	0.1706	1.94e-10				15.3	1.94e-10
	0.1708	1.29e-10				14.95	1.29e-10
	0.171	1.61e-10				14.15	1.61e-10
	0.1712	1.61e-10				13.2	1.61e-10
	0.1714	1.61e-10				12.2	1.61e-10
	0.1716	1.94e-10				11.55	1.94e-10
	0.1718	1.29e-10				11.25	1.29e-10
	0.172	1.94e-10				10.3	1.94e-10
	0.1722	1.61e-10				9.3	1.61e-10
	0.1724	2.26e-10				8.2	2.26e-10
	0.1726	1.29e-10				6.7	1.29e-10
	0.1728	1.29e-10				5.9	1.29e-10
	0.173	1.29e-10				5.75	1.29e-10
	0.1732	1.61e-10				5.75	1.61e-10
	0.1734	1.61e-10				5.9	1.61e-10
	0.1736	1.29e-10				5.9	1.29e-10
	0.1738	1.61e-10				5.45	1.61e-10
	0.174	1.61e-10				4.94	1.61e-10
	0.1742	1.94e-10				4.455	1.94e-10
	0.1744	1.61e-10				3.65	1.61e-10
	0.1746	1.61e-10				2.68	1.61e-10
	0.1748	1.61e-10				2.19	1.61e-10
	0.175	1.61e-10				2.355	1.61e-10
	0.1752	1.94e-10				2.84	1.94e-10
	0.1754	1.94e-10				2.19	1.94e-10
	0.1756	1.61e-10				1.22	1.61e-10
	0.1758	1.29e-10				0.735	1.29e-10
	0.176	1.29e-10				1.22	1.29e-10

## Sheet: Figure 2b
Figure 2b Q-V plots of CS mode for breakdown with spark
	inset plot	charge-time		plot	voltage-charge
	Time	Charge		Voltage	Charge
Unit	s	C		V	C
	0.0002	-1.02e-09		-94.5	-1.02e-09
	0.0004	-1.02e-09		-88.5	-1.02e-09
	0.0006	-7.01e-10		-82	-7.01e-10
	0.0008	-1.02e-09		-75.5	-1.02e-09
	0.001	-1.02e-09		-69.5	-1.02e-09
	0.0012	-7.01e-10		-61.5	-7.01e-10
	0.0014	-3.78e-10		-53.5	-3.78e-10
	0.0016	-3.78e-10		-45.4	-3.78e-10
	0.0018	-7.01e-10		-37.3	-7.01e-10
	0.002	-7.01e-10		-29.25	-7.01e-10
	0.0022	-5.45e-11		-20.35	-5.45e-11
	0.0024	-3.78e-10		-13.05	-3.78e-10
	0.0026	-3.78e-10		-3.345	-3.78e-10
	0.0028	-7.01e-10		4.745	-7.01e-10
	0.003	-3.78e-10		12	-3.78e-10
	0.0032	-5.45e-11		19.3	-5.45e-11
	0.0034	-5.45e-11		29	-5.45e-11
	0.0036	-5.45e-11		39.5	-5.45e-11
	0.0038	-3.78e-10		48.4	-3.78e-10
	0.004	-5.45e-11		53.5	-5.45e-11
	0.0042	-5.45e-11		62	-5.45e-11
	0.0044	2.69e-10		74.5	2.69e-10
	0.0046	-5.45e-11		85	-5.45e-11
	0.0048	-3.78e-10		93	-3.78e-10
	0.005	2.69e-10		102.5	2.69e-10
	0.0052	-5.45e-11		115.5	-5.45e-11
	0.0054	-5.45e-11		126	-5.45e-11
	0.0056	2.69e-10		138	2.69e-10
	0.0058	-3.78e-10		149.5	-3.78e-10
	0.006	2.69e-10		160	2.69e-10
	0.0062	2.69e-10		169	2.69e-10
	0.0064	5.92e-10		178.5	5.92e-10
	0.0066	5.92e-10		192.5	5.92e-10
	0.0068	9.16e-10		206	9.16e-10
	0.007	5.92e-10		220	5.92e-10
	0.0072	9.16e-10		233	9.16e-10
	0.0074	9.16e-10		241	9.16e-10
	0.0076	5.92e-10		243.5	5.92e-10
	0.0078	1.56e-09		249	1.56e-09
	0.008	1.24e-09		262	1.24e-09
	0.0082	1.24e-09		275	1.24e-09
	0.0084	5.92e-10		289.5	5.92e-10
	0.0086	1.24e-09		302.5	1.24e-09
	0.0088	1.24e-09		314.5	1.24e-09
	0.009	1.24e-09		323.5	1.24e-09
	0.0092	1.56e-09		337	1.56e-09
	0.0094	1.56e-09		350	1.56e-09
	0.0096	1.56e-09		358	1.56e-09
	0.0098	1.56e-09		375	1.56e-09
	0.01	1.24e-09		390.5	1.24e-09
	0.0102	1.89e-09		400.5	1.89e-09
	0.0104	1.24e-09		410	1.24e-09
	0.0106	1.89e-09		421.5	1.89e-09
	0.0108	1.56e-09		435	1.56e-09
	0.011	1.89e-09		443	1.89e-09
	0.0112	1.89e-09		457.5	1.89e-09
	0.0114	9.16e-10		470	9.16e-10
	0.0116	2.21e-09		474.5	2.21e-09
	0.0118	1.56e-09		491	1.56e-09
	0.012	1.89e-09		505	1.89e-09
	0.0122	2.21e-09		525	2.21e-09
	0.0124	2.53e-09		545	2.53e-09
	0.0126	1.89e-09		555	1.89e-09
	0.0128	2.53e-09		565	2.53e-09
	0.013	1.89e-09		585	1.89e-09
	0.0132	1.56e-09		600	1.56e-09
	0.0134	2.86e-09		610	2.86e-09
	0.0136	2.86e-09		625	2.86e-09
	0.0138	3.18e-09		645	3.18e-09
	0.014	2.53e-09		665	2.53e-09
	0.0142	2.53e-09		685	2.53e-09
	0.0144	3.18e-09		690	3.18e-09
	0.0146	2.86e-09		700	2.86e-09
	0.0148	3.18e-09		715	3.18e-09
	0.015	2.86e-09		745	2.86e-09
	0.0152	2.86e-09		770	2.86e-09
	0.0154	2.86e-09		785	2.86e-09
	0.0156	3.5e-09		795	3.5e-09
	0.0158	3.5e-09		810	3.5e-09
	0.016	3.83e-09		820	3.83e-09
	0.0162	3.18e-09		840	3.18e-09
	0.0164	3.5e-09		850	3.5e-09
	0.0166	3.83e-09		870	3.83e-09
	0.0168	3.83e-09		890	3.83e-09
	0.017	4.15e-09		910	4.15e-09
	0.0172	4.47e-09		925	4.47e-09
	0.0174	4.15e-09		950	4.15e-09
	0.0176	4.47e-09		970	4.47e-09
	0.0178	4.47e-09		985	4.47e-09
	0.018	4.15e-09		1000	4.15e-09
	0.0182	4.15e-09		1025	4.15e-09
	0.0184	4.47e-09		1055	4.47e-09
	0.0186	4.47e-09		1075	4.47e-09
	0.0188	5.77e-09		1095	5.77e-09
	0.019	4.8e-09		1130	4.8e-09
	0.0192	5.12e-09		1150	5.12e-09
	0.0194	5.44e-09		1170	5.44e-09
	0.0196	5.44e-09		1190	5.44e-09
	0.0198	5.77e-09		1215	5.77e-09
	0.02	5.77e-09		1235	5.77e-09
	0.0202	5.12e-09		1250	5.12e-09
	0.0204	5.12e-09		1265	5.12e-09
	0.0206	5.77e-09		1285	5.77e-09
	0.0208	6.09e-09		1315	6.09e-09
	0.021	5.77e-09		1340	5.77e-09
	0.0212	5.77e-09		1375	5.77e-09
	0.0214	6.09e-09		1400	6.09e-09
	0.0216	6.74e-09		1415	6.74e-09
	0.0218	7.06e-09		1450	7.06e-09
	0.022	6.74e-09		1480	6.74e-09
	0.0222	6.74e-09		1510	6.74e-09
	0.0224	7.38e-09		1535	7.38e-09
	0.0226	7.06e-09		1560	7.06e-09
	0.0228	9.32e-09		1590	9.32e-09
	0.023	8.35e-09		1635	8.35e-09
	0.0232	7.71e-09		1675	7.71e-09
	0.0234	8.03e-09		1695	8.03e-09
	0.0236	8.35e-09		1720	8.35e-09
	0.0238	9e-09		1745	9e-09
	0.024	9e-09		1765	9e-09
	0.0242	8.68e-09		1805	8.68e-09
	0.0244	9e-09		1840	9e-09
	0.0246	8.68e-09		1880	8.68e-09
	0.0248	8.68e-09		1905	8.68e-09
	0.025	9.65e-09		1935	9.65e-09
	0.0252	1.03e-08		1980	1.03e-08
	0.0254	9.97e-09		2020	9.97e-09
	0.0256	1.03e-08		2050	1.03e-08
	0.0258	9.97e-09		2085	9.97e-09
	0.026	1.09e-08		2125	1.09e-08
	0.0262	1.13e-08		2165	1.13e-08
	0.0264	1.13e-08		2210	1.13e-08
	0.0266	1.09e-08		2245	1.09e-08
	0.0268	1.22e-08		2280	1.22e-08
	0.027	1.22e-08		2315	1.22e-08
	0.0272	1.22e-08		2350	1.22e-08
	0.0274	1.22e-08		2385	1.22e-08
	0.0276	1.22e-08		2425	1.22e-08
	0.0278	1.32e-08		2470	1.32e-08
	0.028	1.29e-08		2515	1.29e-08
	0.0282	1.35e-08		2560	1.35e-08
	0.0284	1.39e-08		2605	1.39e-08
	0.0286	1.39e-08		2650	1.39e-08
	0.0288	1.42e-08		2680	1.42e-08
	0.029	1.35e-08		2715	1.35e-08
	0.0292	1.55e-08		2760	1.55e-08
	0.0294	1.45e-08		2805	1.45e-08
	0.0296	1.48e-08		2840	1.48e-08
	0.0298	1.55e-08		2860	1.55e-08
	0.03	1.55e-08		2885	1.55e-08
	0.0302	1.58e-08		2915	1.58e-08
	0.0304	1.58e-08		2960	1.58e-08
	0.0306	1.61e-08		3000	1.61e-08
	0.0308	1.58e-08		3050	1.58e-08
	0.031	1.77e-08		3095	1.77e-08
	0.0312	1.64e-08		3145	1.64e-08
	0.0314	1.58e-08		3185	1.58e-08
	0.0316	1.58e-08		3230	1.58e-08
	0.0318	1.71e-08		3255	1.71e-08
	0.032	1.71e-08		3290	1.71e-08
	0.0322	1.84e-08		3320	1.84e-08
	0.0324	3.5e-09		3345	3.5e-09
	0.0326	1.77e-08		3350	1.77e-08
	0.0328	1.93e-08		3380	1.93e-08
	0.033	1.97e-08		3405	1.97e-08
	0.0332	2e-08		3445	2e-08
	0.0334	2.06e-08		3495	2.06e-08
	0.0336	1.87e-08		3540	1.87e-08
	0.0338	2.03e-08		3580	2.03e-08
	0.034	2.1e-08		3620	2.1e-08
	0.0342	1.97e-08		3670	1.97e-08
	0.0344	2.1e-08		3710	2.1e-08
	0.0346	2.16e-08		3745	2.16e-08
	0.0348	2.13e-08		3795	2.13e-08
	0.035	2.26e-08		3835	2.26e-08
	0.0352	2.23e-08		3885	2.23e-08
	0.0354	2.23e-08		3920	2.23e-08
	0.0356	2.29e-08		3955	2.29e-08
	0.0358	2.26e-08		3985	2.26e-08
	0.036	2.29e-08		4015	2.29e-08
	0.0362	2.32e-08		4050	2.32e-08
	0.0364	2.39e-08		4070	2.39e-08
	0.0366	2.42e-08		4105	2.42e-08
	0.0368	2.32e-08		4135	2.32e-08
	0.037	2.36e-08		4165	2.36e-08
	0.0372	3.5e-09		4175	3.5e-09
	0.0374	2.26e-08		4200	2.26e-08
	0.0376	2.61e-08		4245	2.61e-08
	0.0378	2.68e-08		4295	2.68e-08
	0.038	2.68e-08		4335	2.68e-08
	0.0382	2.71e-08		4390	2.71e-08
	0.0384	2.71e-08		4425	2.71e-08
	0.0386	2.78e-08		4465	2.78e-08
	0.0388	2.84e-08		4515	2.84e-08
	0.039	2.81e-08		4570	2.81e-08
	0.0392	2.84e-08		4620	2.84e-08
	0.0394	2.74e-08		4675	2.74e-08
	0.0396	2.94e-08		4710	2.94e-08
	0.0398	2.94e-08		4735	2.94e-08
	0.04	2.97e-08		4770	2.97e-08
	0.0402	2.48e-08		4810	2.48e-08
	0.0404	3.03e-08		4820	3.03e-08
	0.0406	2.87e-08		4845	2.87e-08
	0.0408	3.03e-08		4860	3.03e-08
	0.041	3.07e-08		4905	3.07e-08
	0.0412	3.16e-08		4950	3.16e-08
	0.0414	2.97e-08		5000	2.97e-08
	0.0416	3.2e-08		5050	3.2e-08
	0.0418	3.2e-08		5100	3.2e-08
	0.042	3.13e-08		5150	3.13e-08
	0.0422	3.13e-08		5200	3.13e-08
	0.0424	3.23e-08		5200	3.23e-08
	0.0426	-8.79e-09		5250	-8.79e-09
	0.0428	2.58e-08		5250	2.58e-08
	0.043	3.26e-08		5300	3.26e-08
	0.0432	3.33e-08		5300	3.33e-08
	0.0434	3.45e-08		5350	3.45e-08
	0.0436	3.52e-08		5400	3.52e-08
	0.0438	3.52e-08		5450	3.52e-08
	0.044	3.62e-08		5500	3.62e-08
	0.0442	3.62e-08		5550	3.62e-08
	0.0444	3.68e-08		5600	3.68e-08
	0.0446	3.65e-08		5650	3.65e-08
	0.0448	3.62e-08		5650	3.62e-08
	0.045	3.68e-08		5650	3.68e-08
	0.0452	3.78e-08		5700	3.78e-08
	0.0454	3.68e-08		5750	3.68e-08
	0.0456	3.88e-08		5800	3.88e-08
	0.0458	3.62e-08		5800	3.62e-08
	0.046	3.88e-08		5850	3.88e-08
	0.0462	3.81e-08		5850	3.81e-08
	0.0464	3.94e-08		5900	3.94e-08
	0.0466	3.91e-08		5950	3.91e-08
	0.0468	3.94e-08		6000	3.94e-08
	0.047	3.97e-08		6050	3.97e-08
	0.0472	4e-08		6100	4e-08
	0.0474	4.04e-08		6150	4.04e-08
	0.0476	4e-08		6200	4e-08
	0.0478	4.13e-08		6250	4.13e-08
	0.048	4.1e-08		6300	4.1e-08
	0.0482	4.17e-08		6350	4.17e-08
	0.0484	4.17e-08		6400	4.17e-08
	0.0486	4.23e-08		6450	4.23e-08
	0.0488	3.71e-08		6450	3.71e-08
	0.049	4.17e-08		6450	4.17e-08
	0.0492	4.33e-08		6450	4.33e-08
	0.0494	4.3e-08		6500	4.3e-08
	0.0496	4.39e-08		6550	4.39e-08
	0.0498	4.46e-08		6600	4.46e-08
	0.05	4.42e-08		6650	4.42e-08
	0.0502	4.46e-08		6650	4.46e-08
	0.0504	4.39e-08		6700	4.39e-08
	0.0506	4.46e-08		6700	4.46e-08
	0.0508	4.49e-08		6750	4.49e-08
	0.051	4.52e-08		6750	4.52e-08
	0.0512	-6.52e-09		1185	-6.52e-09
	0.0514	3.4e-07		250.5	3.4e-07
	0.0516	4.01e-07		86.5	4.01e-07
	0.0518	4.11e-07		297.5	4.11e-07
	0.052	4.14e-07		670	4.14e-07
	0.0522	4.15e-07		1080	4.15e-07
	0.0524	4.15e-07		1475	4.15e-07
	0.0526	3.8e-07		1820	3.8e-07
	0.0528	4.1e-07		2095	4.1e-07
	0.053	4.17e-07		2345	4.17e-07
	0.0532	4.19e-07		2560	4.19e-07
	0.0534	4.18e-07		2745	4.18e-07
	0.0536	4.19e-07		2905	4.19e-07
	0.0538	4.2e-07		3035	4.2e-07
	0.054	4.21e-07		3160	4.21e-07
	0.0542	4.21e-07		3270	4.21e-07
	0.0544	4.21e-07		3375	4.21e-07
	0.0546	4.22e-07		3460	4.22e-07
	0.0548	4.22e-07		3540	4.22e-07
	0.055	4.23e-07		3615	4.23e-07
	0.0552	4.23e-07		3695	4.23e-07
	0.0554	4.24e-07		3765	4.24e-07
	0.0556	4.13e-07		3820	4.13e-07
	0.0558	4.23e-07		3880	4.23e-07
	0.056	4.25e-07		3940	4.25e-07
	0.0562	4.26e-07		4000	4.26e-07
	0.0564	4.26e-07		4065	4.26e-07
	0.0566	4.26e-07		4125	4.26e-07
	0.0568	4.27e-07		4195	4.27e-07
	0.057	4.27e-07		4255	4.27e-07
	0.0572	4.27e-07		4315	4.27e-07
	0.0574	4.28e-07		4375	4.28e-07
	0.0576	4.28e-07		4430	4.28e-07
	0.0578	4.28e-07		4485	4.28e-07
	0.058	4.29e-07		4540	4.29e-07
	0.0582	4.29e-07		4585	4.29e-07
	0.0584	4.29e-07		4640	4.29e-07
	0.0586	4.29e-07		4690	4.29e-07
	0.0588	4.3e-07		4740	4.3e-07
	0.059	4.3e-07		4790	4.3e-07
	0.0592	4.3e-07		4840	4.3e-07
	0.0594	4.31e-07		4895	4.31e-07
	0.0596	4.27e-07		177	4.27e-07
	0.0598	6.33e-07		-492	6.33e-07
	0.06	6.69e-07		-530	6.69e-07
	0.0602	6.75e-07		-260.5	6.75e-07
	0.0604	6.77e-07		119.5	6.77e-07
	0.0606	6.78e-07		520	6.78e-07
	0.0608	6.78e-07		890	6.78e-07
	0.061	6.79e-07		1215	6.79e-07
	0.0612	6.79e-07		1490	6.79e-07
	0.0614	6.8e-07		1720	6.8e-07
	0.0616	6.8e-07		1910	6.8e-07
	0.0618	6.81e-07		2065	6.81e-07
	0.062	6.81e-07		2195	6.81e-07
	0.0622	6.81e-07		2300	6.81e-07
	0.0624	6.81e-07		2390	6.81e-07
	0.0626	6.81e-07		2475	6.81e-07
	0.0628	6.82e-07		2540	6.82e-07
	0.063	6.82e-07		2610	6.82e-07
	0.0632	6.83e-07		2665	6.83e-07
	0.0634	6.83e-07		2720	6.83e-07
	0.0636	6.84e-07		2765	6.84e-07
	0.0638	6.83e-07		2810	6.83e-07
	0.064	6.84e-07		2855	6.84e-07
	0.0642	6.84e-07		2895	6.84e-07
	0.0644	6.84e-07		2935	6.84e-07
	0.0646	6.85e-07		2975	6.85e-07
	0.0648	6.85e-07		3005	6.85e-07
	0.065	6.84e-07		3035	6.84e-07
	0.0652	6.48e-07		3040	6.48e-07
	0.0654	6.81e-07		3050	6.81e-07
	0.0656	6.86e-07		3065	6.86e-07
	0.0658	6.87e-07		3095	6.87e-07
	0.066	6.87e-07		3130	6.87e-07
	0.0662	6.87e-07		3160	6.87e-07
	0.0664	6.88e-07		3185	6.88e-07
	0.0666	6.88e-07		3205	6.88e-07
	0.0668	6.88e-07		3235	6.88e-07
	0.067	6.88e-07		3265	6.88e-07
	0.0672	6.88e-07		3280	6.88e-07
	0.0674	6.88e-07		3295	6.88e-07
	0.0676	6.89e-07		3320	6.89e-07
	0.0678	6.89e-07		3345	6.89e-07
	0.068	6.89e-07		3360	6.89e-07
	0.0682	6.89e-07		3385	6.89e-07
	0.0684	6.89e-07		3400	6.89e-07
	0.0686	6.89e-07		3415	6.89e-07
	0.0688	6.89e-07		3425	6.89e-07
	0.069	6.89e-07		3440	6.89e-07
	0.0692	6.89e-07		3450	6.89e-07
	0.0694	6.89e-07		3475	6.89e-07
	0.0696	6.9e-07		3490	6.9e-07
	0.0698	6.89e-07		3505	6.89e-07
	0.07	6.9e-07		3510	6.9e-07
	0.0702	6.89e-07		3510	6.89e-07
	0.0704	6.9e-07		3520	6.9e-07
	0.0706	6.9e-07		3520	6.9e-07
	0.0708	6.9e-07		3535	6.9e-07
	0.071	6.9e-07		3550	6.9e-07
	0.0712	6.9e-07		3565	6.9e-07
	0.0714	6.9e-07		3575	6.9e-07
	0.0716	6.9e-07		3590	6.9e-07
	0.0718	6.9e-07		3600	6.9e-07
	0.072	6.9e-07		3610	6.9e-07
	0.0722	6.91e-07		3625	6.91e-07
	0.0724	6.9e-07		3630	6.9e-07
	0.0726	6.91e-07		3635	6.91e-07
	0.0728	6.9e-07		3645	6.9e-07
	0.073	6.91e-07		3655	6.91e-07
	0.0732	6.91e-07		3660	6.91e-07
	0.0734	6.91e-07		3665	6.91e-07
	0.0736	6.91e-07		3665	6.91e-07
	0.0738	6.9e-07		3670	6.9e-07
	0.074	6.91e-07		3675	6.91e-07
	0.0742	6.91e-07		3680	6.91e-07
	0.0744	6.91e-07		3690	6.91e-07
	0.0746	6.91e-07		3695	6.91e-07
	0.0748	6.91e-07		3695	6.91e-07
	0.075	6.91e-07		3700	6.91e-07
	0.0752	6.91e-07		3705	6.91e-07
	0.0754	6.91e-07		3710	6.91e-07
	0.0756	6.91e-07		3720	6.91e-07
	0.0758	6.91e-07		3720	6.91e-07
	0.076	6.88e-07		3655	6.88e-07
	0.0762	6.9e-07		3610	6.9e-07
	0.0764	6.9e-07		3595	6.9e-07
	0.0766	6.91e-07		3590	6.91e-07
	0.0768	6.91e-07		3595	6.91e-07
	0.077	6.91e-07		3600	6.91e-07
	0.0772	6.91e-07		3610	6.91e-07
	0.0774	6.91e-07		3620	6.91e-07
	0.0776	6.9e-07		3610	6.9e-07
	0.0778	6.91e-07		3590	6.91e-07
	0.078	6.91e-07		3585	6.91e-07
	0.0782	6.91e-07		3590	6.91e-07
	0.0784	6.9e-07		3600	6.9e-07
	0.0786	6.91e-07		3600	6.91e-07
	0.0788	6.91e-07		3600	6.91e-07
	0.079	6.9e-07		3595	6.9e-07
	0.0792	6.91e-07		3570	6.91e-07
	0.0794	6.91e-07		3565	6.91e-07
	0.0796	6.91e-07		3575	6.91e-07
	0.0798	6.91e-07		3575	6.91e-07
	0.08	6.91e-07		3580	6.91e-07
	0.0802	6.9e-07		3585	6.9e-07
	0.0804	6.91e-07		3585	6.91e-07
	0.0806	6.91e-07		3580	6.91e-07
	0.0808	6.9e-07		3575	6.9e-07
	0.081	6.91e-07		3570	6.91e-07
	0.0812	6.91e-07		3575	6.91e-07
	0.0814	6.91e-07		3575	6.91e-07
	0.0816	6.9e-07		3565	6.9e-07
	0.0818	6.9e-07		3545	6.9e-07
	0.082	6.91e-07		3540	6.91e-07
	0.0822	6.91e-07		3535	6.91e-07
	0.0824	6.9e-07		3535	6.9e-07
	0.0826	6.91e-07		3535	6.91e-07
	0.0828	6.9e-07		3540	6.9e-07
	0.083	6.91e-07		3540	6.91e-07
	0.0832	6.9e-07		3530	6.9e-07
	0.0834	6.91e-07		3530	6.91e-07
	0.0836	6.91e-07		3525	6.91e-07
	0.0838	6.9e-07		3520	6.9e-07
	0.084	6.9e-07		3510	6.9e-07
	0.0842	6.9e-07		3505	6.9e-07
	0.0844	6.91e-07		3505	6.91e-07
	0.0846	6.9e-07		3500	6.9e-07
	0.0848	6.91e-07		3485	6.91e-07
	0.085	6.91e-07		3475	6.91e-07
	0.0852	6.9e-07		3480	6.9e-07
	0.0854	6.9e-07		3480	6.9e-07
	0.0856	6.91e-07		3485	6.91e-07
	0.0858	6.9e-07		3480	6.9e-07
	0.086	6.9e-07		3475	6.9e-07
	0.0862	6.9e-07		3470	6.9e-07
	0.0864	6.9e-07		3455	6.9e-07
	0.0866	6.9e-07		3445	6.9e-07
	0.0868	6.9e-07		3435	6.9e-07
	0.087	6.9e-07		3435	6.9e-07
	0.0872	6.9e-07		3435	6.9e-07
	0.0874	6.9e-07		3435	6.9e-07
	0.0876	6.9e-07		3430	6.9e-07
	0.0878	6.9e-07		3415	6.9e-07
	0.088	6.9e-07		3405	6.9e-07
	0.0882	6.9e-07		3405	6.9e-07
	0.0884	6.9e-07		3400	6.9e-07
	0.0886	6.9e-07		3390	6.9e-07
	0.0888	6.9e-07		3385	6.9e-07
	0.089	6.9e-07		3380	6.9e-07
	0.0892	6.9e-07		3375	6.9e-07
	0.0894	6.9e-07		3370	6.9e-07
	0.0896	6.9e-07		3360	6.9e-07
	0.0898	6.9e-07		3350	6.9e-07
	0.09	6.9e-07		3345	6.9e-07
	0.0902	6.89e-07		3335	6.89e-07
	0.0904	6.89e-07		3325	6.89e-07
	0.0906	6.89e-07		3320	6.89e-07
	0.0908	6.9e-07		3315	6.9e-07
	0.091	6.89e-07		3305	6.89e-07
	0.0912	6.89e-07		3300	6.89e-07
	0.0914	6.89e-07		3290	6.89e-07
	0.0916	6.89e-07		3280	6.89e-07
	0.0918	6.89e-07		3275	6.89e-07
	0.092	6.9e-07		3275	6.9e-07
	0.0922	6.89e-07		3270	6.89e-07
	0.0924	6.89e-07		3265	6.89e-07
	0.0926	6.89e-07		3265	6.89e-07
	0.0928	6.89e-07		3260	6.89e-07
	0.093	6.89e-07		3255	6.89e-07
	0.0932	6.89e-07		3250	6.89e-07
	0.0934	6.89e-07		3245	6.89e-07
	0.0936	6.89e-07		3240	6.89e-07
	0.0938	6.89e-07		3235	6.89e-07
	0.094	6.89e-07		3230	6.89e-07
	0.0942	6.89e-07		3225	6.89e-07
	0.0944	6.89e-07		3215	6.89e-07
	0.0946	6.89e-07		3210	6.89e-07
	0.0948	6.89e-07		3200	6.89e-07
	0.095	6.89e-07		3195	6.89e-07
	0.0952	6.88e-07		3190	6.88e-07
	0.0954	6.88e-07		3185	6.88e-07
	0.0956	6.88e-07		3175	6.88e-07
	0.0958	6.89e-07		3170	6.89e-07
	0.096	6.89e-07		3165	6.89e-07
	0.0962	6.88e-07		3155	6.88e-07
	0.0964	6.88e-07		3150	6.88e-07
	0.0966	6.88e-07		3145	6.88e-07
	0.0968	6.88e-07		3135	6.88e-07
	0.097	6.89e-07		3130	6.89e-07
	0.0972	6.88e-07		3120	6.88e-07
	0.0974	6.88e-07		3115	6.88e-07
	0.0976	6.88e-07		3105	6.88e-07
	0.0978	6.89e-07		3100	6.89e-07
	0.098	6.88e-07		3090	6.88e-07
	0.0982	6.88e-07		3085	6.88e-07
	0.0984	6.88e-07		3080	6.88e-07
	0.0986	6.88e-07		3070	6.88e-07
	0.0988	6.88e-07		3065	6.88e-07
	0.099	6.88e-07		3060	6.88e-07
	0.0992	6.88e-07		3050	6.88e-07
	0.0994	6.88e-07		3045	6.88e-07
	0.0996	6.88e-07		3035	6.88e-07
	0.0998	6.88e-07		3030	6.88e-07
	0.1	6.88e-07		3020	6.88e-07
	0.1002	6.88e-07		3015	6.88e-07
	0.1004	6.88e-07		3005	6.88e-07
	0.1006	6.88e-07		3000	6.88e-07
	0.1008	6.88e-07		2990	6.88e-07
	0.101	6.87e-07		2985	6.87e-07
	0.1012	6.87e-07		2975	6.87e-07
	0.1014	6.88e-07		2960	6.88e-07
	0.1016	6.87e-07		2950	6.87e-07
	0.1018	6.87e-07		2940	6.87e-07
	0.102	6.87e-07		2935	6.87e-07
	0.1022	6.87e-07		2925	6.87e-07
	0.1024	6.87e-07		2915	6.87e-07
	0.1026	6.87e-07		2905	6.87e-07
	0.1028	6.87e-07		2895	6.87e-07
	0.103	6.87e-07		2885	6.87e-07
	0.1032	6.87e-07		2875	6.87e-07
	0.1034	6.87e-07		2860	6.87e-07
	0.1036	6.87e-07		2850	6.87e-07
	0.1038	6.87e-07		2840	6.87e-07
	0.104	6.87e-07		2830	6.87e-07
	0.1042	6.86e-07		2825	6.86e-07
	0.1044	6.86e-07		2815	6.86e-07
	0.1046	6.87e-07		2805	6.87e-07
	0.1048	6.86e-07		2800	6.86e-07
	0.105	6.87e-07		2790	6.87e-07
	0.1052	6.86e-07		2785	6.86e-07
	0.1054	6.86e-07		2775	6.86e-07
	0.1056	6.86e-07		2770	6.86e-07
	0.1058	6.86e-07		2760	6.86e-07
	0.106	6.86e-07		2750	6.86e-07
	0.1062	6.86e-07		2740	6.86e-07
	0.1064	6.86e-07		2730	6.86e-07
	0.1066	6.86e-07		2725	6.86e-07
	0.1068	6.86e-07		2715	6.86e-07
	0.107	6.86e-07		2705	6.86e-07
	0.1072	6.85e-07		2700	6.85e-07
	0.1074	6.86e-07		2690	6.86e-07
	0.1076	6.86e-07		2675	6.86e-07
	0.1078	6.86e-07		2670	6.86e-07
	0.108	6.86e-07		2660	6.86e-07
	0.1082	6.85e-07		2655	6.85e-07
	0.1084	6.85e-07		2645	6.85e-07
	0.1086	6.85e-07		2640	6.85e-07
	0.1088	6.85e-07		2630	6.85e-07
	0.109	6.85e-07		2625	6.85e-07
	0.1092	6.85e-07		2615	6.85e-07
	0.1094	6.85e-07		2610	6.85e-07
	0.1096	6.86e-07		2595	6.86e-07
	0.1098	6.85e-07		2590	6.85e-07
	0.11	6.85e-07		2585	6.85e-07
	0.1102	6.85e-07		2580	6.85e-07
	0.1104	6.85e-07		2570	6.85e-07
	0.1106	6.85e-07		2565	6.85e-07
	0.1108	6.85e-07		2560	6.85e-07
	0.111	6.85e-07		2555	6.85e-07
	0.1112	6.85e-07		2550	6.85e-07
	0.1114	6.85e-07		2540	6.85e-07
	0.1116	6.85e-07		2535	6.85e-07
	0.1118	6.85e-07		2530	6.85e-07
	0.112	6.85e-07		2525	6.85e-07
	0.1122	6.85e-07		2515	6.85e-07
	0.1124	6.85e-07		2510	6.85e-07
	0.1126	6.85e-07		2500	6.85e-07
	0.1128	6.85e-07		2500	6.85e-07
	0.113	6.85e-07		2495	6.85e-07
	0.1132	6.85e-07		2490	6.85e-07
	0.1134	6.85e-07		2485	6.85e-07
	0.1136	6.84e-07		2480	6.84e-07
	0.1138	6.85e-07		2470	6.85e-07
	0.114	6.85e-07		2465	6.85e-07
	0.1142	6.85e-07		2455	6.85e-07
	0.1144	6.84e-07		2450	6.84e-07
	0.1146	6.85e-07		2445	6.85e-07
	0.1148	6.84e-07		2440	6.84e-07
	0.115	6.84e-07		2435	6.84e-07
	0.1152	6.84e-07		2430	6.84e-07
	0.1154	6.84e-07		2420	6.84e-07
	0.1156	6.84e-07		2415	6.84e-07
	0.1158	6.84e-07		2410	6.84e-07
	0.116	6.84e-07		2405	6.84e-07
	0.1162	6.84e-07		2400	6.84e-07
	0.1164	6.84e-07		2395	6.84e-07
	0.1166	6.84e-07		2390	6.84e-07
	0.1168	6.84e-07		2385	6.84e-07
	0.117	6.84e-07		2385	6.84e-07
	0.1172	6.84e-07		2385	6.84e-07
	0.1174	6.84e-07		2380	6.84e-07
	0.1176	6.84e-07		2370	6.84e-07
	0.1178	6.84e-07		2365	6.84e-07
	0.118	6.84e-07		2355	6.84e-07
	0.1182	6.84e-07		2350	6.84e-07
	0.1184	6.84e-07		2345	6.84e-07
	0.1186	6.83e-07		2345	6.83e-07
	0.1188	6.83e-07		2340	6.83e-07
	0.119	6.83e-07		2335	6.83e-07
	0.1192	6.83e-07		2335	6.83e-07
	0.1194	6.83e-07		2330	6.83e-07
	0.1196	6.84e-07		2330	6.84e-07
	0.1198	6.83e-07		2325	6.83e-07
	0.12	6.84e-07		2315	6.84e-07
	0.1202	6.84e-07		2310	6.84e-07
	0.1204	6.84e-07		2305	6.84e-07
	0.1206	6.84e-07		2300	6.84e-07
	0.1208	6.83e-07		2295	6.83e-07
	0.121	6.83e-07		2290	6.83e-07
	0.1212	6.84e-07		2285	6.84e-07
	0.1214	6.83e-07		2280	6.83e-07
	0.1216	6.83e-07		2280	6.83e-07
	0.1218	6.83e-07		2275	6.83e-07
	0.122	6.83e-07		2270	6.83e-07
	0.1222	6.83e-07		2265	6.83e-07
	0.1224	6.83e-07		2260	6.83e-07
	0.1226	6.83e-07		2255	6.83e-07
	0.1228	6.83e-07		2250	6.83e-07
	0.123	6.83e-07		2245	6.83e-07
	0.1232	6.83e-07		2240	6.83e-07
	0.1234	6.83e-07		2235	6.83e-07
	0.1236	6.83e-07		2230	6.83e-07
	0.1238	6.83e-07		2230	6.83e-07
	0.124	6.83e-07		2230	6.83e-07
	0.1242	6.83e-07		2225	6.83e-07
	0.1244	6.83e-07		2220	6.83e-07
	0.1246	6.83e-07		2215	6.83e-07
	0.1248	6.83e-07		2210	6.83e-07
	0.125	6.83e-07		2210	6.83e-07
	0.1252	6.83e-07		2205	6.83e-07
	0.1254	6.83e-07		2200	6.83e-07
	0.1256	6.83e-07		2195	6.83e-07
	0.1258	6.83e-07		2190	6.83e-07
	0.126	6.83e-07		2185	6.83e-07
	0.1262	6.83e-07		2180	6.83e-07
	0.1264	6.82e-07		2180	6.82e-07
	0.1266	6.83e-07		2175	6.83e-07
	0.1268	6.82e-07		2170	6.82e-07
	0.127	6.82e-07		2170	6.82e-07
	0.1272	6.83e-07		2170	6.83e-07
	0.1274	6.82e-07		2165	6.82e-07
	0.1276	6.82e-07		2160	6.82e-07
	0.1278	6.82e-07		2160	6.82e-07
	0.128	6.83e-07		2155	6.83e-07
	0.1282	6.82e-07		2150	6.82e-07
	0.1284	6.82e-07		2150	6.82e-07
	0.1286	6.83e-07		2145	6.83e-07
	0.1288	6.82e-07		2145	6.82e-07
	0.129	6.83e-07		2145	6.83e-07
	0.1292	6.82e-07		2140	6.82e-07
	0.1294	6.83e-07		2140	6.83e-07
	0.1296	6.82e-07		2135	6.82e-07
	0.1298	6.82e-07		2135	6.82e-07
	0.13	6.82e-07		2130	6.82e-07
	0.1302	6.82e-07		2125	6.82e-07
	0.1304	6.83e-07		2125	6.83e-07
	0.1306	6.82e-07		2125	6.82e-07
	0.1308	6.83e-07		2120	6.83e-07
	0.131	6.82e-07		2120	6.82e-07
	0.1312	6.83e-07		2120	6.83e-07
	0.1314	6.83e-07		2120	6.83e-07
	0.1316	6.83e-07		2120	6.83e-07
	0.1318	6.82e-07		2120	6.82e-07
	0.132	6.82e-07		2120	6.82e-07
	0.1322	6.82e-07		2115	6.82e-07
	0.1324	6.82e-07		2115	6.82e-07
	0.1326	6.82e-07		2115	6.82e-07
	0.1328	6.82e-07		2115	6.82e-07
	0.133	6.82e-07		2115	6.82e-07
	0.1332	6.82e-07		2115	6.82e-07
	0.1334	6.82e-07		2115	6.82e-07
	0.1336	6.82e-07		2115	6.82e-07
	0.1338	6.82e-07		2115	6.82e-07
	0.134	6.82e-07		2115	6.82e-07
	0.1342	6.82e-07		2115	6.82e-07
	0.1344	6.83e-07		2115	6.83e-07
	0.1346	6.82e-07		2115	6.82e-07
	0.1348	6.82e-07		2115	6.82e-07
	0.135	6.82e-07		2110	6.82e-07
	0.1352	6.82e-07		2115	6.82e-07
	0.1354	6.82e-07		2110	6.82e-07
	0.1356	6.82e-07		2110	6.82e-07
	0.1358	6.82e-07		2110	6.82e-07
	0.136	6.82e-07		2110	6.82e-07
	0.1362	6.82e-07		2110	6.82e-07
	0.1364	6.82e-07		2110	6.82e-07
	0.1366	6.82e-07		2105	6.82e-07
	0.1368	6.82e-07		2105	6.82e-07
	0.137	6.82e-07		2105	6.82e-07
	0.1372	6.82e-07		2105	6.82e-07
	0.1374	6.82e-07		2100	6.82e-07
	0.1376	6.82e-07		2100	6.82e-07
	0.1378	6.82e-07		2100	6.82e-07
	0.138	6.82e-07		2095	6.82e-07
	0.1382	6.82e-07		2100	6.82e-07
	0.1384	6.82e-07		2095	6.82e-07
	0.1386	6.83e-07		2095	6.83e-07
	0.1388	6.82e-07		2095	6.82e-07
	0.139	6.82e-07		2095	6.82e-07
	0.1392	6.82e-07		2095	6.82e-07
	0.1394	6.82e-07		2095	6.82e-07
	0.1396	6.82e-07		2095	6.82e-07
	0.1398	6.82e-07		2095	6.82e-07
	0.14	6.82e-07		2090	6.82e-07
	0.1402	6.82e-07		2090	6.82e-07
	0.1404	6.82e-07		2090	6.82e-07
	0.1406	6.82e-07		2090	6.82e-07
	0.1408	6.82e-07		2085	6.82e-07
	0.141	6.82e-07		2085	6.82e-07
	0.1412	6.82e-07		2085	6.82e-07
	0.1414	6.82e-07		2080	6.82e-07
	0.1416	6.82e-07		2080	6.82e-07
	0.1418	6.82e-07		2075	6.82e-07
	0.142	6.82e-07		2075	6.82e-07
	0.1422	6.82e-07		2075	6.82e-07
	0.1424	6.82e-07		2070	6.82e-07
	0.1426	6.82e-07		2070	6.82e-07
	0.1428	6.82e-07		2070	6.82e-07
	0.143	6.82e-07		2065	6.82e-07
	0.1432	6.82e-07		2065	6.82e-07
	0.1434	6.82e-07		2065	6.82e-07
	0.1436	6.82e-07		2065	6.82e-07
	0.1438	6.82e-07		2060	6.82e-07
	0.144	6.82e-07		2060	6.82e-07
	0.1442	6.82e-07		2060	6.82e-07
	0.1444	6.82e-07		2055	6.82e-07
	0.1446	6.83e-07		2055	6.83e-07
	0.1448	6.82e-07		2055	6.82e-07
	0.145	6.82e-07		2055	6.82e-07
	0.1452	6.82e-07		2050	6.82e-07
	0.1454	6.82e-07		2050	6.82e-07
	0.1456	6.82e-07		2050	6.82e-07
	0.1458	6.82e-07		2045	6.82e-07
	0.146	6.82e-07		2045	6.82e-07
	0.1462	6.82e-07		2045	6.82e-07
	0.1464	6.82e-07		2040	6.82e-07
	0.1466	6.82e-07		2040	6.82e-07
	0.1468	6.82e-07		2040	6.82e-07
	0.147	6.82e-07		2040	6.82e-07
	0.1472	6.82e-07		2035	6.82e-07
	0.1474	6.82e-07		2035	6.82e-07
	0.1476	6.82e-07		2035	6.82e-07
	0.1478	6.82e-07		2035	6.82e-07
	0.148	6.82e-07		2035	6.82e-07
	0.1482	6.82e-07		2035	6.82e-07
	0.1484	6.82e-07		2030	6.82e-07
	0.1486	6.82e-07		2030	6.82e-07
	0.1488	6.82e-07		2025	6.82e-07
	0.149	6.82e-07		2025	6.82e-07
	0.1492	6.82e-07		2025	6.82e-07
	0.1494	6.82e-07		2020	6.82e-07
	0.1496	6.82e-07		2020	6.82e-07
	0.1498	6.82e-07		2020	6.82e-07
	0.15	6.82e-07		2015	6.82e-07
	0.1502	6.82e-07		2015	6.82e-07
	0.1504	6.82e-07		2015	6.82e-07
	0.1506	6.82e-07		2015	6.82e-07
	0.1508	6.82e-07		2015	6.82e-07
	0.151	6.82e-07		2015	6.82e-07
	0.1512	6.82e-07		2015	6.82e-07
	0.1514	6.82e-07		2010	6.82e-07
	0.1516	6.82e-07		2010	6.82e-07
	0.1518	6.82e-07		2010	6.82e-07
	0.152	6.82e-07		2010	6.82e-07
	0.1522	6.82e-07		2010	6.82e-07
	0.1524	6.82e-07		2010	6.82e-07
	0.1526	6.82e-07		2010	6.82e-07
	0.1528	6.82e-07		2010	6.82e-07
	0.153	6.82e-07		2010	6.82e-07
	0.1532	6.82e-07		2010	6.82e-07
	0.1534	6.81e-07		2010	6.81e-07
	0.1536	6.82e-07		2010	6.82e-07
	0.1538	6.82e-07		2010	6.82e-07
	0.154	6.82e-07		2005	6.82e-07
	0.1542	6.82e-07		2010	6.82e-07
	0.1544	6.82e-07		2005	6.82e-07
	0.1546	6.82e-07		2005	6.82e-07
	0.1548	6.82e-07		2005	6.82e-07
	0.155	6.82e-07		2005	6.82e-07
	0.1552	6.82e-07		2005	6.82e-07
	0.1554	6.82e-07		2005	6.82e-07
	0.1556	6.82e-07		2005	6.82e-07
	0.1558	6.82e-07		2005	6.82e-07
	0.156	6.82e-07		2005	6.82e-07
	0.1562	6.82e-07		2000	6.82e-07
	0.1564	6.82e-07		2000	6.82e-07
	0.1566	6.82e-07		2000	6.82e-07
	0.1568	6.82e-07		2000	6.82e-07
	0.157	6.82e-07		2000	6.82e-07
	0.1572	6.82e-07		2000	6.82e-07
	0.1574	6.82e-07		1995	6.82e-07
	0.1576	6.82e-07		1995	6.82e-07
	0.1578	6.82e-07		1995	6.82e-07
	0.158	6.82e-07		1995	6.82e-07
	0.1582	6.81e-07		1995	6.81e-07
	0.1584	6.82e-07		1995	6.82e-07
	0.1586	6.82e-07		1995	6.82e-07
	0.1588	6.82e-07		1995	6.82e-07
	0.159	6.82e-07		1995	6.82e-07
	0.1592	6.82e-07		1995	6.82e-07
	0.1594	6.81e-07		1995	6.81e-07
	0.1596	6.82e-07		1990	6.82e-07
	0.1598	6.82e-07		1990	6.82e-07
	0.16	6.82e-07		1990	6.82e-07
	0.1602	6.82e-07		1990	6.82e-07
	0.1604	6.82e-07		1990	6.82e-07
	0.1606	6.82e-07		1985	6.82e-07
	0.1608	6.82e-07		1985	6.82e-07
	0.161	6.82e-07		1985	6.82e-07
	0.1612	6.82e-07		1980	6.82e-07
	0.1614	6.82e-07		1980	6.82e-07
	0.1616	6.81e-07		1980	6.81e-07
	0.1618	6.82e-07		1980	6.82e-07
	0.162	6.82e-07		1975	6.82e-07
	0.1622	6.82e-07		1975	6.82e-07
	0.1624	6.82e-07		1970	6.82e-07
	0.1626	6.82e-07		1970	6.82e-07
	0.1628	6.82e-07		1970	6.82e-07
	0.163	6.82e-07		1965	6.82e-07
	0.1632	6.82e-07		1965	6.82e-07
	0.1634	6.82e-07		1965	6.82e-07
	0.1636	6.82e-07		1960	6.82e-07
	0.1638	6.82e-07		1960	6.82e-07
	0.164	6.82e-07		1955	6.82e-07
	0.1642	6.82e-07		1955	6.82e-07
	0.1644	6.82e-07		1955	6.82e-07
	0.1646	6.82e-07		1955	6.82e-07
	0.1648	6.82e-07		1950	6.82e-07
	0.165	6.81e-07		1950	6.81e-07
	0.1652	6.82e-07		1950	6.82e-07
	0.1654	6.82e-07		1950	6.82e-07
	0.1656	6.82e-07		1945	6.82e-07
	0.1658	6.82e-07		1945	6.82e-07
	0.166	6.82e-07		1945	6.82e-07
	0.1662	6.82e-07		1940	6.82e-07
	0.1664	6.82e-07		1940	6.82e-07
	0.1666	6.81e-07		1940	6.81e-07
	0.1668	6.82e-07		1940	6.82e-07
	0.167	6.81e-07		1935	6.81e-07
	0.1672	6.82e-07		1935	6.82e-07
	0.1674	6.82e-07		1935	6.82e-07
	0.1676	6.82e-07		1935	6.82e-07
	0.1678	6.82e-07		1935	6.82e-07
	0.168	6.82e-07		1930	6.82e-07
	0.1682	6.82e-07		1930	6.82e-07
	0.1684	6.82e-07		1930	6.82e-07
	0.1686	6.82e-07		1925	6.82e-07
	0.1688	6.81e-07		1925	6.81e-07
	0.169	6.82e-07		1920	6.82e-07
	0.1692	6.82e-07		1920	6.82e-07
	0.1694	6.81e-07		1920	6.81e-07
	0.1696	6.82e-07		1920	6.82e-07
	0.1698	6.82e-07		1915	6.82e-07
	0.17	6.82e-07		1915	6.82e-07
	0.1702	6.82e-07		1915	6.82e-07
	0.1704	6.82e-07		1915	6.82e-07
	0.1706	6.82e-07		1910	6.82e-07
	0.1708	6.81e-07		1910	6.81e-07
	0.171	6.81e-07		1910	6.81e-07
	0.1712	6.81e-07		1910	6.81e-07
	0.1714	6.81e-07		1910	6.81e-07
	0.1716	6.81e-07		1910	6.81e-07
	0.1718	6.82e-07		1910	6.82e-07
	0.172	6.81e-07		1910	6.81e-07
	0.1722	6.81e-07		1910	6.81e-07
	0.1724	6.81e-07		1910	6.81e-07
	0.1726	6.81e-07		1910	6.81e-07
	0.1728	6.82e-07		1905	6.82e-07
	0.173	6.81e-07		1910	6.81e-07
	0.1732	6.82e-07		1905	6.82e-07
	0.1734	6.81e-07		1905	6.81e-07
	0.1736	6.81e-07		1905	6.81e-07
	0.1738	6.82e-07		1905	6.82e-07
	0.174	6.81e-07		1905	6.81e-07
	0.1742	6.81e-07		1905	6.81e-07
	0.1744	6.81e-07		1905	6.81e-07
	0.1746	6.81e-07		1905	6.81e-07
	0.1748	6.81e-07		1905	6.81e-07
	0.175	6.81e-07		1900	6.81e-07
	0.1752	6.81e-07		1900	6.81e-07
	0.1754	6.82e-07		1900	6.82e-07
	0.1756	6.81e-07		1900	6.81e-07
	0.1758	6.81e-07		1900	6.81e-07
	0.176	6.81e-07		1900	6.81e-07
	0.1762	6.81e-07		1895	6.81e-07
	0.1764	6.81e-07		1895	6.81e-07
	0.1766	6.81e-07		1895	6.81e-07
	0.1768	6.81e-07		1895	6.81e-07
	0.177	6.82e-07		1895	6.82e-07
	0.1772	6.81e-07		1895	6.81e-07
	0.1774	6.81e-07		1895	6.81e-07
	0.1776	6.82e-07		1890	6.82e-07
	0.1778	6.82e-07		1895	6.82e-07
	0.178	6.81e-07		1890	6.81e-07
	0.1782	6.81e-07		1890	6.81e-07
	0.1784	6.81e-07		1890	6.81e-07
	0.1786	6.81e-07		1890	6.81e-07
	0.1788	6.81e-07		1890	6.81e-07
	0.179	6.81e-07		1890	6.81e-07
	0.1792	6.81e-07		1890	6.81e-07
	0.1794	6.82e-07		1890	6.82e-07
	0.1796	6.81e-07		1890	6.81e-07
	0.1798	6.81e-07		1885	6.81e-07
	0.18	6.81e-07		1885	6.81e-07
	0.1802	6.81e-07		1885	6.81e-07
	0.1804	6.81e-07		1885	6.81e-07
	0.1806	6.81e-07		1885	6.81e-07
	0.1808	6.81e-07		1880	6.81e-07
	0.181	6.81e-07		1880	6.81e-07
	0.1812	6.81e-07		1880	6.81e-07
	0.1814	6.81e-07		1875	6.81e-07
	0.1816	6.81e-07		1875	6.81e-07
	0.1818	6.81e-07		1875	6.81e-07
	0.182	6.81e-07		1870	6.81e-07
	0.1822	6.81e-07		1870	6.81e-07
	0.1824	6.81e-07		1870	6.81e-07
	0.1826	6.81e-07		1865	6.81e-07
	0.1828	6.81e-07		1865	6.81e-07
	0.183	6.81e-07		1865	6.81e-07
	0.1832	6.82e-07		1860	6.82e-07
	0.1834	6.81e-07		1860	6.81e-07
	0.1836	6.81e-07		1860	6.81e-07
	0.1838	6.81e-07		1855	6.81e-07
	0.184	6.81e-07		1855	6.81e-07
	0.1842	6.81e-07		1850	6.81e-07
	0.1844	6.81e-07		1850	6.81e-07
	0.1846	6.81e-07		1850	6.81e-07
	0.1848	6.82e-07		1845	6.82e-07
	0.185	6.81e-07		1845	6.81e-07
	0.1852	6.81e-07		1845	6.81e-07
	0.1854	6.81e-07		1845	6.81e-07
	0.1856	6.81e-07		1840	6.81e-07
	0.1858	6.81e-07		1840	6.81e-07
	0.186	6.81e-07		1840	6.81e-07
	0.1862	6.81e-07		1840	6.81e-07
	0.1864	6.81e-07		1835	6.81e-07
	0.1866	6.81e-07		1835	6.81e-07
	0.1868	6.81e-07		1835	6.81e-07
	0.187	6.81e-07		1835	6.81e-07
	0.1872	6.81e-07		1830	6.81e-07
	0.1874	6.82e-07		1830	6.82e-07
	0.1876	6.81e-07		1830	6.81e-07
	0.1878	6.81e-07		1830	6.81e-07
	0.188	6.81e-07		1830	6.81e-07
	0.1882	6.81e-07		1825	6.81e-07
	0.1884	6.81e-07		1825	6.81e-07
	0.1886	6.81e-07		1825	6.81e-07
	0.1888	6.81e-07		1820	6.81e-07
	0.189	6.81e-07		1820	6.81e-07
	0.1892	6.81e-07		1815	6.81e-07
	0.1894	6.81e-07		1815	6.81e-07
	0.1896	6.81e-07		1815	6.81e-07
	0.1898	6.81e-07		1815	6.81e-07
	0.19	6.81e-07		1810	6.81e-07
	0.1902	6.81e-07		1810	6.81e-07
	0.1904	6.81e-07		1810	6.81e-07
	0.1906	6.81e-07		1810	6.81e-07
	0.1908	6.81e-07		1810	6.81e-07
	0.191	6.81e-07		1810	6.81e-07
	0.1912	6.81e-07		1805	6.81e-07
	0.1914	6.81e-07		1805	6.81e-07
	0.1916	6.81e-07		1805	6.81e-07
	0.1918	6.81e-07		1805	6.81e-07
	0.192	6.81e-07		1805	6.81e-07
	0.1922	6.81e-07		1805	6.81e-07
	0.1924	6.81e-07		1805	6.81e-07
	0.1926	6.81e-07		1805	6.81e-07
	0.1928	6.81e-07		1805	6.81e-07
	0.193	6.81e-07		1805	6.81e-07
	0.1932	6.81e-07		1805	6.81e-07
	0.1934	6.81e-07		1805	6.81e-07
	0.1936	6.81e-07		1805	6.81e-07
	0.1938	6.81e-07		1800	6.81e-07
	0.194	6.81e-07		1800	6.81e-07
	0.1942	6.81e-07		1800	6.81e-07
	0.1944	6.81e-07		1800	6.81e-07
	0.1946	6.81e-07		1800	6.81e-07
	0.1948	6.81e-07		1800	6.81e-07
	0.195	6.81e-07		1800	6.81e-07
	0.1952	6.81e-07		1800	6.81e-07
	0.1954	6.81e-07		1800	6.81e-07
	0.1956	6.81e-07		1800	6.81e-07
	0.1958	6.81e-07		1795	6.81e-07
	0.196	6.81e-07		1795	6.81e-07
	0.1962	6.81e-07		1795	6.81e-07
	0.1964	6.81e-07		1795	6.81e-07
	0.1966	6.81e-07		1795	6.81e-07
	0.1968	6.81e-07		1795	6.81e-07
	0.197	6.81e-07		1795	6.81e-07
	0.1972	6.81e-07		1795	6.81e-07
	0.1974	6.81e-07		1790	6.81e-07
	0.1976	6.81e-07		1790	6.81e-07
	0.1978	6.81e-07		1790	6.81e-07
	0.198	6.81e-07		1790	6.81e-07
	0.1982	6.81e-07		1785	6.81e-07
	0.1984	6.81e-07		1790	6.81e-07
	0.1986	6.81e-07		1785	6.81e-07
	0.1988	6.81e-07		1785	6.81e-07
	0.199	6.81e-07		1785	6.81e-07
	0.1992	6.81e-07		1785	6.81e-07
	0.1994	6.81e-07		1785	6.81e-07
	0.1996	6.81e-07		1785	6.81e-07
	0.1998	6.81e-07		1785	6.81e-07
	0.2	6.81e-07		1785	6.81e-07
	0.2002	6.81e-07		1785	6.81e-07
	0.2004	6.81e-07		1785	6.81e-07
	0.2006	6.81e-07		1780	6.81e-07
	0.2008	6.81e-07		1780	6.81e-07
	0.201	6.81e-07		1780	6.81e-07
	0.2012	6.81e-07		1775	6.81e-07
	0.2014	6.81e-07		1775	6.81e-07
	0.2016	6.81e-07		1775	6.81e-07
	0.2018	6.81e-07		1770	6.81e-07
	0.202	6.81e-07		1770	6.81e-07
	0.2022	6.81e-07		1770	6.81e-07
	0.2024	6.81e-07		1765	6.81e-07
	0.2026	6.81e-07		1765	6.81e-07
	0.2028	6.81e-07		1765	6.81e-07
	0.203	6.81e-07		1760	6.81e-07
	0.2032	6.81e-07		1760	6.81e-07
	0.2034	6.81e-07		1760	6.81e-07
	0.2036	6.81e-07		1755	6.81e-07
	0.2038	6.81e-07		1755	6.81e-07
	0.204	6.81e-07		1755	6.81e-07
	0.2042	6.81e-07		1750	6.81e-07
	0.2044	6.81e-07		1750	6.81e-07
	0.2046	6.81e-07		1750	6.81e-07
	0.2048	6.81e-07		1750	6.81e-07
	0.205	6.81e-07		1745	6.81e-07
	0.2052	6.81e-07		1745	6.81e-07
	0.2054	6.81e-07		1745	6.81e-07
	0.2056	6.81e-07		1745	6.81e-07
	0.2058	6.81e-07		1740	6.81e-07
	0.206	6.81e-07		1740	6.81e-07
	0.2062	6.81e-07		1740	6.81e-07
	0.2064	6.81e-07		1735	6.81e-07
	0.2066	6.81e-07		1735	6.81e-07
	0.2068	6.81e-07		1735	6.81e-07
	0.207	6.81e-07		1735	6.81e-07
	0.2072	6.81e-07		1735	6.81e-07
	0.2074	6.81e-07		1730	6.81e-07
	0.2076	6.81e-07		1730	6.81e-07
	0.2078	6.81e-07		1730	6.81e-07
	0.208	6.81e-07		1725	6.81e-07
	0.2082	6.81e-07		1725	6.81e-07
	0.2084	6.81e-07		1725	6.81e-07
	0.2086	6.81e-07		1725	6.81e-07
	0.2088	6.81e-07		1720	6.81e-07
	0.209	6.81e-07		1720	6.81e-07
	0.2092	6.81e-07		1715	6.81e-07
	0.2094	6.81e-07		1715	6.81e-07
	0.2096	6.81e-07		1715	6.81e-07
	0.2098	6.8e-07		1710	6.8e-07
	0.21	6.81e-07		1710	6.81e-07
	0.2102	6.81e-07		1710	6.81e-07
	0.2104	6.81e-07		1710	6.81e-07
	0.2106	6.81e-07		1710	6.81e-07
	0.2108	6.81e-07		1710	6.81e-07
	0.211	6.81e-07		1705	6.81e-07
	0.2112	6.81e-07		1705	6.81e-07
	0.2114	6.81e-07		1705	6.81e-07
	0.2116	6.81e-07		1705	6.81e-07
	0.2118	6.81e-07		1705	6.81e-07
	0.212	6.81e-07		1705	6.81e-07
	0.2122	6.81e-07		1705	6.81e-07
	0.2124	6.81e-07		1705	6.81e-07
	0.2126	6.81e-07		1705	6.81e-07
	0.2128	6.81e-07		1705	6.81e-07
	0.213	6.81e-07		1705	6.81e-07
	0.2132	6.81e-07		1705	6.81e-07
	0.2134	6.8e-07		1705	6.8e-07
	0.2136	6.81e-07		1705	6.81e-07
	0.2138	6.81e-07		1705	6.81e-07
	0.214	6.81e-07		1705	6.81e-07
	0.2142	6.81e-07		1705	6.81e-07
	0.2144	6.81e-07		1700	6.81e-07
	0.2146	6.81e-07		1700	6.81e-07
	0.2148	6.81e-07		1700	6.81e-07
	0.215	6.8e-07		1700	6.8e-07
	0.2152	6.81e-07		1700	6.81e-07
	0.2154	6.81e-07		1700	6.81e-07
	0.2156	6.81e-07		1700	6.81e-07
	0.2158	6.8e-07		1695	6.8e-07
	0.216	6.81e-07		1695	6.81e-07
	0.2162	6.81e-07		1695	6.81e-07
	0.2164	6.81e-07		1695	6.81e-07
	0.2166	6.81e-07		1695	6.81e-07
	0.2168	6.81e-07		1695	6.81e-07
	0.217	6.8e-07		1695	6.8e-07
	0.2172	6.81e-07		1690	6.81e-07
	0.2174	6.8e-07		1695	6.8e-07
	0.2176	6.81e-07		1690	6.81e-07
	0.2178	6.8e-07		1690	6.8e-07
	0.218	6.8e-07		1690	6.8e-07
	0.2182	6.8e-07		1690	6.8e-07
	0.2184	6.8e-07		1685	6.8e-07
	0.2186	6.81e-07		1685	6.81e-07
	0.2188	6.8e-07		1685	6.8e-07
	0.219	6.81e-07		1685	6.81e-07
	0.2192	6.81e-07		1690	6.81e-07
	0.2194	6.81e-07		1685	6.81e-07
	0.2196	6.81e-07		1685	6.81e-07
	0.2198	6.81e-07		1685	6.81e-07
	0.22	6.8e-07		1685	6.8e-07
	0.2202	6.8e-07		1685	6.8e-07
	0.2204	6.8e-07		1685	6.8e-07
	0.2206	6.81e-07		1680	6.81e-07
	0.2208	6.81e-07		1680	6.81e-07
	0.221	6.81e-07		1680	6.81e-07
	0.2212	6.81e-07		1675	6.81e-07
	0.2214	6.81e-07		1675	6.81e-07
	0.2216	6.81e-07		1675	6.81e-07
	0.2218	6.81e-07		1675	6.81e-07
	0.222	6.8e-07		1670	6.8e-07
	0.2222	6.81e-07		1670	6.81e-07
	0.2224	6.8e-07		1670	6.8e-07
	0.2226	6.8e-07		1665	6.8e-07
	0.2228	6.81e-07		1665	6.81e-07
	0.223	6.81e-07		1660	6.81e-07
	0.2232	6.81e-07		1660	6.81e-07
	0.2234	6.81e-07		1660	6.81e-07
	0.2236	6.8e-07		1655	6.8e-07
	0.2238	6.81e-07		1655	6.81e-07
	0.224	6.81e-07		1655	6.81e-07
	0.2242	6.81e-07		1650	6.81e-07
	0.2244	6.81e-07		1650	6.81e-07
	0.2246	6.8e-07		1650	6.8e-07
	0.2248	6.81e-07		1650	6.81e-07
	0.225	6.8e-07		1645	6.8e-07
	0.2252	6.81e-07		1645	6.81e-07
	0.2254	6.8e-07		1645	6.8e-07
	0.2256	6.8e-07		1645	6.8e-07
	0.2258	6.8e-07		1640	6.8e-07
	0.226	6.8e-07		1640	6.8e-07
	0.2262	6.8e-07		1640	6.8e-07
	0.2264	6.8e-07		1635	6.8e-07
	0.2266	6.81e-07		1635	6.81e-07
	0.2268	6.8e-07		1635	6.8e-07
	0.227	6.8e-07		1630	6.8e-07
	0.2272	6.81e-07		1630	6.81e-07
	0.2274	6.8e-07		1630	6.8e-07
	0.2276	6.8e-07		1630	6.8e-07
	0.2278	6.8e-07		1630	6.8e-07
	0.228	6.8e-07		1625	6.8e-07
	0.2282	6.81e-07		1625	6.81e-07
	0.2284	6.81e-07		1625	6.81e-07
	0.2286	6.81e-07		1625	6.81e-07
	0.2288	6.8e-07		1620	6.8e-07
	0.229	6.8e-07		1620	6.8e-07
	0.2292	6.8e-07		1615	6.8e-07
	0.2294	6.8e-07		1615	6.8e-07
	0.2296	6.8e-07		1615	6.8e-07
	0.2298	6.8e-07		1615	6.8e-07
	0.23	6.8e-07		1615	6.8e-07
	0.2302	6.8e-07		1610	6.8e-07
	0.2304	6.8e-07		1610	6.8e-07
	0.2306	6.8e-07		1610	6.8e-07
	0.2308	6.8e-07		1610	6.8e-07
	0.231	6.8e-07		1610	6.8e-07
	0.2312	6.8e-07		1610	6.8e-07
	0.2314	6.8e-07		1605	6.8e-07
	0.2316	6.8e-07		1610	6.8e-07
	0.2318	6.8e-07		1605	6.8e-07
	0.232	6.8e-07		1605	6.8e-07
	0.2322	6.8e-07		1605	6.8e-07
	0.2324	6.8e-07		1605	6.8e-07
	0.2326	6.8e-07		1610	6.8e-07
	0.2328	6.8e-07		1605	6.8e-07
	0.233	6.81e-07		1605	6.81e-07
	0.2332	6.81e-07		1605	6.81e-07
	0.2334	6.8e-07		1605	6.8e-07
	0.2336	6.8e-07		1605	6.8e-07
	0.2338	6.81e-07		1605	6.81e-07
	0.234	6.8e-07		1605	6.8e-07
	0.2342	6.8e-07		1605	6.8e-07
	0.2344	6.8e-07		1605	6.8e-07
	0.2346	6.8e-07		1600	6.8e-07
	0.2348	6.8e-07		1605	6.8e-07
	0.235	6.8e-07		1605	6.8e-07
	0.2352	6.8e-07		1600	6.8e-07
	0.2354	6.8e-07		1600	6.8e-07
	0.2356	6.8e-07		1600	6.8e-07
	0.2358	6.8e-07		1600	6.8e-07
	0.236	6.8e-07		1600	6.8e-07
	0.2362	6.8e-07		1600	6.8e-07
	0.2364	6.8e-07		1595	6.8e-07
	0.2366	6.8e-07		1595	6.8e-07
	0.2368	6.8e-07		1595	6.8e-07
	0.237	6.8e-07		1595	6.8e-07
	0.2372	6.8e-07		1595	6.8e-07
	0.2374	6.8e-07		1595	6.8e-07
	0.2376	6.8e-07		1595	6.8e-07
	0.2378	6.8e-07		1595	6.8e-07
	0.238	6.8e-07		1590	6.8e-07
	0.2382	6.81e-07		1590	6.81e-07
	0.2384	6.8e-07		1590	6.8e-07
	0.2386	6.8e-07		1590	6.8e-07
	0.2388	6.8e-07		1590	6.8e-07
	0.239	6.8e-07		1590	6.8e-07
	0.2392	6.8e-07		1590	6.8e-07
	0.2394	6.8e-07		1590	6.8e-07
	0.2396	6.8e-07		1590	6.8e-07
	0.2398	6.8e-07		1590	6.8e-07
	0.24	6.8e-07		1590	6.8e-07
	0.2402	6.8e-07		1590	6.8e-07
	0.2404	6.8e-07		1585	6.8e-07
	0.2406	6.8e-07		1585	6.8e-07
	0.2408	6.8e-07		1585	6.8e-07
	0.241	6.8e-07		1585	6.8e-07
	0.2412	6.81e-07		1585	6.81e-07
	0.2414	6.8e-07		1580	6.8e-07
	0.2416	6.8e-07		1580	6.8e-07
	0.2418	6.8e-07		1575	6.8e-07
	0.242	6.8e-07		1575	6.8e-07
	0.2422	6.8e-07		1575	6.8e-07
	0.2424	6.8e-07		1570	6.8e-07
	0.2426	6.8e-07		1570	6.8e-07
	0.2428	6.8e-07		1570	6.8e-07
	0.243	6.8e-07		1565	6.8e-07
	0.2432	6.8e-07		1565	6.8e-07
	0.2434	6.8e-07		1565	6.8e-07
	0.2436	6.8e-07		1560	6.8e-07
	0.2438	6.8e-07		1560	6.8e-07
	0.244	6.8e-07		1560	6.8e-07
	0.2442	6.8e-07		1555	6.8e-07
	0.2444	6.8e-07		1555	6.8e-07
	0.2446	6.8e-07		1555	6.8e-07
	0.2448	6.8e-07		1555	6.8e-07
	0.245	6.8e-07		1555	6.8e-07
	0.2452	6.8e-07		1550	6.8e-07
	0.2454	6.8e-07		1550	6.8e-07
	0.2456	6.8e-07		1550	6.8e-07
	0.2458	6.8e-07		1545	6.8e-07
	0.246	6.8e-07		1545	6.8e-07
	0.2462	6.8e-07		1545	6.8e-07
	0.2464	6.8e-07		1545	6.8e-07
	0.2466	6.8e-07		1540	6.8e-07
	0.2468	6.8e-07		1540	6.8e-07
	0.247	6.8e-07		1540	6.8e-07
	0.2472	6.8e-07		1540	6.8e-07
	0.2474	6.8e-07		1540	6.8e-07
	0.2476	6.8e-07		1540	6.8e-07
	0.2478	6.8e-07		1535	6.8e-07
	0.248	6.8e-07		1535	6.8e-07
	0.2482	6.8e-07		1535	6.8e-07
	0.2484	6.8e-07		1535	6.8e-07
	0.2486	6.8e-07		1530	6.8e-07
	0.2488	6.8e-07		1530	6.8e-07
	0.249	6.8e-07		1525	6.8e-07
	0.2492	6.8e-07		1525	6.8e-07
	0.2494	6.8e-07		1525	6.8e-07
	0.2496	6.8e-07		1520	6.8e-07
	0.2498	6.8e-07		1520	6.8e-07
	0.25	6.8e-07		1520	6.8e-07
	0.2502	6.8e-07		1520	6.8e-07
	0.2504	6.8e-07		1515	6.8e-07
	0.2506	6.8e-07		1515	6.8e-07
	0.2508	6.8e-07		1515	6.8e-07
	0.251	6.8e-07		1515	6.8e-07
	0.2512	6.8e-07		1515	6.8e-07
	0.2514	6.8e-07		1515	6.8e-07
	0.2516	6.8e-07		1515	6.8e-07
	0.2518	6.8e-07		1515	6.8e-07
	0.252	6.8e-07		1515	6.8e-07
	0.2522	6.8e-07		1515	6.8e-07
	0.2524	6.8e-07		1515	6.8e-07
	0.2526	6.8e-07		1515	6.8e-07
	0.2528	6.8e-07		1515	6.8e-07
	0.253	6.8e-07		1515	6.8e-07
	0.2532	6.8e-07		1515	6.8e-07
	0.2534	6.8e-07		1515	6.8e-07
	0.2536	6.8e-07		1515	6.8e-07
	0.2538	6.8e-07		1510	6.8e-07
	0.254	6.8e-07		1510	6.8e-07
	0.2542	6.8e-07		1510	6.8e-07
	0.2544	6.8e-07		1510	6.8e-07
	0.2546	6.8e-07		1510	6.8e-07
	0.2548	6.8e-07		1510	6.8e-07
	0.255	6.8e-07		1510	6.8e-07
	0.2552	6.8e-07		1510	6.8e-07
	0.2554	6.8e-07		1510	6.8e-07
	0.2556	6.8e-07		1510	6.8e-07
	0.2558	6.8e-07		1505	6.8e-07
	0.256	6.8e-07		1505	6.8e-07
	0.2562	6.8e-07		1505	6.8e-07
	0.2564	6.8e-07		1505	6.8e-07
	0.2566	6.8e-07		1505	6.8e-07
	0.2568	6.8e-07		1505	6.8e-07
	0.257	6.8e-07		1505	6.8e-07
	0.2572	6.8e-07		1505	6.8e-07
	0.2574	6.8e-07		1505	6.8e-07
	0.2576	6.8e-07		1500	6.8e-07
	0.2578	6.8e-07		1500	6.8e-07
	0.258	6.8e-07		1500	6.8e-07
	0.2582	6.8e-07		1500	6.8e-07
	0.2584	6.8e-07		1500	6.8e-07
	0.2586	6.8e-07		1500	6.8e-07
	0.2588	6.8e-07		1500	6.8e-07
	0.259	6.8e-07		1500	6.8e-07
	0.2592	6.8e-07		1500	6.8e-07
	0.2594	6.8e-07		1500	6.8e-07
	0.2596	6.8e-07		1500	6.8e-07
	0.2598	6.8e-07		1500	6.8e-07
	0.26	6.8e-07		1495	6.8e-07
	0.2602	6.8e-07		1495	6.8e-07
	0.2604	6.8e-07		1495	6.8e-07
	0.2606	6.8e-07		1490	6.8e-07
	0.2608	6.8e-07		1490	6.8e-07
	0.261	6.8e-07		1490	6.8e-07
	0.2612	6.8e-07		1490	6.8e-07
	0.2614	6.8e-07		1485	6.8e-07
	0.2616	6.8e-07		1485	6.8e-07
	0.2618	6.79e-07		1485	6.79e-07
	0.262	6.8e-07		1480	6.8e-07
	0.2622	6.8e-07		1480	6.8e-07
	0.2624	6.8e-07		1480	6.8e-07
	0.2626	6.8e-07		1475	6.8e-07
	0.2628	6.8e-07		1475	6.8e-07
	0.263	6.8e-07		1470	6.8e-07
	0.2632	6.8e-07		1470	6.8e-07
	0.2634	6.8e-07		1470	6.8e-07
	0.2636	6.8e-07		1470	6.8e-07
	0.2638	6.8e-07		1470	6.8e-07
	0.264	6.8e-07		1465	6.8e-07
	0.2642	6.8e-07		1465	6.8e-07
	0.2644	6.8e-07		1460	6.8e-07
	0.2646	6.8e-07		1460	6.8e-07
	0.2648	6.8e-07		1460	6.8e-07
	0.265	6.8e-07		1460	6.8e-07
	0.2652	6.8e-07		1460	6.8e-07
	0.2654	6.8e-07		1455	6.8e-07
	0.2656	6.8e-07		1455	6.8e-07
	0.2658	6.79e-07		1455	6.79e-07
	0.266	6.8e-07		1455	6.8e-07
	0.2662	6.79e-07		1450	6.79e-07
	0.2664	6.8e-07		1450	6.8e-07
	0.2666	6.79e-07		1450	6.79e-07
	0.2668	6.79e-07		1450	6.79e-07
	0.267	6.8e-07		1445	6.8e-07
	0.2672	6.79e-07		1445	6.79e-07
	0.2674	6.8e-07		1445	6.8e-07
	0.2676	6.79e-07		1445	6.79e-07
	0.2678	6.79e-07		1445	6.79e-07
	0.268	6.8e-07		1445	6.8e-07
	0.2682	6.8e-07		1440	6.8e-07
	0.2684	6.8e-07		1440	6.8e-07
	0.2686	6.79e-07		1440	6.79e-07
	0.2688	6.79e-07		1440	6.79e-07
	0.269	6.8e-07		1435	6.8e-07
	0.2692	6.8e-07		1435	6.8e-07
	0.2694	6.8e-07		1430	6.8e-07
	0.2696	6.8e-07		1430	6.8e-07
	0.2698	6.8e-07		1430	6.8e-07
	0.27	6.79e-07		1430	6.79e-07
	0.2702	6.79e-07		1430	6.79e-07
	0.2704	6.8e-07		1430	6.8e-07
	0.2706	6.79e-07		1425	6.79e-07
	0.2708	6.8e-07		1425	6.8e-07
	0.271	6.8e-07		1425	6.8e-07
	0.2712	6.8e-07		1425	6.8e-07
	0.2714	6.79e-07		1425	6.79e-07
	0.2716	6.8e-07		1425	6.8e-07
	0.2718	6.8e-07		1425	6.8e-07
	0.272	6.8e-07		1425	6.8e-07
	0.2722	6.8e-07		1425	6.8e-07
	0.2724	6.79e-07		1425	6.79e-07
	0.2726	6.79e-07		1425	6.79e-07
	0.2728	6.79e-07		1425	6.79e-07
	0.273	6.8e-07		1425	6.8e-07
	0.2732	6.79e-07		1425	6.79e-07
	0.2734	6.8e-07		1425	6.8e-07
	0.2736	6.8e-07		1425	6.8e-07
	0.2738	6.8e-07		1425	6.8e-07
	0.274	6.8e-07		1425	6.8e-07
	0.2742	6.79e-07		1425	6.79e-07
	0.2744	6.8e-07		1425	6.8e-07
	0.2746	6.79e-07		1425	6.79e-07
	0.2748	6.8e-07		1425	6.8e-07
	0.275	6.8e-07		1425	6.8e-07
	0.2752	6.79e-07		1425	6.79e-07
	0.2754	6.79e-07		1425	6.79e-07
	0.2756	6.79e-07		1425	6.79e-07
	0.2758	6.8e-07		1420	6.8e-07
	0.276	6.79e-07		1420	6.79e-07
	0.2762	6.8e-07		1420	6.8e-07
	0.2764	6.79e-07		1420	6.79e-07
	0.2766	6.79e-07		1420	6.79e-07
	0.2768	6.79e-07		1420	6.79e-07
	0.277	6.79e-07		1420	6.79e-07
	0.2772	6.8e-07		1420	6.8e-07
	0.2774	6.79e-07		1415	6.79e-07
	0.2776	6.8e-07		1415	6.8e-07
	0.2778	6.8e-07		1415	6.8e-07
	0.278	6.79e-07		1415	6.79e-07
	0.2782	6.79e-07		1415	6.79e-07
	0.2784	6.8e-07		1415	6.8e-07
	0.2786	6.79e-07		1415	6.79e-07
	0.2788	6.8e-07		1415	6.8e-07
	0.279	6.79e-07		1415	6.79e-07
	0.2792	6.79e-07		1415	6.79e-07
	0.2794	6.79e-07		1415	6.79e-07
	0.2796	6.79e-07		1415	6.79e-07
	0.2798	6.8e-07		1415	6.8e-07
	0.28	6.8e-07		1415	6.8e-07
	0.2802	6.79e-07		1415	6.79e-07
	0.2804	6.79e-07		1415	6.79e-07
	0.2806	6.79e-07		1410	6.79e-07
	0.2808	6.79e-07		1410	6.79e-07
	0.281	6.8e-07		1410	6.8e-07
	0.2812	6.79e-07		1410	6.79e-07
	0.2814	6.79e-07		1405	6.79e-07
	0.2816	6.79e-07		1405	6.79e-07
	0.2818	6.79e-07		1400	6.79e-07
	0.282	6.79e-07		1400	6.79e-07
	0.2822	6.79e-07		1400	6.79e-07
	0.2824	6.79e-07		1400	6.79e-07
	0.2826	6.79e-07		1395	6.79e-07
	0.2828	6.79e-07		1395	6.79e-07
	0.283	6.8e-07		1395	6.8e-07
	0.2832	6.79e-07		1390	6.79e-07
	0.2834	6.79e-07		1390	6.79e-07
	0.2836	6.79e-07		1390	6.79e-07
	0.2838	6.79e-07		1390	6.79e-07
	0.284	6.79e-07		1385	6.79e-07
	0.2842	6.8e-07		1385	6.8e-07
	0.2844	6.79e-07		1385	6.79e-07
	0.2846	6.79e-07		1385	6.79e-07
	0.2848	6.79e-07		1380	6.79e-07
	0.285	6.8e-07		1380	6.8e-07
	0.2852	6.79e-07		1380	6.79e-07
	0.2854	6.79e-07		1380	6.79e-07
	0.2856	6.79e-07		1375	6.79e-07
	0.2858	6.79e-07		1375	6.79e-07
	0.286	6.79e-07		1375	6.79e-07
	0.2862	6.8e-07		1375	6.8e-07
	0.2864	6.79e-07		1375	6.79e-07
	0.2866	6.79e-07		1370	6.79e-07
	0.2868	6.79e-07		1370	6.79e-07
	0.287	6.79e-07		1370	6.79e-07
	0.2872	6.79e-07		1370	6.79e-07
	0.2874	6.79e-07		1370	6.79e-07
	0.2876	6.79e-07		1365	6.79e-07
	0.2878	6.79e-07		1365	6.79e-07
	0.288	6.79e-07		1365	6.79e-07
	0.2882	6.79e-07		1365	6.79e-07
	0.2884	6.79e-07		1360	6.79e-07
	0.2886	6.79e-07		1360	6.79e-07
	0.2888	6.79e-07		1360	6.79e-07
	0.289	6.79e-07		1355	6.79e-07
	0.2892	6.79e-07		1355	6.79e-07
	0.2894	6.79e-07		1355	6.79e-07
	0.2896	6.79e-07		1355	6.79e-07
	0.2898	6.8e-07		1350	6.8e-07
	0.29	6.79e-07		1350	6.79e-07
	0.2902	6.79e-07		1350	6.79e-07
	0.2904	6.79e-07		1350	6.79e-07
	0.2906	6.79e-07		1350	6.79e-07
	0.2908	6.79e-07		1350	6.79e-07
	0.291	6.79e-07		1350	6.79e-07
	0.2912	6.79e-07		1350	6.79e-07
	0.2914	6.79e-07		1350	6.79e-07
	0.2916	6.79e-07		1350	6.79e-07
	0.2918	6.79e-07		1350	6.79e-07
	0.292	6.79e-07		1345	6.79e-07
	0.2922	6.79e-07		1350	6.79e-07
	0.2924	6.79e-07		1350	6.79e-07
	0.2926	6.79e-07		1345	6.79e-07
	0.2928	6.79e-07		1350	6.79e-07
	0.293	6.79e-07		1350	6.79e-07
	0.2932	6.79e-07		1350	6.79e-07
	0.2934	6.79e-07		1350	6.79e-07
	0.2936	6.79e-07		1350	6.79e-07
	0.2938	6.79e-07		1350	6.79e-07
	0.294	6.79e-07		1350	6.79e-07
	0.2942	6.79e-07		1345	6.79e-07
	0.2944	6.79e-07		1345	6.79e-07
	0.2946	6.79e-07		1345	6.79e-07
	0.2948	6.79e-07		1345	6.79e-07
	0.295	6.79e-07		1345	6.79e-07
	0.2952	6.79e-07		1345	6.79e-07
	0.2954	6.79e-07		1345	6.79e-07
	0.2956	6.79e-07		1345	6.79e-07
	0.2958	6.79e-07		1345	6.79e-07
	0.296	6.79e-07		1345	6.79e-07
	0.2962	6.79e-07		1345	6.79e-07
	0.2964	6.79e-07		1345	6.79e-07
	0.2966	6.79e-07		1345	6.79e-07
	0.2968	6.79e-07		1345	6.79e-07
	0.297	6.79e-07		1345	6.79e-07
	0.2972	6.79e-07		1340	6.79e-07
	0.2974	6.79e-07		1340	6.79e-07
	0.2976	6.79e-07		1340	6.79e-07
	0.2978	6.79e-07		1340	6.79e-07
	0.298	6.79e-07		1340	6.79e-07
	0.2982	6.79e-07		1340	6.79e-07
	0.2984	6.79e-07		1340	6.79e-07
	0.2986	6.79e-07		1340	6.79e-07
	0.2988	6.79e-07		1340	6.79e-07
	0.299	6.79e-07		1340	6.79e-07
	0.2992	6.79e-07		1340	6.79e-07
	0.2994	6.8e-07		1340	6.8e-07
	0.2996	6.79e-07		1340	6.79e-07
	0.2998	6.79e-07		1340	6.79e-07
	0.3	6.79e-07		1340	6.79e-07
	0.3002	6.79e-07		1340	6.79e-07
	0.3004	6.79e-07		1335	6.79e-07
	0.3006	6.79e-07		1335	6.79e-07
	0.3008	6.79e-07		1335	6.79e-07
	0.301	6.79e-07		1335	6.79e-07
	0.3012	6.79e-07		1335	6.79e-07
	0.3014	6.79e-07		1330	6.79e-07
	0.3016	6.79e-07		1330	6.79e-07
	0.3018	6.79e-07		1330	6.79e-07
	0.302	6.79e-07		1330	6.79e-07
	0.3022	6.79e-07		1325	6.79e-07
	0.3024	6.79e-07		1325	6.79e-07
	0.3026	6.79e-07		1325	6.79e-07
	0.3028	6.79e-07		1320	6.79e-07
	0.303	6.79e-07		1320	6.79e-07
	0.3032	6.79e-07		1320	6.79e-07
	0.3034	6.79e-07		1320	6.79e-07
	0.3036	6.79e-07		1315	6.79e-07
	0.3038	6.79e-07		1315	6.79e-07
	0.304	6.79e-07		1315	6.79e-07
	0.3042	6.79e-07		1310	6.79e-07
	0.3044	6.79e-07		1310	6.79e-07
	0.3046	6.79e-07		1310	6.79e-07
	0.3048	6.79e-07		1310	6.79e-07
	0.305	6.79e-07		1310	6.79e-07
	0.3052	6.79e-07		1310	6.79e-07
	0.3054	6.79e-07		1305	6.79e-07
	0.3056	6.79e-07		1305	6.79e-07
	0.3058	6.79e-07		1305	6.79e-07
	0.306	6.79e-07		1305	6.79e-07
	0.3062	6.79e-07		1300	6.79e-07
	0.3064	6.79e-07		1300	6.79e-07
	0.3066	6.79e-07		1300	6.79e-07
	0.3068	6.79e-07		1300	6.79e-07
	0.307	6.8e-07		1300	6.8e-07
	0.3072	6.79e-07		1295	6.79e-07
	0.3074	6.79e-07		1295	6.79e-07
	0.3076	6.79e-07		1295	6.79e-07
	0.3078	6.79e-07		1295	6.79e-07
	0.308	6.79e-07		1295	6.79e-07
	0.3082	6.79e-07		1295	6.79e-07
	0.3084	6.79e-07		1290	6.79e-07
	0.3086	6.79e-07		1290	6.79e-07
	0.3088	6.79e-07		1290	6.79e-07
	0.309	6.79e-07		1285	6.79e-07
	0.3092	6.79e-07		1285	6.79e-07
	0.3094	6.79e-07		1285	6.79e-07
	0.3096	6.79e-07		1285	6.79e-07
	0.3098	6.79e-07		1280	6.79e-07
	0.31	6.79e-07		1280	6.79e-07
	0.3102	6.79e-07		1280	6.79e-07
	0.3104	6.79e-07		1280	6.79e-07
	0.3106	6.79e-07		1280	6.79e-07
	0.3108	6.79e-07		1280	6.79e-07
	0.311	6.79e-07		1280	6.79e-07
	0.3112	6.79e-07		1280	6.79e-07
	0.3114	6.79e-07		1280	6.79e-07
	0.3116	6.79e-07		1280	6.79e-07
	0.3118	6.79e-07		1275	6.79e-07
	0.312	6.79e-07		1275	6.79e-07
	0.3122	6.79e-07		1280	6.79e-07
	0.3124	6.79e-07		1275	6.79e-07
	0.3126	6.79e-07		1280	6.79e-07
	0.3128	6.79e-07		1280	6.79e-07
	0.313	6.79e-07		1280	6.79e-07
	0.3132	6.79e-07		1280	6.79e-07
	0.3134	6.79e-07		1280	6.79e-07
	0.3136	6.79e-07		1280	6.79e-07
	0.3138	6.79e-07		1280	6.79e-07
	0.314	6.79e-07		1280	6.79e-07
	0.3142	6.79e-07		1275	6.79e-07
	0.3144	6.79e-07		1275	6.79e-07
	0.3146	6.78e-07		1275	6.78e-07
	0.3148	6.79e-07		1275	6.79e-07
	0.315	6.79e-07		1275	6.79e-07
	0.3152	6.79e-07		1275	6.79e-07
	0.3154	6.79e-07		1275	6.79e-07
	0.3156	6.79e-07		1275	6.79e-07
	0.3158	6.79e-07		1275	6.79e-07
	0.316	6.79e-07		1275	6.79e-07
	0.3162	6.79e-07		1275	6.79e-07
	0.3164	6.79e-07		1270	6.79e-07
	0.3166	6.79e-07		1270	6.79e-07
	0.3168	6.79e-07		1275	6.79e-07
	0.317	6.79e-07		1275	6.79e-07
	0.3172	6.79e-07		1270	6.79e-07
	0.3174	6.78e-07		1270	6.78e-07
	0.3176	6.79e-07		1270	6.79e-07
	0.3178	6.79e-07		1270	6.79e-07
	0.318	6.79e-07		1270	6.79e-07
	0.3182	6.79e-07		1270	6.79e-07
	0.3184	6.79e-07		1270	6.79e-07
	0.3186	6.79e-07		1270	6.79e-07
	0.3188	6.79e-07		1270	6.79e-07
	0.319	6.79e-07		1270	6.79e-07
	0.3192	6.79e-07		1270	6.79e-07
	0.3194	6.79e-07		1270	6.79e-07
	0.3196	6.79e-07		1270	6.79e-07
	0.3198	6.79e-07		1270	6.79e-07
	0.32	6.79e-07		1270	6.79e-07
	0.3202	6.79e-07		1270	6.79e-07
	0.3204	6.79e-07		1265	6.79e-07
	0.3206	6.78e-07		1265	6.78e-07
	0.3208	6.79e-07		1265	6.79e-07
	0.321	6.79e-07		1265	6.79e-07
	0.3212	6.78e-07		1260	6.78e-07
	0.3214	6.79e-07		1260	6.79e-07
	0.3216	6.79e-07		1260	6.79e-07
	0.3218	6.79e-07		1260	6.79e-07
	0.322	6.79e-07		1260	6.79e-07
	0.3222	6.79e-07		1255	6.79e-07
	0.3224	6.79e-07		1255	6.79e-07
	0.3226	6.79e-07		1255	6.79e-07
	0.3228	6.79e-07		1250	6.79e-07
	0.323	6.79e-07		1250	6.79e-07
	0.3232	6.78e-07		1250	6.78e-07
	0.3234	6.79e-07		1250	6.79e-07
	0.3236	6.79e-07		1245	6.79e-07
	0.3238	6.79e-07		1245	6.79e-07
	0.324	6.79e-07		1245	6.79e-07
	0.3242	6.79e-07		1245	6.79e-07
	0.3244	6.79e-07		1240	6.79e-07
	0.3246	6.79e-07		1240	6.79e-07
	0.3248	6.79e-07		1240	6.79e-07
	0.325	6.79e-07		1240	6.79e-07
	0.3252	6.78e-07		1240	6.78e-07
	0.3254	6.79e-07		1235	6.79e-07
	0.3256	6.79e-07		1235	6.79e-07
	0.3258	6.79e-07		1235	6.79e-07
	0.326	6.79e-07		1235	6.79e-07
	0.3262	6.79e-07		1235	6.79e-07
	0.3264	6.79e-07		1230	6.79e-07
	0.3266	6.78e-07		1230	6.78e-07
	0.3268	6.78e-07		1230	6.78e-07
	0.327	6.78e-07		1230	6.78e-07
	0.3272	6.79e-07		1230	6.79e-07
	0.3274	6.79e-07		1225	6.79e-07
	0.3276	6.79e-07		1225	6.79e-07
	0.3278	6.78e-07		1225	6.78e-07
	0.328	6.78e-07		1225	6.78e-07
	0.3282	6.79e-07		1225	6.79e-07
	0.3284	6.79e-07		1220	6.79e-07
	0.3286	6.79e-07		1220	6.79e-07
	0.3288	6.78e-07		1220	6.78e-07
	0.329	6.79e-07		1215	6.79e-07
	0.3292	6.79e-07		1215	6.79e-07
	0.3294	6.79e-07		1215	6.79e-07
	0.3296	6.79e-07		1215	6.79e-07
	0.3298	6.78e-07		1210	6.78e-07
	0.33	6.78e-07		1210	6.78e-07
	0.3302	6.79e-07		1210	6.79e-07
	0.3304	6.79e-07		1210	6.79e-07
	0.3306	6.78e-07		1210	6.78e-07
	0.3308	6.79e-07		1210	6.79e-07
	0.331	6.78e-07		1210	6.78e-07
	0.3312	6.78e-07		1210	6.78e-07
	0.3314	6.79e-07		1210	6.79e-07
	0.3316	6.79e-07		1210	6.79e-07
	0.3318	6.79e-07		1210	6.79e-07
	0.332	6.78e-07		1210	6.78e-07
	0.3322	6.79e-07		1210	6.79e-07
	0.3324	6.78e-07		1210	6.78e-07
	0.3326	6.79e-07		1210	6.79e-07
	0.3328	6.79e-07		1210	6.79e-07
	0.333	6.78e-07		1210	6.78e-07
	0.3332	6.79e-07		1210	6.79e-07
	0.3334	6.78e-07		1210	6.78e-07
	0.3336	6.79e-07		1210	6.79e-07
	0.3338	6.79e-07		1210	6.79e-07
	0.334	6.79e-07		1210	6.79e-07
	0.3342	6.79e-07		1210	6.79e-07
	0.3344	6.78e-07		1210	6.78e-07
	0.3346	6.79e-07		1210	6.79e-07
	0.3348	6.78e-07		1210	6.78e-07
	0.335	6.79e-07		1210	6.79e-07
	0.3352	6.78e-07		1205	6.78e-07
	0.3354	6.79e-07		1210	6.79e-07
	0.3356	6.79e-07		1205	6.79e-07
	0.3358	6.79e-07		1205	6.79e-07
	0.336	6.79e-07		1205	6.79e-07
	0.3362	6.79e-07		1205	6.79e-07
	0.3364	6.78e-07		1205	6.78e-07
	0.3366	6.79e-07		1205	6.79e-07
	0.3368	6.79e-07		1205	6.79e-07
	0.337	6.79e-07		1205	6.79e-07
	0.3372	6.79e-07		1205	6.79e-07
	0.3374	6.79e-07		1205	6.79e-07
	0.3376	6.78e-07		1205	6.78e-07
	0.3378	6.79e-07		1205	6.79e-07
	0.338	6.79e-07		1200	6.79e-07
	0.3382	6.78e-07		1200	6.78e-07
	0.3384	6.79e-07		1200	6.79e-07
	0.3386	6.79e-07		1200	6.79e-07
	0.3388	6.79e-07		1205	6.79e-07
	0.339	6.78e-07		1205	6.78e-07
	0.3392	6.78e-07		1205	6.78e-07
	0.3394	6.79e-07		1205	6.79e-07
	0.3396	6.79e-07		1205	6.79e-07
	0.3398	6.78e-07		1200	6.78e-07
	0.34	6.79e-07		1205	6.79e-07
	0.3402	6.78e-07		1200	6.78e-07
	0.3404	6.78e-07		1200	6.78e-07
	0.3406	6.78e-07		1200	6.78e-07
	0.3408	6.78e-07		1200	6.78e-07
	0.341	6.78e-07		1200	6.78e-07
	0.3412	6.78e-07		1195	6.78e-07
	0.3414	6.78e-07		1195	6.78e-07
	0.3416	6.78e-07		1195	6.78e-07
	0.3418	6.79e-07		1195	6.79e-07
	0.342	6.78e-07		1190	6.78e-07
	0.3422	6.78e-07		1190	6.78e-07
	0.3424	6.78e-07		1190	6.78e-07
	0.3426	6.79e-07		1185	6.79e-07
	0.3428	6.79e-07		1185	6.79e-07
	0.343	6.79e-07		1185	6.79e-07
	0.3432	6.79e-07		1185	6.79e-07
	0.3434	6.79e-07		1180	6.79e-07
	0.3436	6.78e-07		1180	6.78e-07
	0.3438	6.78e-07		1180	6.78e-07
	0.344	6.78e-07		1180	6.78e-07
	0.3442	6.78e-07		1175	6.78e-07
	0.3444	6.78e-07		1175	6.78e-07
	0.3446	6.78e-07		1175	6.78e-07
	0.3448	6.78e-07		1175	6.78e-07
	0.345	6.78e-07		1175	6.78e-07
	0.3452	6.78e-07		1175	6.78e-07
	0.3454	6.78e-07		1170	6.78e-07
	0.3456	6.78e-07		1170	6.78e-07
	0.3458	6.78e-07		1170	6.78e-07
	0.346	6.78e-07		1170	6.78e-07
	0.3462	6.78e-07		1165	6.78e-07
	0.3464	6.78e-07		1165	6.78e-07
	0.3466	6.78e-07		1165	6.78e-07
	0.3468	6.78e-07		1165	6.78e-07
	0.347	6.78e-07		1165	6.78e-07
	0.3472	6.78e-07		1160	6.78e-07
	0.3474	6.78e-07		1160	6.78e-07
	0.3476	6.78e-07		1160	6.78e-07
	0.3478	6.78e-07		1160	6.78e-07
	0.348	6.78e-07		1160	6.78e-07
	0.3482	6.79e-07		1160	6.79e-07
	0.3484	6.79e-07		1160	6.79e-07
	0.3486	6.78e-07		1155	6.78e-07
	0.3488	6.78e-07		1155	6.78e-07
	0.349	6.78e-07		1155	6.78e-07
	0.3492	6.78e-07		1150	6.78e-07
	0.3494	6.78e-07		1150	6.78e-07
	0.3496	6.78e-07		1150	6.78e-07
	0.3498	6.78e-07		1150	6.78e-07
	0.35	6.78e-07		1145	6.78e-07
	0.3502	6.79e-07		1145	6.79e-07
	0.3504	6.78e-07		1145	6.78e-07
	0.3506	6.78e-07		1145	6.78e-07
	0.3508	6.78e-07		1145	6.78e-07
	0.351	6.78e-07		1145	6.78e-07
	0.3512	6.78e-07		1145	6.78e-07
	0.3514	6.78e-07		1145	6.78e-07
	0.3516	6.78e-07		1145	6.78e-07
	0.3518	6.78e-07		1145	6.78e-07
	0.352	6.78e-07		1145	6.78e-07
	0.3522	6.78e-07		1145	6.78e-07
	0.3524	6.78e-07		1145	6.78e-07
	0.3526	6.78e-07		1145	6.78e-07
	0.3528	6.78e-07		1145	6.78e-07
	0.353	6.78e-07		1145	6.78e-07
	0.3532	6.78e-07		1145	6.78e-07
	0.3534	6.78e-07		1145	6.78e-07
	0.3536	6.78e-07		1145	6.78e-07
	0.3538	6.78e-07		1145	6.78e-07
	0.354	6.78e-07		1145	6.78e-07
	0.3542	6.78e-07		1145	6.78e-07
	0.3544	6.78e-07		1145	6.78e-07
	0.3546	6.78e-07		1150	6.78e-07
	0.3548	6.78e-07		1150	6.78e-07
	0.355	6.78e-07		1150	6.78e-07
	0.3552	6.78e-07		1150	6.78e-07
	0.3554	6.78e-07		1150	6.78e-07
	0.3556	6.78e-07		1150	6.78e-07
	0.3558	6.78e-07		1145	6.78e-07
	0.356	6.78e-07		1150	6.78e-07
	0.3562	6.78e-07		1145	6.78e-07
	0.3564	6.78e-07		1145	6.78e-07
	0.3566	6.78e-07		1145	6.78e-07
	0.3568	6.78e-07		1145	6.78e-07
	0.357	6.78e-07		1145	6.78e-07
	0.3572	6.78e-07		1145	6.78e-07
	0.3574	6.78e-07		1145	6.78e-07
	0.3576	6.78e-07		1145	6.78e-07
	0.3578	6.78e-07		1145	6.78e-07
	0.358	6.78e-07		1140	6.78e-07
	0.3582	6.78e-07		1140	6.78e-07
	0.3584	6.78e-07		1140	6.78e-07
	0.3586	6.78e-07		1140	6.78e-07
	0.3588	6.78e-07		1140	6.78e-07
	0.359	6.78e-07		1140	6.78e-07
	0.3592	6.78e-07		1145	6.78e-07
	0.3594	6.78e-07		1145	6.78e-07
	0.3596	6.78e-07		1145	6.78e-07
	0.3598	6.78e-07		1145	6.78e-07
	0.36	6.78e-07		1140	6.78e-07
	0.3602	6.78e-07		1140	6.78e-07
	0.3604	6.78e-07		1140	6.78e-07
	0.3606	6.78e-07		1140	6.78e-07
	0.3608	6.78e-07		1140	6.78e-07
	0.361	6.78e-07		1140	6.78e-07
	0.3612	6.78e-07		1135	6.78e-07
	0.3614	6.78e-07		1135	6.78e-07
	0.3616	6.78e-07		1135	6.78e-07
	0.3618	6.78e-07		1135	6.78e-07
	0.362	6.78e-07		1130	6.78e-07
	0.3622	6.78e-07		1130	6.78e-07
	0.3624	6.78e-07		1130	6.78e-07
	0.3626	6.78e-07		1130	6.78e-07
	0.3628	6.78e-07		1125	6.78e-07
	0.363	6.78e-07		1125	6.78e-07
	0.3632	6.78e-07		1125	6.78e-07
	0.3634	6.78e-07		1125	6.78e-07
	0.3636	6.78e-07		1120	6.78e-07
	0.3638	6.78e-07		1120	6.78e-07
	0.364	6.78e-07		1120	6.78e-07
	0.3642	6.78e-07		1120	6.78e-07
	0.3644	6.78e-07		1115	6.78e-07
	0.3646	6.78e-07		1115	6.78e-07
	0.3648	6.78e-07		1115	6.78e-07
	0.365	6.78e-07		1115	6.78e-07
	0.3652	6.78e-07		1115	6.78e-07
	0.3654	6.78e-07		1110	6.78e-07
	0.3656	6.78e-07		1110	6.78e-07
	0.3658	6.78e-07		1110	6.78e-07
	0.366	6.78e-07		1110	6.78e-07
	0.3662	6.78e-07		1105	6.78e-07
	0.3664	6.78e-07		1110	6.78e-07
	0.3666	6.78e-07		1105	6.78e-07
	0.3668	6.78e-07		1105	6.78e-07
	0.367	6.78e-07		1105	6.78e-07
	0.3672	6.78e-07		1100	6.78e-07
	0.3674	6.78e-07		1100	6.78e-07
	0.3676	6.78e-07		1100	6.78e-07
	0.3678	6.78e-07		1100	6.78e-07
	0.368	6.78e-07		1100	6.78e-07
	0.3682	6.78e-07		1100	6.78e-07
	0.3684	6.78e-07		1100	6.78e-07
	0.3686	6.78e-07		1095	6.78e-07
	0.3688	6.78e-07		1095	6.78e-07
	0.369	6.78e-07		1095	6.78e-07
	0.3692	6.78e-07		1095	6.78e-07
	0.3694	6.78e-07		1090	6.78e-07
	0.3696	6.78e-07		1090	6.78e-07
	0.3698	6.78e-07		1090	6.78e-07
	0.37	6.78e-07		1090	6.78e-07
	0.3702	6.78e-07		1090	6.78e-07
	0.3704	6.78e-07		1085	6.78e-07
	0.3706	6.78e-07		1085	6.78e-07
	0.3708	6.78e-07		1085	6.78e-07
	0.371	6.78e-07		1085	6.78e-07
	0.3712	6.78e-07		1085	6.78e-07
	0.3714	6.78e-07		1085	6.78e-07
	0.3716	6.78e-07		1085	6.78e-07
	0.3718	6.78e-07		1085	6.78e-07
	0.372	6.78e-07		1085	6.78e-07
	0.3722	6.78e-07		1085	6.78e-07
	0.3724	6.78e-07		1090	6.78e-07
	0.3726	6.78e-07		1085	6.78e-07
	0.3728	6.78e-07		1090	6.78e-07
	0.373	6.78e-07		1090	6.78e-07
	0.3732	6.78e-07		1090	6.78e-07
	0.3734	6.78e-07		1090	6.78e-07
	0.3736	6.78e-07		1090	6.78e-07
	0.3738	6.78e-07		1085	6.78e-07
	0.374	6.78e-07		1090	6.78e-07
	0.3742	6.78e-07		1090	6.78e-07
	0.3744	6.78e-07		1090	6.78e-07
	0.3746	6.78e-07		1090	6.78e-07
	0.3748	6.78e-07		1090	6.78e-07
	0.375	6.78e-07		1085	6.78e-07
	0.3752	6.78e-07		1090	6.78e-07
	0.3754	6.78e-07		1085	6.78e-07
	0.3756	6.78e-07		1085	6.78e-07
	0.3758	6.78e-07		1085	6.78e-07
	0.376	6.78e-07		1085	6.78e-07
	0.3762	6.78e-07		1085	6.78e-07
	0.3764	6.78e-07		1085	6.78e-07
	0.3766	6.78e-07		1085	6.78e-07
	0.3768	6.78e-07		1085	6.78e-07
	0.377	6.78e-07		1085	6.78e-07
	0.3772	6.78e-07		1085	6.78e-07
	0.3774	6.78e-07		1085	6.78e-07
	0.3776	6.78e-07		1085	6.78e-07
	0.3778	6.78e-07		1085	6.78e-07
	0.378	6.77e-07		1085	6.77e-07
	0.3782	6.78e-07		1080	6.78e-07
	0.3784	6.78e-07		1080	6.78e-07
	0.3786	6.78e-07		1080	6.78e-07
	0.3788	6.78e-07		1085	6.78e-07
	0.379	6.78e-07		1085	6.78e-07
	0.3792	6.78e-07		1085	6.78e-07
	0.3794	6.78e-07		1085	6.78e-07
	0.3796	6.78e-07		1085	6.78e-07
	0.3798	6.77e-07		1085	6.77e-07
	0.38	6.78e-07		1085	6.78e-07
	0.3802	6.78e-07		1085	6.78e-07
	0.3804	6.78e-07		1080	6.78e-07
	0.3806	6.78e-07		1080	6.78e-07
	0.3808	6.78e-07		1080	6.78e-07
	0.381	6.77e-07		1080	6.77e-07
	0.3812	6.78e-07		1075	6.78e-07
	0.3814	6.78e-07		1075	6.78e-07
	0.3816	6.78e-07		1075	6.78e-07
	0.3818	6.78e-07		1075	6.78e-07
	0.382	6.78e-07		1075	6.78e-07
	0.3822	6.78e-07		1070	6.78e-07
	0.3824	6.78e-07		1070	6.78e-07
	0.3826	6.78e-07		1070	6.78e-07
	0.3828	6.78e-07		1070	6.78e-07
	0.383	6.78e-07		1065	6.78e-07
	0.3832	6.78e-07		1065	6.78e-07
	0.3834	6.78e-07		1065	6.78e-07
	0.3836	6.78e-07		1065	6.78e-07
	0.3838	6.78e-07		1065	6.78e-07
	0.384	6.78e-07		1060	6.78e-07
	0.3842	6.78e-07		1060	6.78e-07
	0.3844	6.77e-07		1060	6.77e-07
	0.3846	6.78e-07		1060	6.78e-07
	0.3848	6.78e-07		1055	6.78e-07
	0.385	6.78e-07		1055	6.78e-07
	0.3852	6.78e-07		1055	6.78e-07
	0.3854	6.78e-07		1055	6.78e-07
	0.3856	6.78e-07		1055	6.78e-07
	0.3858	6.78e-07		1050	6.78e-07
	0.386	6.78e-07		1055	6.78e-07
	0.3862	6.78e-07		1050	6.78e-07
	0.3864	6.78e-07		1050	6.78e-07
	0.3866	6.78e-07		1050	6.78e-07
	0.3868	6.78e-07		1050	6.78e-07
	0.387	6.78e-07		1045	6.78e-07
	0.3872	6.78e-07		1045	6.78e-07
	0.3874	6.78e-07		1045	6.78e-07
	0.3876	6.78e-07		1045	6.78e-07
	0.3878	6.78e-07		1045	6.78e-07
	0.388	6.78e-07		1040	6.78e-07
	0.3882	6.78e-07		1040	6.78e-07
	0.3884	6.78e-07		1040	6.78e-07
	0.3886	6.77e-07		1040	6.77e-07
	0.3888	6.78e-07		1040	6.78e-07
	0.389	6.78e-07		1040	6.78e-07
	0.3892	6.78e-07		1035	6.78e-07
	0.3894	6.78e-07		1035	6.78e-07
	0.3896	6.78e-07		1035	6.78e-07
	0.3898	6.78e-07		1030	6.78e-07
	0.39	6.78e-07		1035	6.78e-07
	0.3902	6.78e-07		1030	6.78e-07
	0.3904	6.78e-07		1030	6.78e-07
	0.3906	6.78e-07		1030	6.78e-07
	0.3908	6.78e-07		1030	6.78e-07
	0.391	6.77e-07		1030	6.77e-07
	0.3912	6.78e-07		1030	6.78e-07
	0.3914	6.78e-07		1030	6.78e-07
	0.3916	6.78e-07		1030	6.78e-07
	0.3918	6.78e-07		1030	6.78e-07
	0.392	6.78e-07		1030	6.78e-07
	0.3922	6.78e-07		1030	6.78e-07
	0.3924	6.78e-07		1030	6.78e-07
	0.3926	6.78e-07		1030	6.78e-07
	0.3928	6.78e-07		1030	6.78e-07
	0.393	6.77e-07		1030	6.77e-07
	0.3932	6.78e-07		1030	6.78e-07
	0.3934	6.78e-07		1030	6.78e-07
	0.3936	6.78e-07		1030	6.78e-07
	0.3938	6.78e-07		1030	6.78e-07
	0.394	6.78e-07		1030	6.78e-07
	0.3942	6.77e-07		1030	6.77e-07
	0.3944	6.78e-07		1030	6.78e-07
	0.3946	6.77e-07		1030	6.77e-07
	0.3948	6.78e-07		1030	6.78e-07
	0.395	6.78e-07		1030	6.78e-07
	0.3952	6.78e-07		1030	6.78e-07
	0.3954	6.78e-07		1030	6.78e-07
	0.3956	6.77e-07		1030	6.77e-07
	0.3958	6.78e-07		1030	6.78e-07
	0.396	6.78e-07		1030	6.78e-07
	0.3962	6.78e-07		1030	6.78e-07
	0.3964	6.78e-07		1030	6.78e-07
	0.3966	6.78e-07		1030	6.78e-07
	0.3968	6.78e-07		1025	6.78e-07
	0.397	6.78e-07		1030	6.78e-07
	0.3972	6.77e-07		1025	6.77e-07
	0.3974	6.78e-07		1025	6.78e-07
	0.3976	6.78e-07		1025	6.78e-07
	0.3978	6.78e-07		1025	6.78e-07
	0.398	6.78e-07		1025	6.78e-07
	0.3982	6.78e-07		1025	6.78e-07
	0.3984	6.78e-07		1025	6.78e-07
	0.3986	6.78e-07		1025	6.78e-07
	0.3988	6.78e-07		1025	6.78e-07
	0.399	6.78e-07		1025	6.78e-07
	0.3992	6.78e-07		1025	6.78e-07
[truncated: 2,505 more rows]

## Sheet: Figure 2c
Figure 2c Q-V plots of CS mode for breakdown without spark
	Inset plot	Charge-time			Plot	Voltage-time
	Time	Charge			Voltage	Charge
Unit	s	C			V	C
	0.0002	-6.47e-10			-0.39274	-6.47e-10
	0.0004	3.22e-10			0.24522	3.22e-10
	0.0006	-6.47e-10			0.25878	-6.47e-10
	0.0008	-3.24e-10			0.24974	-3.24e-10
	0.001	-6.47e-10			0.25426	-6.47e-10
	0.0012	-6.47e-10			0.575	-6.47e-10
	0.0014	-6.47e-10			0.735	-6.47e-10
	0.0016	-3.24e-10			0.73274	-3.24e-10
	0.0018	3.22e-10			1.54048	3.22e-10
	0.002	-6.47e-10			1.39178	-6.47e-10
	0.0022	-6.47e-10			1.06	-6.47e-10
	0.0024	-3.24e-10			1.38274	-3.24e-10
	0.0026	-6.47e-10			2.03226	-6.47e-10
	0.0028	-6.47e-10			2.03	-6.47e-10
	0.003	-6.47e-10			2.03	-6.47e-10
	0.0032	3.22e-10			2.50822	3.22e-10
	0.0034	-3.24e-10			2.51952	-3.24e-10
	0.0036	-9.7e-10			2.51952	-9.7e-10
	0.0038	-6.47e-10			2.51274	-6.47e-10
	0.004	-9.7e-10			2.84226	-9.7e-10
	0.0042	-9.7e-10			2.68	-9.7e-10
	0.0044	-9.7e-10			3	-9.7e-10
	0.0046	-9.7e-10			3.325	-9.7e-10
	0.0048	-9.7e-10			3.81	-9.7e-10
	0.005	-3.24e-10			3.48048	-3.24e-10
	0.0052	-6.47e-10			4.13726	-6.47e-10
	0.0054	-6.47e-10			4.62	-6.47e-10
	0.0056	-6.47e-10			4.62	-6.47e-10
	0.0058	-3.24e-10			4.29274	-3.24e-10
	0.006	-6.47e-10			4.78226	-6.47e-10
	0.0062	-6.47e-10			5.1	-6.47e-10
	0.0064	-6.47e-10			4.94	-6.47e-10
	0.0066	-6.47e-10			5.25	-6.47e-10
	0.0068	-6.47e-10			5.75	-6.47e-10
	0.007	-6.47e-10			5.9	-6.47e-10
	0.0072	-3.24e-10			5.89774	-3.24e-10
	0.0074	3.22e-10			6.24548	3.22e-10
	0.0076	-6.47e-10			5.90678	-6.47e-10
	0.0078	-3.24e-10			5.74774	-3.24e-10
	0.008	-6.47e-10			5.90226	-6.47e-10
	0.0082	-6.47e-10			5.9	-6.47e-10
	0.0084	-6.47e-10			5.9	-6.47e-10
	0.0086	-3.24e-10			5.89774	-3.24e-10
	0.0088	-6.47e-10			6.25226	-6.47e-10
	0.009	-6.47e-10			6.4	-6.47e-10
	0.0092	-6.47e-10			6.05	-6.47e-10
	0.0094	-6.47e-10			6.25	-6.47e-10
	0.0096	-6.47e-10			6.55	-6.47e-10
	0.0098	-9.7e-10			6.25226	-9.7e-10
	0.01	-6.47e-10			6.39774	-6.47e-10
	0.0102	-6.47e-10			6.4	-6.47e-10
	0.0104	-6.47e-10			6.4	-6.47e-10
	0.0106	-9.7e-10			6.55226	-9.7e-10
	0.0108	-1.05e-12			6.54322	-1.05e-12
	0.011	-3.24e-10			14.5023	-3.24e-10
	0.0112	-6.47e-10			14.8023	-6.47e-10
	0.0114	-1.05e-12			13.6455	-1.05e-12
	0.0116	-3.24e-10			14.3023	-3.24e-10
	0.0118	-3.24e-10			14.95	-3.24e-10
	0.012	-3.24e-10			14.95	-3.24e-10
	0.0122	-6.47e-10			15.6023	-6.47e-10
	0.0124	-3.24e-10			16.7477	-3.24e-10
	0.0126	-3.24e-10			17.4	-3.24e-10
	0.0128	-6.47e-10			18.2023	-6.47e-10
	0.013	-6.47e-10			19.15	-6.47e-10
	0.0132	-1.05e-12			19.9955	-1.05e-12
	0.0134	-6.47e-10			21.1045	-6.47e-10
	0.0136	-3.24e-10			22.0977	-3.24e-10
	0.0138	-6.47e-10			23.4023	-6.47e-10
	0.014	-3.24e-10			24.6477	-3.24e-10
	0.0142	-1.05e-12			25.6477	-1.05e-12
	0.0144	-6.47e-10			27.1045	-6.47e-10
	0.0146	-6.47e-10			28.9	-6.47e-10
	0.0148	-3.24e-10			30.1477	-3.24e-10
	0.015	-1.05e-12			32.4477	-1.05e-12
	0.0152	-3.24e-10			34.5523	-3.24e-10
	0.0154	-1.05e-12			36.7977	-1.05e-12
	0.0156	-1.05e-12			39.55	-1.05e-12
	0.0158	-1.05e-12			42.45	-1.05e-12
	0.016	-3.24e-10			46.6523	-3.24e-10
	0.0162	-1.05e-12			51.4977	-1.05e-12
	0.0164	3.22e-10			56.4977	3.22e-10
	0.0166	-1.05e-12			63.0023	-1.05e-12
	0.0168	-1.05e-12			70	-1.05e-12
	0.017	-1.05e-12			79	-1.05e-12
	0.0172	3.22e-10			87.9977	3.22e-10
	0.0174	6.45e-10			98.4977	6.45e-10
	0.0176	9.68e-10			109.498	9.68e-10
	0.0178	1.29e-09			121.998	1.29e-09
	0.018	1.29e-09			135.5	1.29e-09
	0.0182	9.68e-10			151.002	9.68e-10
	0.0184	1.94e-09			167.493	1.94e-09
	0.0186	1.61e-09			187.502	1.61e-09
	0.0188	2.26e-09			210.495	2.26e-09
	0.019	2.58e-09			237.498	2.58e-09
	0.0192	2.91e-09			269.498	2.91e-09
	0.0194	3.55e-09			306.996	3.55e-09
	0.0196	3.88e-09			346.998	3.88e-09
	0.0198	4.2e-09			390.498	4.2e-09
	0.02	5.17e-09			439.493	5.17e-09
	0.0202	6.14e-09			497.993	6.14e-09
	0.0204	7.43e-09			574.991	7.43e-09
	0.0206	9.37e-09			689.986	9.37e-09
	0.0208	1.07e-08			819.991	1.07e-08
	0.021	1.13e-08			939.996	1.13e-08
	0.0212	1.16e-08			1030	1.16e-08
	0.0214	1.13e-08			1100	1.13e-08
	0.0216	1.13e-08			1135	1.13e-08
	0.0218	1.1e-08			1150	1.1e-08
	0.022	1.1e-08			1160	1.1e-08
	0.0222	1.13e-08			1165	1.13e-08
	0.0224	1.13e-08			1185	1.13e-08
	0.0226	1.16e-08			1215	1.16e-08
	0.0228	1.26e-08			1254.99	1.26e-08
	0.023	1.29e-08			1300	1.29e-08
	0.0232	1.39e-08			1349.99	1.39e-08
	0.0234	1.42e-08			1400	1.42e-08
	0.0236	-1.56e-07			1051.19	-1.56e-07
	0.0238	-2.1e-08			1259.06	-2.1e-08
	0.024	1.71e-08			1304.73	1.71e-08
	0.0242	2.75e-08			1319.93	2.75e-08
	0.0244	3.1e-08			1339.98	3.1e-08
	0.0246	3.2e-08			1359.99	3.2e-08
	0.0248	3.26e-08			1390	3.26e-08
	0.025	3.3e-08			1425	3.3e-08
	0.0252	3.36e-08			1455	3.36e-08
	0.0254	3.36e-08			1480	3.36e-08
	0.0256	3.39e-08			1500	3.39e-08
	0.0258	3.39e-08			1525	3.39e-08
	0.026	3.42e-08			1545	3.42e-08
	0.0262	3.42e-08			1565	3.42e-08
	0.0264	3.49e-08			1585	3.49e-08
	0.0266	-2.25e-07			1206.82	-2.25e-07
	0.0268	-3.88e-08			1338.7	-3.88e-08
	0.027	2.58e-08			1429.55	2.58e-08
	0.0272	4.39e-08			1444.87	4.39e-08
	0.0274	4.94e-08			1459.96	4.94e-08
	0.0276	5.14e-08			1469.99	5.14e-08
	0.0278	5.14e-08			1485	5.14e-08
	0.028	5.14e-08			1495	5.14e-08
	0.0282	5.2e-08			1505	5.2e-08
	0.0284	5.2e-08			1515	5.2e-08
	0.0286	5.2e-08			1530	5.2e-08
	0.0288	5.2e-08			1540	5.2e-08
	0.029	5.33e-08			1549.99	5.33e-08
	0.0292	5.23e-08			1555.01	5.23e-08
	0.0294	5.23e-08			1565	5.23e-08
	0.0296	5.27e-08			1570	5.27e-08
	0.0298	5.27e-08			1580	5.27e-08
	0.03	5.27e-08			1585	5.27e-08
	0.0302	5.27e-08			1595	5.27e-08
	0.0304	5.3e-08			1600	5.3e-08
	0.0306	5.27e-08			1605	5.27e-08
	0.0308	5.27e-08			1610	5.27e-08
	0.031	5.33e-08			1615	5.33e-08
	0.0312	5.3e-08			1615	5.3e-08
	0.0314	5.27e-08			1620	5.27e-08
	0.0316	5.36e-08			1619.99	5.36e-08
	0.0318	5.3e-08			1625	5.3e-08
	0.032	5.3e-08			1630	5.3e-08
	0.0322	5.23e-08			1630	5.23e-08
	0.0324	5.36e-08			1629.99	5.36e-08
	0.0326	5.33e-08			1635	5.33e-08
	0.0328	5.3e-08			1635	5.3e-08
	0.033	5.36e-08			1635	5.36e-08
	0.0332	5.3e-08			1635	5.3e-08
	0.0334	5.27e-08			1635	5.27e-08
	0.0336	5.3e-08			1635	5.3e-08
	0.0338	5.33e-08			1635	5.33e-08
	0.034	5.3e-08			1635	5.3e-08
	0.0342	5.27e-08			1635	5.27e-08
	0.0344	5.33e-08			1635	5.33e-08
	0.0346	5.3e-08			1630	5.3e-08
	0.0348	5.27e-08			1630	5.27e-08
	0.035	5.3e-08			1630	5.3e-08
	0.0352	5.3e-08			1630	5.3e-08
	0.0354	5.3e-08			1625	5.3e-08
	0.0356	5.3e-08			1625	5.3e-08
	0.0358	5.27e-08			1620	5.27e-08
	0.036	5.33e-08			1620	5.33e-08
	0.0362	5.3e-08			1615	5.3e-08
	0.0364	5.27e-08			1615	5.27e-08
	0.0366	5.3e-08			1610	5.3e-08
	0.0368	5.27e-08			1605	5.27e-08
	0.037	5.23e-08			1605	5.23e-08
	0.0372	5.3e-08			1600	5.3e-08
	0.0374	5.27e-08			1595	5.27e-08
	0.0376	5.27e-08			1595	5.27e-08
	0.0378	5.23e-08			1590	5.23e-08
	0.038	5.23e-08			1585	5.23e-08
	0.0382	5.27e-08			1580	5.27e-08
	0.0384	5.23e-08			1575	5.23e-08
	0.0386	5.27e-08			1575	5.27e-08
	0.0388	5.27e-08			1570	5.27e-08
	0.039	5.27e-08			1565	5.27e-08
	0.0392	5.23e-08			1560	5.23e-08
	0.0394	5.23e-08			1555	5.23e-08
	0.0396	5.2e-08			1550	5.2e-08
	0.0398	5.2e-08			1545	5.2e-08
	0.04	5.23e-08			1540	5.23e-08
	0.0402	5.23e-08			1535	5.23e-08
	0.0404	5.2e-08			1535	5.2e-08
	0.0406	5.2e-08			1530	5.2e-08
	0.0408	5.2e-08			1525	5.2e-08
	0.041	5.17e-08			1520	5.17e-08
	0.0412	5.2e-08			1515	5.2e-08
	0.0414	5.23e-08			1510	5.23e-08
	0.0416	5.17e-08			1505	5.17e-08
	0.0418	5.2e-08			1500	5.2e-08
	0.042	5.17e-08			1495	5.17e-08
	0.0422	5.23e-08			1490	5.23e-08
	0.0424	5.14e-08			1485.01	5.14e-08
	0.0426	5.17e-08			1480	5.17e-08
	0.0428	5.2e-08			1475	5.2e-08
	0.043	5.17e-08			1470	5.17e-08
	0.0432	5.14e-08			1465	5.14e-08
	0.0434	5.14e-08			1455	5.14e-08
	0.0436	5.14e-08			1450	5.14e-08
	0.0438	5.14e-08			1445	5.14e-08
	0.044	5.14e-08			1440	5.14e-08
	0.0442	5.1e-08			1435	5.1e-08
	0.0444	5.1e-08			1430	5.1e-08
	0.0446	5.14e-08			1425	5.14e-08
	0.0448	5.14e-08			1420	5.14e-08
	0.045	5.14e-08			1415	5.14e-08
	0.0452	5.14e-08			1410	5.14e-08
	0.0454	5.1e-08			1405	5.1e-08
	0.0456	5.07e-08			1400	5.07e-08
	0.0458	5.1e-08			1395	5.1e-08
	0.046	5.07e-08			1390	5.07e-08
	0.0462	5.07e-08			1385	5.07e-08
	0.0464	5.07e-08			1380	5.07e-08
	0.0466	5.1e-08			1375	5.1e-08
	0.0468	5.07e-08			1370	5.07e-08
	0.047	5.04e-08			1365	5.04e-08
	0.0472	5.1e-08			1360	5.1e-08
	0.0474	5.01e-08			1350.01	5.01e-08
	0.0476	5.04e-08			1345	5.04e-08
	0.0478	5.04e-08			1340	5.04e-08
	0.048	5.04e-08			1335	5.04e-08
	0.0482	5.04e-08			1330	5.04e-08
	0.0484	5.04e-08			1325	5.04e-08
	0.0486	5.14e-08			1319.99	5.14e-08
	0.0488	5.01e-08			1315.01	5.01e-08
	0.049	4.98e-08			1310	4.98e-08
	0.0492	5.04e-08			1305	5.04e-08
	0.0494	4.98e-08			1300	4.98e-08
	0.0496	5.01e-08			1295	5.01e-08
	0.0498	5.01e-08			1290	5.01e-08
	0.05	4.98e-08			1285	4.98e-08
	0.0502	4.98e-08			1280	4.98e-08
	0.0504	4.98e-08			1275	4.98e-08
	0.0506	4.98e-08			1270	4.98e-08
	0.0508	4.98e-08			1265	4.98e-08
	0.051	4.94e-08			1260	4.94e-08
	0.0512	4.98e-08			1255	4.98e-08
	0.0514	4.98e-08			1250	4.98e-08
	0.0516	4.98e-08			1245	4.98e-08
	0.0518	4.94e-08			1240	4.94e-08
	0.052	4.91e-08			1235	4.91e-08
	0.0522	4.94e-08			1230	4.94e-08
	0.0524	4.94e-08			1225	4.94e-08
	0.0526	4.98e-08			1220	4.98e-08
	0.0528	4.91e-08			1215	4.91e-08
	0.053	4.91e-08			1210	4.91e-08
	0.0532	4.91e-08			1205	4.91e-08
	0.0534	4.94e-08			1200	4.94e-08
	0.0536	4.91e-08			1195	4.91e-08
	0.0538	4.91e-08			1190	4.91e-08
	0.054	4.94e-08			1185	4.94e-08
	0.0542	4.91e-08			1185	4.91e-08
	0.0544	4.88e-08			1180	4.88e-08
	0.0546	4.91e-08			1175	4.91e-08
	0.0548	4.91e-08			1170	4.91e-08
	0.055	4.88e-08			1165	4.88e-08
	0.0552	4.85e-08			1160	4.85e-08
	0.0554	4.91e-08			1155	4.91e-08
	0.0556	4.88e-08			1150	4.88e-08
	0.0558	4.88e-08			1145	4.88e-08
	0.056	4.85e-08			1140	4.85e-08
	0.0562	4.88e-08			1135	4.88e-08
	0.0564	4.81e-08			1130	4.81e-08
	0.0566	4.81e-08			1125	4.81e-08
	0.0568	4.85e-08			1120	4.85e-08
	0.057	4.85e-08			1115	4.85e-08
	0.0572	4.81e-08			1115	4.81e-08
	0.0574	4.81e-08			1110	4.81e-08
	0.0576	4.85e-08			1105	4.85e-08
	0.0578	4.85e-08			1100	4.85e-08
	0.058	4.85e-08			1095	4.85e-08
	0.0582	4.88e-08			1090	4.88e-08
	0.0584	4.78e-08			1085.01	4.78e-08
	0.0586	4.78e-08			1080	4.78e-08
	0.0588	4.78e-08			1075	4.78e-08
	0.059	4.81e-08			1075	4.81e-08
	0.0592	4.78e-08			1070	4.78e-08
	0.0594	4.88e-08			1064.99	4.88e-08
	0.0596	4.81e-08			1060	4.81e-08
	0.0598	4.78e-08			1055	4.78e-08
	0.06	4.81e-08			1050	4.81e-08
	0.0602	4.78e-08			1045	4.78e-08
	0.0604	4.78e-08			1040	4.78e-08
	0.0606	4.78e-08			1040	4.78e-08
	0.0608	4.81e-08			1035	4.81e-08
	0.061	4.78e-08			1030	4.78e-08
	0.0612	4.81e-08			1025	4.81e-08
	0.0614	4.75e-08			1020	4.75e-08
	0.0616	4.75e-08			1015	4.75e-08
	0.0618	4.78e-08			1015	4.78e-08
	0.062	4.75e-08			1010	4.75e-08
	0.0622	4.72e-08			1005	4.72e-08
	0.0624	4.75e-08			999.998	4.75e-08
	0.0626	4.75e-08			995	4.75e-08
	0.0628	4.72e-08			990.002	4.72e-08
	0.063	4.75e-08			989.998	4.75e-08
	0.0632	4.72e-08			985.002	4.72e-08
	0.0634	4.72e-08			980	4.72e-08
	0.0636	4.68e-08			975.003	4.68e-08
	0.0638	4.68e-08			970	4.68e-08
	0.064	4.72e-08			964.997	4.72e-08
	0.0642	4.65e-08			965.005	4.65e-08
	0.0644	4.68e-08			959.998	4.68e-08
	0.0646	4.68e-08			955	4.68e-08
	0.0648	4.68e-08			950	4.68e-08
	0.065	4.68e-08			945	4.68e-08
	0.0652	4.75e-08			939.995	4.75e-08
	0.0654	4.68e-08			940.005	4.68e-08
	0.0656	4.68e-08			935	4.68e-08
	0.0658	4.68e-08			930	4.68e-08
	0.066	4.68e-08			925	4.68e-08
	0.0662	4.68e-08			925	4.68e-08
	0.0664	4.65e-08			920.002	4.65e-08
	0.0666	4.65e-08			915	4.65e-08
	0.0668	4.62e-08			910.002	4.62e-08
	0.067	4.62e-08			905	4.62e-08
	0.0672	4.62e-08			900	4.62e-08
	0.0674	4.68e-08			899.996	4.68e-08
	0.0676	4.62e-08			895.004	4.62e-08
	0.0678	4.62e-08			890	4.62e-08
	0.068	4.65e-08			884.998	4.65e-08
	0.0682	4.65e-08			880	4.65e-08
	0.0684	4.65e-08			880	4.65e-08
	0.0686	4.62e-08			875.002	4.62e-08
	0.0688	4.62e-08			870	4.62e-08
	0.069	4.62e-08			865	4.62e-08
	0.0692	4.62e-08			865	4.62e-08
	0.0694	4.62e-08			860	4.62e-08
	0.0696	4.65e-08			854.998	4.65e-08
	0.0698	4.59e-08			850.004	4.59e-08
	0.07	4.62e-08			849.998	4.62e-08
	0.0702	4.62e-08			845	4.62e-08
	0.0704	4.56e-08			840.004	4.56e-08
	0.0706	4.62e-08			834.996	4.62e-08
	0.0708	4.62e-08			835	4.62e-08
	0.071	4.56e-08			830.004	4.56e-08
	0.0712	4.59e-08			824.998	4.59e-08
	0.0714	4.59e-08			820	4.59e-08
	0.0716	4.62e-08			819.998	4.62e-08
	0.0718	4.56e-08			815.004	4.56e-08
	0.072	4.59e-08			809.998	4.59e-08
	0.0722	4.56e-08			810.002	4.56e-08
	0.0724	4.56e-08			805	4.56e-08
	0.0726	4.56e-08			800	4.56e-08
	0.0728	4.52e-08			795.003	4.52e-08
	0.073	4.56e-08			794.997	4.56e-08
	0.0732	4.56e-08			790	4.56e-08
	0.0734	4.56e-08			785	4.56e-08
	0.0736	4.56e-08			780	4.56e-08
	0.0738	4.56e-08			780	4.56e-08
	0.074	4.52e-08			775.003	4.52e-08
	0.0742	4.52e-08			770	4.52e-08
	0.0744	4.52e-08			770	4.52e-08
	0.0746	4.52e-08			765	4.52e-08
	0.0748	4.56e-08			759.997	4.56e-08
	0.075	4.56e-08			760	4.56e-08
	0.0752	4.56e-08			755	4.56e-08
	0.0754	4.52e-08			750.003	4.52e-08
	0.0756	4.52e-08			750	4.52e-08
	0.0758	4.56e-08			744.997	4.56e-08
	0.076	4.46e-08			740.007	4.46e-08
	0.0762	4.49e-08			739.998	4.49e-08
	0.0764	4.52e-08			734.998	4.52e-08
	0.0766	4.49e-08			730.002	4.49e-08
	0.0768	4.49e-08			730	4.49e-08
	0.077	4.49e-08			725	4.49e-08
	0.0772	4.46e-08			720.002	4.46e-08
	0.0774	4.46e-08			720	4.46e-08
	0.0776	4.49e-08			714.998	4.49e-08
	0.0778	4.49e-08			710	4.49e-08
	0.078	4.52e-08			709.998	4.52e-08
	0.0782	4.49e-08			705.002	4.49e-08
	0.0784	4.49e-08			705	4.49e-08
	0.0786	4.46e-08			700.002	4.46e-08
	0.0788	4.46e-08			695	4.46e-08
	0.079	4.49e-08			694.998	4.49e-08
	0.0792	4.49e-08			690	4.49e-08
	0.0794	4.46e-08			690.002	4.46e-08
	0.0796	4.43e-08			685.002	4.43e-08
	0.0798	4.46e-08			679.998	4.46e-08
	0.08	4.49e-08			679.998	4.49e-08
	0.0802	4.43e-08			675.004	4.43e-08
	0.0804	4.43e-08			675	4.43e-08
	0.0806	4.43e-08			670	4.43e-08
	0.0808	4.43e-08			665	4.43e-08
	0.081	4.43e-08			665	4.43e-08
	0.0812	4.43e-08			660	4.43e-08
	0.0814	4.43e-08			660	4.43e-08
	0.0816	4.39e-08			655.003	4.39e-08
	0.0818	4.39e-08			650	4.39e-08
	0.082	4.46e-08			649.995	4.46e-08
	0.0822	4.43e-08			645.002	4.43e-08
	0.0824	4.39e-08			645.003	4.39e-08
	0.0826	4.39e-08			640	4.39e-08
	0.0828	4.43e-08			639.997	4.43e-08
	0.083	4.39e-08			635.003	4.39e-08
	0.0832	4.39e-08			635	4.39e-08
	0.0834	4.39e-08			630	4.39e-08
	0.0836	4.36e-08			625.002	4.36e-08
	0.0838	4.43e-08			624.995	4.43e-08
	0.084	4.39e-08			620.003	4.39e-08
	0.0842	4.36e-08			620.002	4.36e-08
	0.0844	4.36e-08			615	4.36e-08
	0.0846	4.46e-08			614.993	4.46e-08
	0.0848	4.39e-08			610.005	4.39e-08
	0.085	4.39e-08			610	4.39e-08
	0.0852	4.36e-08			605.002	4.36e-08
	0.0854	4.36e-08			605	4.36e-08
	0.0856	4.43e-08			599.995	4.43e-08
	0.0858	4.36e-08			600.005	4.36e-08
	0.086	4.39e-08			594.998	4.39e-08
	0.0862	4.39e-08			590	4.39e-08
	0.0864	4.39e-08			590	4.39e-08
	0.0866	4.33e-08			590.004	4.33e-08
	0.0868	4.33e-08			585	4.33e-08
	0.087	4.36e-08			584.998	4.36e-08
	0.0872	4.36e-08			580	4.36e-08
	0.0874	4.39e-08			574.998	4.39e-08
	0.0876	4.39e-08			575	4.39e-08
	0.0878	4.33e-08			570.004	4.33e-08
	0.088	4.33e-08			570	4.33e-08
	0.0882	4.36e-08			564.998	4.36e-08
	0.0884	4.36e-08			565	4.36e-08
	0.0886	4.33e-08			565.002	4.33e-08
	0.0888	4.36e-08			559.998	4.36e-08
	0.089	4.39e-08			554.998	4.39e-08
	0.0892	4.33e-08			555.004	4.33e-08
	0.0894	4.33e-08			555	4.33e-08
	0.0896	4.33e-08			550	4.33e-08
	0.0898	4.3e-08			545.002	4.3e-08
	0.09	4.3e-08			545	4.3e-08
	0.0902	4.33e-08			539.998	4.33e-08
	0.0904	4.3e-08			540.002	4.3e-08
	0.0906	4.33e-08			534.998	4.33e-08
	0.0908	4.3e-08			535.002	4.3e-08
	0.091	4.3e-08			535	4.3e-08
	0.0912	4.33e-08			529.998	4.33e-08
	0.0914	4.3e-08			530.002	4.3e-08
	0.0916	4.33e-08			524.998	4.33e-08
	0.0918	4.33e-08			525	4.33e-08
	0.092	4.3e-08			520.002	4.3e-08
	0.0922	4.26e-08			520.003	4.26e-08
	0.0924	4.3e-08			514.997	4.3e-08
	0.0926	4.33e-08			514.998	4.33e-08
	0.0928	4.3e-08			510.002	4.3e-08
	0.093	4.3e-08			510	4.3e-08
	0.0932	4.26e-08			505.003	4.26e-08
	0.0934	4.3e-08			504.997	4.3e-08
	0.0936	4.26e-08			500.003	4.26e-08
	0.0938	4.26e-08			499	4.26e-08
	0.094	4.26e-08			497	4.26e-08
	0.0942	4.26e-08			495	4.26e-08
	0.0944	4.26e-08			492	4.26e-08
	0.0946	4.3e-08			489.997	4.3e-08
	0.0948	4.26e-08			488.003	4.26e-08
	0.095	4.26e-08			485.5	4.26e-08
	0.0952	4.3e-08			482.997	4.3e-08
	0.0954	4.33e-08			480.998	4.33e-08
	0.0956	4.23e-08			479.007	4.23e-08
	0.0958	4.26e-08			476.498	4.26e-08
	0.096	4.26e-08			474	4.26e-08
	0.0962	4.26e-08			471.5	4.26e-08
	0.0964	4.26e-08			469.5	4.26e-08
	0.0966	4.26e-08			467.5	4.26e-08
	0.0968	4.26e-08			465	4.26e-08
	0.097	4.23e-08			463.002	4.23e-08
	0.0972	4.23e-08			461	4.23e-08
	0.0974	4.26e-08			458.498	4.26e-08
	0.0976	4.26e-08			457	4.26e-08
	0.0978	4.23e-08			454.502	4.23e-08
	0.098	4.23e-08			452	4.23e-08
	0.0982	4.26e-08			450.498	4.26e-08
	0.0984	4.23e-08			448.002	4.23e-08
	0.0986	4.23e-08			445.5	4.23e-08
	0.0988	4.23e-08			443.5	4.23e-08
	0.099	4.23e-08			442	4.23e-08
	0.0992	4.23e-08			439.5	4.23e-08
	0.0994	4.26e-08			437.498	4.26e-08
	0.0996	4.23e-08			435.502	4.23e-08
	0.0998	4.2e-08			433.502	4.2e-08
	0.1	4.26e-08			431.496	4.26e-08
	0.1002	4.26e-08			429.5	4.26e-08
	0.1004	4.2e-08			427.004	4.2e-08
	0.1006	4.2e-08			425	4.2e-08
	0.1008	4.2e-08			423	4.2e-08
	0.101	4.26e-08			421.496	4.26e-08
	0.1012	4.2e-08			419.504	4.2e-08
	0.1014	4.2e-08			417.5	4.2e-08
	0.1016	4.23e-08			415.498	4.23e-08
	0.1018	4.2e-08			414.002	4.2e-08
	0.102	4.17e-08			412.002	4.17e-08
	0.1022	4.2e-08			409.998	4.2e-08
	0.1024	4.23e-08			407.998	4.23e-08
	0.1026	4.17e-08			406.504	4.17e-08
	0.1028	4.26e-08			403.994	4.26e-08
	0.103	4.2e-08			402.504	4.2e-08
	0.1032	4.2e-08			400.5	4.2e-08
	0.1034	4.14e-08			398.504	4.14e-08
	0.1036	4.17e-08			396.998	4.17e-08
	0.1038	4.17e-08			395.5	4.17e-08
	0.104	4.2e-08			393.498	4.2e-08
	0.1042	4.2e-08			391.5	4.2e-08
	0.1044	4.2e-08			390	4.2e-08
	0.1046	4.2e-08			388	4.2e-08
	0.1048	4.14e-08			386.504	4.14e-08
	0.105	4.2e-08			383.996	4.2e-08
	0.1052	4.23e-08			382.998	4.23e-08
	0.1054	4.17e-08			381.504	4.17e-08
	0.1056	4.14e-08			379.502	4.14e-08
	0.1058	4.17e-08			377.498	4.17e-08
	0.106	4.17e-08			376.5	4.17e-08
	0.1062	4.17e-08			374.5	4.17e-08
	0.1064	4.17e-08			372.5	4.17e-08
	0.1066	4.17e-08			371	4.17e-08
	0.1068	4.14e-08			370.002	4.14e-08
	0.107	4.17e-08			367.998	4.17e-08
	0.1072	4.14e-08			366.002	4.14e-08
	0.1074	4.14e-08			365	4.14e-08
	0.1076	4.14e-08			363	4.14e-08
	0.1078	4.17e-08			361.498	4.17e-08
	0.108	4.14e-08			360.002	4.14e-08
	0.1082	4.14e-08			358.5	4.14e-08
	0.1084	4.14e-08			356.5	4.14e-08
	0.1086	4.14e-08			355.5	4.14e-08
	0.1088	4.17e-08			353.998	4.17e-08
	0.109	4.14e-08			352.502	4.14e-08
	0.1092	4.14e-08			350.5	4.14e-08
	0.1094	4.17e-08			348.998	4.17e-08
	0.1096	4.14e-08			348.002	4.14e-08
	0.1098	4.14e-08			346	4.14e-08
	0.11	4.17e-08			344.998	4.17e-08
	0.1102	4.14e-08			343.502	4.14e-08
	0.1104	4.14e-08			342	4.14e-08
	0.1106	4.14e-08			340.5	4.14e-08
	0.1108	4.17e-08			338.998	4.17e-08
	0.111	4.14e-08			337.502	4.14e-08
	0.1112	4.14e-08			336	4.14e-08
	0.1114	4.14e-08			334.5	4.14e-08
	0.1116	4.14e-08			333	4.14e-08
	0.1118	4.14e-08			331.5	4.14e-08
	0.112	4.14e-08			330	4.14e-08
	0.1122	4.1e-08			328.503	4.1e-08
	0.1124	4.1e-08			327.5	4.1e-08
	0.1126	4.1e-08			325.5	4.1e-08
	0.1128	4.1e-08			324.5	4.1e-08
	0.113	4.1e-08			323	4.1e-08
	0.1132	4.1e-08			321.5	4.1e-08
	0.1134	4.14e-08			319.997	4.14e-08
	0.1136	4.1e-08			319.003	4.1e-08
	0.1138	4.1e-08			317.5	4.1e-08
	0.114	4.07e-08			316.002	4.07e-08
	0.1142	4.1e-08			314.498	4.1e-08
	0.1144	4.07e-08			314.002	4.07e-08
	0.1146	4.1e-08			311.998	4.1e-08
	0.1148	4.1e-08			310.5	4.1e-08
	0.115	4.07e-08			309.502	4.07e-08
	0.1152	4.14e-08			307.995	4.14e-08
	0.1154	4.1e-08			306.503	4.1e-08
	0.1156	4.1e-08			305	4.1e-08
	0.1158	4.07e-08			304.002	4.07e-08
	0.116	4.14e-08			301.995	4.14e-08
	0.1162	4.1e-08			301.003	4.1e-08
	0.1164	4.1e-08			300	4.1e-08
	0.1166	4.07e-08			298.502	4.07e-08
	0.1168	4.1e-08			296.998	4.1e-08
	0.117	4.1e-08			295.5	4.1e-08
	0.1172	4.07e-08			294.502	4.07e-08
	0.1174	4.07e-08			293.5	4.07e-08
	0.1176	4.1e-08			291.998	4.1e-08
	0.1178	4.07e-08			290.502	4.07e-08
	0.118	4.07e-08			289	4.07e-08
	0.1182	4.07e-08			288	4.07e-08
	0.1184	4.1e-08			286.498	4.1e-08
	0.1186	4.07e-08			285.502	4.07e-08
	0.1188	4.07e-08			284	4.07e-08
	0.119	4.1e-08			282.498	4.1e-08
	0.1192	4.07e-08			281.502	4.07e-08
	0.1194	4.07e-08			280	4.07e-08
	0.1196	4.1e-08			278.498	4.1e-08
	0.1198	4.07e-08			277.502	4.07e-08
	0.12	4.07e-08			276	4.07e-08
	0.1202	4.1e-08			274.498	4.1e-08
	0.1204	4.07e-08			273.502	4.07e-08
	0.1206	4.07e-08			272.5	4.07e-08
	0.1208	4.07e-08			271	4.07e-08
	0.121	4.07e-08			269.5	4.07e-08
	0.1212	4.07e-08			268.5	4.07e-08
	0.1214	4.07e-08			267.5	4.07e-08
	0.1216	4.01e-08			266.004	4.01e-08
	0.1218	4.04e-08			264.498	4.04e-08
	0.122	4.1e-08			263.496	4.1e-08
	0.1222	4.07e-08			262.002	4.07e-08
	0.1224	4.07e-08			261	4.07e-08
	0.1226	4.07e-08			260	4.07e-08
	0.1228	4.07e-08			259	4.07e-08
	0.123	4.04e-08			257.502	4.04e-08
	0.1232	4.07e-08			255.998	4.07e-08
	0.1234	4.07e-08			255	4.07e-08
	0.1236	4.04e-08			254.002	4.04e-08
	0.1238	4.07e-08			251.998	4.07e-08
	0.124	4.07e-08			251	4.07e-08
	0.1242	4.07e-08			249.5	4.07e-08
	0.1244	4.07e-08			248.5	4.07e-08
	0.1246	4.04e-08			247.002	4.04e-08
	0.1248	4.07e-08			245.998	4.07e-08
	0.125	4.04e-08			245.002	4.04e-08
	0.1252	4.04e-08			244	4.04e-08
	0.1254	4.04e-08			243	4.04e-08
	0.1256	4.04e-08			241.5	4.04e-08
	0.1258	4.04e-08			240	4.04e-08
	0.126	4.07e-08			238.998	4.07e-08
	0.1262	4.01e-08			238.504	4.01e-08
	0.1264	4.04e-08			236.998	4.04e-08
	0.1266	4.04e-08			235.5	4.04e-08
	0.1268	4.07e-08			234.498	4.07e-08
	0.127	4.04e-08			233.502	4.04e-08
	0.1272	4.07e-08			232.498	4.07e-08
	0.1274	4.07e-08			231.5	4.07e-08
	0.1276	4.04e-08			230.002	4.04e-08
	0.1278	4.01e-08			229.002	4.01e-08
	0.128	4.01e-08			228	4.01e-08
	0.1282	4.01e-08			227	4.01e-08
	0.1284	4.01e-08			225.5	4.01e-08
	0.1286	4.01e-08			224	4.01e-08
	0.1288	4.04e-08			222.998	4.04e-08
	0.129	4.04e-08			222.5	4.04e-08
	0.1292	4.01e-08			221.502	4.01e-08
	0.1294	4.04e-08			219.998	4.04e-08
	0.1296	4.04e-08			219.5	4.04e-08
	0.1298	4.01e-08			218.502	4.01e-08
	0.13	3.97e-08			217.503	3.97e-08
	0.1302	4.04e-08			216.495	4.04e-08
	0.1304	4.01e-08			215.002	4.01e-08
	0.1306	4.04e-08			214.498	4.04e-08
	0.1308	4.04e-08			213	4.04e-08
	0.131	4.01e-08			212.002	4.01e-08
	0.1312	3.97e-08			211.003	3.97e-08
	0.1314	3.97e-08			210	3.97e-08
	0.1316	4.01e-08			209.497	4.01e-08
	0.1318	4.04e-08			208.498	4.04e-08
	0.132	4.01e-08			207.502	4.01e-08
	0.1322	3.97e-08			206.503	3.97e-08
	0.1324	4.04e-08			205.495	4.04e-08
	0.1326	4.04e-08			205	4.04e-08
	0.1328	3.97e-08			203.505	3.97e-08
	0.133	4.04e-08			202.495	4.04e-08
	0.1332	4.01e-08			202.002	4.01e-08
	0.1334	4.01e-08			201	4.01e-08
	0.1336	4.04e-08			199.998	4.04e-08
	0.1338	4.01e-08			199.002	4.01e-08
	0.134	4.01e-08			198.5	4.01e-08
	0.1342	3.97e-08			197.503	3.97e-08
	0.1344	4.01e-08			196.497	4.01e-08
	0.1346	4.01e-08			196	4.01e-08
	0.1348	4.01e-08			195	4.01e-08
	0.135	4.01e-08			194	4.01e-08
	0.1352	4.04e-08			193.498	4.04e-08
	0.1354	4.01e-08			192.502	4.01e-08
	0.1356	3.97e-08			191.503	3.97e-08
	0.1358	4.01e-08			190.997	4.01e-08
	0.136	4.04e-08			189.998	4.04e-08
	0.1362	4.01e-08			189.002	4.01e-08
	0.1364	4.01e-08			188.5	4.01e-08
	0.1366	4.04e-08			187.498	4.04e-08
	0.1368	3.97e-08			187.005	3.97e-08
	0.137	4.01e-08			185.997	4.01e-08
	0.1372	4.01e-08			185.5	4.01e-08
	0.1374	3.97e-08			184.503	3.97e-08
	0.1376	3.94e-08			184.002	3.94e-08
	0.1378	3.97e-08			182.998	3.97e-08
	0.138	3.97e-08			182.5	3.97e-08
	0.1382	3.97e-08			182	3.97e-08
	0.1384	3.97e-08			181	3.97e-08
	0.1386	4.01e-08			179.997	4.01e-08
	0.1388	4.01e-08			179.5	4.01e-08
	0.139	3.97e-08			178.503	3.97e-08
	0.1392	4.01e-08			177.997	4.01e-08
	0.1394	4.04e-08			176.998	4.04e-08
	0.1396	3.97e-08			176.505	3.97e-08
	0.1398	3.88e-08			175.006	3.88e-08
	0.14	4.01e-08			174.991	4.01e-08
	0.1402	4.01e-08			174.5	4.01e-08
	0.1404	3.97e-08			173.503	3.97e-08
	0.1406	3.94e-08			172.502	3.94e-08
	0.1408	3.97e-08			171.998	3.97e-08
	0.141	3.97e-08			171.5	3.97e-08
	0.1412	3.94e-08			170.502	3.94e-08
	0.1414	3.97e-08			169.498	3.97e-08
	0.1416	3.94e-08			169.502	3.94e-08
	0.1418	3.94e-08			169	3.94e-08
	0.142	3.97e-08			167.498	3.97e-08
	0.1422	3.97e-08			167	3.97e-08
	0.1424	3.97e-08			167	3.97e-08
	0.1426	3.97e-08			166	3.97e-08
	0.1428	4.01e-08			164.997	4.01e-08
	0.143	3.97e-08			164.503	3.97e-08
	0.1432	3.94e-08			163.502	3.94e-08
	0.1434	3.97e-08			162.998	3.97e-08
	0.1436	3.97e-08			162.5	3.97e-08
	0.1438	3.97e-08			161.5	3.97e-08
	0.144	3.97e-08			160.5	3.97e-08
	0.1442	3.97e-08			160	3.97e-08
	0.1444	3.97e-08			159.5	3.97e-08
	0.1446	3.94e-08			159.002	3.94e-08
	0.1448	3.97e-08			157.998	3.97e-08
	0.145	3.97e-08			157.5	3.97e-08
	0.1452	3.94e-08			157.002	3.94e-08
	0.1454	3.94e-08			156	3.94e-08
	0.1456	4.01e-08			155.495	4.01e-08
	0.1458	3.97e-08			155.003	3.97e-08
	0.146	3.94e-08			154.002	3.94e-08
	0.1462	3.94e-08			153.5	3.94e-08
	0.1464	3.97e-08			152.998	3.97e-08
	0.1466	3.97e-08			152	3.97e-08
	0.1468	3.97e-08			151.5	3.97e-08
	0.147	3.97e-08			151	3.97e-08
	0.1472	3.94e-08			150.502	3.94e-08
	0.1474	3.88e-08			149.504	3.88e-08
	0.1476	3.94e-08			148.496	3.94e-08
	0.1478	3.97e-08			147.998	3.97e-08
	0.148	3.97e-08			147	3.97e-08
	0.1482	3.97e-08			146.5	3.97e-08
	0.1484	3.94e-08			146.002	3.94e-08
	0.1486	3.94e-08			145.5	3.94e-08
	0.1488	3.91e-08			144.502	3.91e-08
	0.149	3.94e-08			143.498	3.94e-08
	0.1492	3.97e-08			143.498	3.97e-08
	0.1494	3.91e-08			142.504	3.91e-08
	0.1496	3.91e-08			142	3.91e-08
	0.1498	3.97e-08			140.996	3.97e-08
	0.15	3.91e-08			140.504	3.91e-08
	0.1502	3.94e-08			139.498	3.94e-08
	0.1504	3.97e-08			138.998	3.97e-08
	0.1506	3.94e-08			138.002	3.94e-08
	0.1508	3.94e-08			138	3.94e-08
	0.151	3.94e-08			136.5	3.94e-08
	0.1512	3.94e-08			136.5	3.94e-08
	0.1514	3.94e-08			136	3.94e-08
	0.1516	3.91e-08			135.002	3.91e-08
	0.1518	3.94e-08			133.998	3.94e-08
	0.152	3.97e-08			132.998	3.97e-08
	0.1522	3.94e-08			132.502	3.94e-08
	0.1524	3.94e-08			132	3.94e-08
	0.1526	3.94e-08			131	3.94e-08
	0.1528	3.94e-08			130.5	3.94e-08
	0.153	3.97e-08			129.998	3.97e-08
	0.1532	3.94e-08			129.502	3.94e-08
	0.1534	3.97e-08			128.998	3.97e-08
	0.1536	3.88e-08			128.006	3.88e-08
	0.1538	3.91e-08			127.498	3.91e-08
	0.154	3.97e-08			126.996	3.97e-08
	0.1542	3.94e-08			126.002	3.94e-08
	0.1544	3.91e-08			125.502	3.91e-08
	0.1546	3.97e-08			124.996	3.97e-08
	0.1548	4.01e-08			124.497	4.01e-08
	0.155	3.94e-08			123.505	3.94e-08
	0.1552	3.94e-08			123	3.94e-08
	0.1554	3.91e-08			122.002	3.91e-08
	0.1556	3.91e-08			121.5	3.91e-08
	0.1558	3.91e-08			121	3.91e-08
	0.156	3.94e-08			120.498	3.94e-08
	0.1562	3.94e-08			120	3.94e-08
	0.1564	3.91e-08			119.502	3.91e-08
	0.1566	3.88e-08			118.502	3.88e-08
	0.1568	3.91e-08			117.498	3.91e-08
	0.157	3.91e-08			117.5	3.91e-08
	0.1572	3.91e-08			117	3.91e-08
	0.1574	3.91e-08			116	3.91e-08
	0.1576	3.97e-08			115.996	3.97e-08
	0.1578	3.94e-08			115.502	3.94e-08
	0.158	3.91e-08			114.502	3.91e-08
	0.1582	3.91e-08			114	3.91e-08
	0.1584	3.94e-08			113.998	3.94e-08
	0.1586	3.91e-08			113.002	3.91e-08
	0.1588	3.94e-08			111.998	3.94e-08
	0.159	3.91e-08			112.002	3.91e-08
	0.1592	3.94e-08			111.498	3.94e-08
	0.1594	3.91e-08			110.502	3.91e-08
	0.1596	3.91e-08			110	3.91e-08
	0.1598	3.94e-08			109.998	3.94e-08
	0.16	3.88e-08			109.504	3.88e-08
	0.1602	3.91e-08			108.998	3.91e-08
	0.1604	3.91e-08			108.5	3.91e-08
	0.1606	3.91e-08			108	3.91e-08
	0.1608	3.91e-08			107.5	3.91e-08
	0.161	3.91e-08			107	3.91e-08
	0.1612	3.91e-08			106.5	3.91e-08
	0.1614	3.91e-08			106	3.91e-08
	0.1616	3.94e-08			105.498	3.94e-08
	0.1618	3.94e-08			105.5	3.94e-08
	0.162	3.91e-08			105.002	3.91e-08
	0.1622	3.91e-08			104	3.91e-08
	0.1624	3.94e-08			103.998	3.94e-08
	0.1626	3.91e-08			103.502	3.91e-08
	0.1628	3.88e-08			103.002	3.88e-08
	0.163	3.91e-08			102.498	3.91e-08
	0.1632	3.97e-08			102.496	3.97e-08
	0.1634	3.91e-08			102.004	3.91e-08
	0.1636	3.88e-08			101.002	3.88e-08
	0.1638	3.91e-08			100.998	3.91e-08
	0.164	3.94e-08			100.998	3.94e-08
	0.1642	3.91e-08			100.002	3.91e-08
	0.1644	3.94e-08			99.9979	3.94e-08
	0.1646	3.88e-08			99.5042	3.88e-08
	0.1648	3.88e-08			99	3.88e-08
	0.165	3.91e-08			98.4979	3.91e-08
	0.1652	3.91e-08			98.5	3.91e-08
	0.1654	3.91e-08			98	3.91e-08
	0.1656	3.88e-08			97.5021	3.88e-08
	0.1658	3.94e-08			96.9958	3.94e-08
	0.166	3.94e-08			97.5	3.94e-08
	0.1662	3.88e-08			97.0042	3.88e-08
	0.1664	3.91e-08			95.9979	3.91e-08
	0.1666	3.91e-08			96	3.91e-08
	0.1668	3.94e-08			95.9979	3.94e-08
	0.167	3.88e-08			95.0042	3.88e-08
	0.1672	3.91e-08			94.9979	3.91e-08
	0.1674	3.94e-08			94.4979	3.94e-08
	0.1676	3.91e-08			94.0021	3.91e-08
	0.1678	3.91e-08			93.5	3.91e-08
	0.168	3.91e-08			93.5	3.91e-08
	0.1682	3.91e-08			93	3.91e-08
	0.1684	3.88e-08			93.0021	3.88e-08
	0.1686	3.91e-08			92.4979	3.91e-08
	0.1688	3.97e-08			92.4958	3.97e-08
	0.169	3.84e-08			92.0091	3.84e-08
	0.1692	3.88e-08			91.4972	3.88e-08
	0.1694	3.91e-08			90.9979	3.91e-08
	0.1696	3.88e-08			91.0021	3.88e-08
	0.1698	3.88e-08			90.5	3.88e-08
	0.17	3.91e-08			89.4979	3.91e-08
	0.1702	3.91e-08			90	3.91e-08
	0.1704	3.91e-08			90	3.91e-08
	0.1706	3.88e-08			89.5021	3.88e-08
	0.1708	3.88e-08			89	3.88e-08
	0.171	3.91e-08			88.4979	3.91e-08
	0.1712	3.88e-08			88.5021	3.88e-08
	0.1714	3.88e-08			88	3.88e-08
	0.1716	3.88e-08			87.5	3.88e-08
	0.1718	3.88e-08			87	3.88e-08
	0.172	3.91e-08			86.4979	3.91e-08
	0.1722	3.88e-08			86.5021	3.88e-08
	0.1724	3.88e-08			86.5	3.88e-08
	0.1726	3.91e-08			85.9979	3.91e-08
	0.1728	3.91e-08			85.5	3.91e-08
	0.173	3.91e-08			85.5	3.91e-08
	0.1732	3.88e-08			85.0021	3.88e-08
	0.1734	3.88e-08			84.5	3.88e-08
	0.1736	3.91e-08			83.9979	3.91e-08
	0.1738	3.88e-08			83.5021	3.88e-08
	0.174	3.88e-08			83.5	3.88e-08
	0.1742	3.91e-08			82.4979	3.91e-08
	0.1744	3.91e-08			82.5	3.91e-08
	0.1746	3.88e-08			82.0021	3.88e-08
	0.1748	3.91e-08			81.9979	3.91e-08
	0.175	3.88e-08			82.0021	3.88e-08
	0.1752	3.88e-08			81.5	3.88e-08
	0.1754	3.84e-08			81.0028	3.84e-08
	0.1756	3.88e-08			80.4972	3.88e-08
	0.1758	3.91e-08			79.9979	3.91e-08
	0.176	3.84e-08			79.5049	3.84e-08
	0.1762	3.91e-08			78.9951	3.91e-08
	0.1764	3.91e-08			79	3.91e-08
	0.1766	3.88e-08			78.5021	3.88e-08
	0.1768	3.91e-08			77.9979	3.91e-08
	0.177	3.91e-08			77.5	3.91e-08
	0.1772	3.91e-08			77.5	3.91e-08
	0.1774	3.91e-08			77	3.91e-08
	0.1776	3.91e-08			76.5	3.91e-08
	0.1778	3.88e-08			76.5021	3.88e-08
	0.178	3.88e-08			76	3.88e-08
	0.1782	3.91e-08			75.4979	3.91e-08
	0.1784	3.88e-08			75.0021	3.88e-08
	0.1786	3.88e-08			74.5	3.88e-08
	0.1788	3.88e-08			74.5	3.88e-08
	0.179	3.88e-08			74	3.88e-08
	0.1792	3.91e-08			73.4979	3.91e-08
	0.1794	3.88e-08			73.0021	3.88e-08
	0.1796	3.88e-08			72.5	3.88e-08
	0.1798	3.88e-08			72	3.88e-08
	0.18	3.88e-08			71.5	3.88e-08
	0.1802	3.84e-08			71.5028	3.84e-08
	0.1804	3.94e-08			70.993	3.94e-08
	0.1806	3.88e-08			70.5042	3.88e-08
	0.1808	3.88e-08			70.5	3.88e-08
	0.181	3.84e-08			70.0028	3.84e-08
	0.1812	3.91e-08			69.4951	3.91e-08
	0.1814	3.88e-08			69.5021	3.88e-08
	0.1816	3.84e-08			69.0028	3.84e-08
	0.1818	3.94e-08			67.993	3.94e-08
	0.182	3.88e-08			68.0042	3.88e-08
	0.1822	3.84e-08			67.5028	3.84e-08
	0.1824	3.88e-08			66.9972	3.88e-08
	0.1826	3.88e-08			66.5	3.88e-08
	0.1828	3.88e-08			66.5	3.88e-08
	0.183	3.88e-08			66	3.88e-08
	0.1832	3.84e-08			65.5028	3.84e-08
	0.1834	3.91e-08			65.4951	3.91e-08
	0.1836	3.88e-08			65.0021	3.88e-08
	0.1838	3.81e-08			64.5049	3.81e-08
	0.184	3.88e-08			64.4951	3.88e-08
	0.1842	3.91e-08			63.9979	3.91e-08
	0.1844	3.91e-08			63.5	3.91e-08
	0.1846	3.91e-08			63	3.91e-08
	0.1848	3.91e-08			63	3.91e-08
	0.185	3.88e-08			62.5021	3.88e-08
	0.1852	3.88e-08			62	3.88e-08
	0.1854	3.91e-08			61.4979	3.91e-08
	0.1856	3.88e-08			62.0021	3.88e-08
	0.1858	3.84e-08			61.5028	3.84e-08
	0.186	3.88e-08			60.9972	3.88e-08
	0.1862	3.84e-08			60.5028	3.84e-08
	0.1864	3.84e-08			60.5	3.84e-08
	0.1866	3.88e-08			59.9972	3.88e-08
	0.1868	3.88e-08			60	3.88e-08
	0.187	3.84e-08			59.5028	3.84e-08
	0.1872	3.84e-08			59	3.84e-08
	0.1874	3.88e-08			58.4972	3.88e-08
	0.1876	3.91e-08			58.9979	3.91e-08
	0.1878	3.88e-08			58.5021	3.88e-08
	0.188	3.78e-08			58.007	3.78e-08
	0.1882	3.88e-08			57.993	3.88e-08
	0.1884	3.84e-08			58.0028	3.84e-08
	0.1886	3.84e-08			57.5	3.84e-08
	0.1888	3.84e-08			57	3.84e-08
	0.189	3.88e-08			56.9972	3.88e-08
	0.1892	3.84e-08			56.5028	3.84e-08
	0.1894	3.84e-08			56.5	3.84e-08
	0.1896	3.88e-08			55.9972	3.88e-08
	0.1898	3.88e-08			56.5	3.88e-08
	0.19	3.84e-08			56.0028	3.84e-08
	0.1902	3.88e-08			55.4972	3.88e-08
	0.1904	3.88e-08			55.5	3.88e-08
	0.1906	3.84e-08			55.5028	3.84e-08
	0.1908	3.88e-08			54.9972	3.88e-08
	0.191	3.88e-08			55	3.88e-08
	0.1912	3.84e-08			55.0028	3.84e-08
	0.1914	3.84e-08			54.5	3.84e-08
	0.1916	3.84e-08			54	3.84e-08
	0.1918	3.88e-08			53.9972	3.88e-08
	0.192	3.84e-08			54.0028	3.84e-08
	0.1922	3.88e-08			53.9972	3.88e-08
	0.1924	3.91e-08			53.4979	3.91e-08
	0.1926	3.88e-08			53.5021	3.88e-08
	0.1928	3.88e-08			53.5	3.88e-08
	0.193	3.88e-08			53	3.88e-08
	0.1932	3.88e-08			53	3.88e-08
	0.1934	3.84e-08			53.0028	3.84e-08
	0.1936	3.84e-08			52.5	3.84e-08
	0.1938	3.88e-08			52.9972	3.88e-08
	0.194	3.84e-08			53.0028	3.84e-08
	0.1942	3.88e-08			52.4972	3.88e-08
	0.1944	3.88e-08			52	3.88e-08
	0.1946	3.84e-08			52.5028	3.84e-08
	0.1948	3.84e-08			52	3.84e-08
	0.195	3.84e-08			51.5	3.84e-08
	0.1952	3.88e-08			51.4972	3.88e-08
	0.1954	3.81e-08			51.5049	3.81e-08
	0.1956	3.84e-08			50.9979	3.84e-08
	0.1958	3.88e-08			50.4972	3.88e-08
	0.196	3.84e-08			51.0028	3.84e-08
	0.1962	3.84e-08			51	3.84e-08
	0.1964	3.84e-08			50.5	3.84e-08
	0.1966	3.91e-08			50.4951	3.91e-08
	0.1968	3.84e-08			50.5049	3.84e-08
	0.197	3.84e-08			50.5	3.84e-08
	0.1972	3.88e-08			49.8972	3.88e-08
	0.1974	3.84e-08			49.9028	3.84e-08
	0.1976	3.84e-08			50	3.84e-08
	0.1978	3.84e-08			49.6	3.84e-08
	0.198	3.91e-08			49.0951	3.91e-08
	0.1982	3.84e-08			49.2549	3.84e-08
	0.1984	3.84e-08			49.6	3.84e-08
	0.1986	3.88e-08			49.2472	3.88e-08
	0.1988	3.88e-08			49.1	3.88e-08
	0.199	3.84e-08			49.1028	3.84e-08
	0.1992	3.88e-08			48.5972	3.88e-08
	0.1994	3.88e-08			48.6	3.88e-08
	0.1996	3.81e-08			48.6049	3.81e-08
	0.1998	3.84e-08			48.0979	3.84e-08
	0.2	3.88e-08			47.6472	3.88e-08
	0.2002	3.84e-08			47.8028	3.84e-08
	0.2004	3.81e-08			47.9521	3.81e-08
	0.2006	3.84e-08			47.2979	3.84e-08
	0.2008	3.88e-08			47.2972	3.88e-08
	0.201	3.84e-08			47.4528	3.84e-08
	0.2012	3.81e-08			47.3021	3.81e-08
	0.2014	3.88e-08			46.9951	3.88e-08
	0.2016	3.91e-08			46.8479	3.91e-08
	0.2018	3.84e-08			46.6549	3.84e-08
	0.202	3.81e-08			46.2021	3.81e-08
	0.2022	3.88e-08			45.9951	3.88e-08
	0.2024	3.84e-08			46.0028	3.84e-08
	0.2026	3.84e-08			45.7	3.84e-08
	0.2028	3.84e-08			45.55	3.84e-08
	0.203	3.84e-08			45.55	3.84e-08
	0.2032	3.81e-08			45.3521	3.81e-08
	0.2034	3.84e-08			44.8979	3.84e-08
	0.2036	3.84e-08			44.55	3.84e-08
	0.2038	3.88e-08			44.5472	3.88e-08
	0.204	3.84e-08			44.1028	3.84e-08
	0.2042	3.84e-08			43.9	3.84e-08
	0.2044	3.84e-08			44.1	3.84e-08
	0.2046	3.88e-08			43.8972	3.88e-08
	0.2048	3.84e-08			43.2528	3.84e-08
	0.205	3.91e-08			42.9451	3.91e-08
	0.2052	3.84e-08			43.2549	3.84e-08
	0.2054	3.84e-08			42.95	3.84e-08
	0.2056	3.88e-08			42.4472	3.88e-08
	0.2058	3.91e-08			42.4479	3.91e-08
	0.206	3.88e-08			42.1521	3.88e-08
	0.2062	3.84e-08			41.5028	3.84e-08
	0.2064	3.84e-08			41.5	3.84e-08
	0.2066	3.84e-08			41.65	3.84e-08
	0.2068	3.84e-08			41.35	3.84e-08
	0.207	3.88e-08			40.8472	3.88e-08
	0.2072	3.81e-08			40.5049	3.81e-08
	0.2074	3.84e-08			40.4979	3.84e-08
	0.2076	3.88e-08			40.0472	3.88e-08
	0.2078	3.88e-08			39.4	3.88e-08
	0.208	3.88e-08			39.55	3.88e-08
	0.2082	3.84e-08			39.0528	3.84e-08
	0.2084	3.84e-08			38.9	3.84e-08
	0.2086	3.81e-08			38.7521	3.81e-08
	0.2088	3.84e-08			38.5979	3.84e-08
	0.209	3.81e-08			38.2521	3.81e-08
	0.2092	3.88e-08			38.0951	3.88e-08
	0.2094	3.88e-08			37.95	3.88e-08
	0.2096	3.84e-08			37.6028	3.84e-08
	0.2098	3.84e-08			37.3	3.84e-08
	0.21	3.88e-08			37.2972	3.88e-08
	0.2102	3.81e-08			36.9549	3.81e-08
	0.2104	3.84e-08			36.2979	3.84e-08
	0.2106	3.84e-08			36.15	3.84e-08
	0.2108	3.88e-08			36.4972	3.88e-08
	0.211	3.84e-08			36.1528	3.84e-08
	0.2112	3.84e-08			35.5	3.84e-08
	0.2114	3.84e-08			35.5	3.84e-08
	0.2116	3.81e-08			35.2021	3.81e-08
	0.2118	3.88e-08			34.8451	3.88e-08
	0.212	3.88e-08			35	3.88e-08
	0.2122	3.81e-08			34.8549	3.81e-08
	0.2124	3.81e-08			34.2	3.81e-08
	0.2126	3.84e-08			33.7479	3.84e-08
	0.2128	3.88e-08			33.7472	3.88e-08
	0.213	3.81e-08			33.5549	3.81e-08
	0.2132	3.84e-08			33.3979	3.84e-08
	0.2134	3.84e-08			33.25	3.84e-08
	0.2136	3.84e-08			33.4	3.84e-08
	0.2138	3.88e-08			33.2472	3.88e-08
	0.214	3.84e-08			32.9028	3.84e-08
	0.2142	3.75e-08			32.7563	3.75e-08
	0.2144	3.81e-08			32.5958	3.81e-08
	0.2146	3.84e-08			32.2479	3.84e-08
	0.2148	3.84e-08			32.1	3.84e-08
	0.215	3.81e-08			32.1021	3.81e-08
	0.2152	3.81e-08			31.8	3.81e-08
	0.2154	3.88e-08			31.4451	3.88e-08
	0.2156	3.81e-08			31.8049	3.81e-08
	0.2158	3.81e-08			31.65	3.81e-08
	0.216	3.84e-08			31.2979	3.84e-08
	0.2162	3.88e-08			31.2972	3.88e-08
	0.2164	3.84e-08			31.3028	3.84e-08
	0.2166	3.84e-08			31.15	3.84e-08
	0.2168	3.84e-08			30.65	3.84e-08
	0.217	3.81e-08			30.8021	3.81e-08
	0.2172	3.81e-08			30.5	3.81e-08
	0.2174	3.84e-08			30.3479	3.84e-08
	0.2176	3.84e-08			30.35	3.84e-08
	0.2178	3.81e-08			30.6521	3.81e-08
	0.218	3.81e-08			30.5	3.81e-08
	0.2182	3.88e-08			30.1451	3.88e-08
	0.2184	3.81e-08			30.1549	3.81e-08
	0.2186	3.81e-08			30	3.81e-08
	0.2188	3.84e-08			29.8479	3.84e-08
	0.219	3.88e-08			29.6972	3.88e-08
	0.2192	3.84e-08			30.0028	3.84e-08
	0.2194	3.81e-08			29.5021	3.81e-08
	0.2196	3.88e-08			29.4951	3.88e-08
	0.2198	3.81e-08			29.5049	3.81e-08
	0.22	3.84e-08			29.4979	3.84e-08
	0.2202	3.84e-08			29.5	3.84e-08
	0.2204	3.84e-08			29.5	3.84e-08
	0.2206	3.81e-08			29.5021	3.81e-08
	0.2208	3.84e-08			29.3479	3.84e-08
	0.221	3.88e-08			29.0472	3.88e-08
	0.2212	3.84e-08			29.3528	3.84e-08
	0.2214	3.81e-08			29.2021	3.81e-08
	0.2216	3.84e-08			28.8979	3.84e-08
	0.2218	3.84e-08			29.2	3.84e-08
	0.222	3.84e-08			29.5	3.84e-08
	0.2222	3.81e-08			29.2021	3.81e-08
	0.2224	3.84e-08			29.0479	3.84e-08
	0.2226	3.84e-08			29.35	3.84e-08
	0.2228	3.84e-08			29.2	3.84e-08
	0.223	3.84e-08			28.55	3.84e-08
	0.2232	3.84e-08			28.7	3.84e-08
	0.2234	3.84e-08			28.9	3.84e-08
	0.2236	3.84e-08			28.55	3.84e-08
	0.2238	3.88e-08			28.3972	3.88e-08
	0.224	3.84e-08			28.5528	3.84e-08
	0.2242	3.81e-08			28.7021	3.81e-08
	0.2244	3.84e-08			28.5479	3.84e-08
	0.2246	3.84e-08			28.4	3.84e-08
	0.2248	3.84e-08			28.55	3.84e-08
	0.225	3.81e-08			28.2521	3.81e-08
	0.2252	3.84e-08			28.0479	3.84e-08
	0.2254	3.81e-08			28.2521	3.81e-08
	0.2256	3.81e-08			28.25	3.81e-08
	0.2258	3.84e-08			27.8979	3.84e-08
	0.226	3.84e-08			27.6	3.84e-08
	0.2262	3.84e-08			27.75	3.84e-08
	0.2264	3.84e-08			28.05	3.84e-08
	0.2266	3.81e-08			27.9021	3.81e-08
	0.2268	3.84e-08			27.8979	3.84e-08
	0.227	3.84e-08			28.05	3.84e-08
	0.2272	3.78e-08			27.6042	3.78e-08
	0.2274	3.88e-08			27.593	3.88e-08
	0.2276	3.81e-08			27.6049	3.81e-08
	0.2278	3.84e-08			27.0979	3.84e-08
	0.228	3.84e-08			26.75	3.84e-08
	0.2282	3.84e-08			27.25	3.84e-08
	0.2284	3.81e-08			27.2521	3.81e-08
	0.2286	3.84e-08			26.7479	3.84e-08
	0.2288	3.84e-08			27.1	3.84e-08
	0.229	3.84e-08			27.25	3.84e-08
	0.2292	3.84e-08			26.95	3.84e-08
	0.2294	3.84e-08			26.75	3.84e-08
	0.2296	3.84e-08			26.95	3.84e-08
	0.2298	3.84e-08			26.45	3.84e-08
	0.23	3.84e-08			25.95	3.84e-08
	0.2302	3.84e-08			26.15	3.84e-08
	0.2304	3.84e-08			26.3	3.84e-08
	0.2306	3.84e-08			25.95	3.84e-08
	0.2308	3.84e-08			25.95	3.84e-08
	0.231	3.81e-08			26.3021	3.81e-08
	0.2312	3.81e-08			25.95	3.81e-08
	0.2314	3.81e-08			25.3	3.81e-08
	0.2316	3.84e-08			25.4979	3.84e-08
	0.2318	3.81e-08			25.3021	3.81e-08
	0.232	3.84e-08			24.9979	3.84e-08
	0.2322	3.84e-08			24.85	3.84e-08
	0.2324	3.81e-08			25.0021	3.81e-08
	0.2326	3.84e-08			24.9979	3.84e-08
	0.2328	3.84e-08			24.5	3.84e-08
	0.233	3.84e-08			24.5	3.84e-08
	0.2332	3.84e-08			24.5	3.84e-08
	0.2334	3.88e-08			23.9972	3.88e-08
	0.2336	3.84e-08			24.0028	3.84e-08
	0.2338	3.84e-08			24	3.84e-08
	0.234	3.84e-08			23.7	3.84e-08
	0.2342	3.81e-08			23.4021	3.81e-08
	0.2344	3.78e-08			23.4021	3.78e-08
	0.2346	3.78e-08			23.4	3.78e-08
	0.2348	3.84e-08			23.1958	3.84e-08
	0.235	3.88e-08			22.8972	3.88e-08
	0.2352	3.84e-08			23.0528	3.84e-08
	0.2354	3.81e-08			22.7521	3.81e-08
	0.2356	3.88e-08			22.5451	3.88e-08
	0.2358	3.88e-08			22.1	3.88e-08
	0.236	3.84e-08			22.1028	3.84e-08
	0.2362	3.78e-08			21.6042	3.78e-08
	0.2364	3.84e-08			21.4458	3.84e-08
	0.2366	3.84e-08			21.6	3.84e-08
	0.2368	3.78e-08			21.4542	3.78e-08
	0.237	3.81e-08			21.0979	3.81e-08
	0.2372	3.84e-08			21.2979	3.84e-08
	0.2374	3.84e-08			21.45	3.84e-08
	0.2376	3.84e-08			20.8	3.84e-08
	0.2378	3.81e-08			20.6521	3.81e-08
	0.238	3.88e-08			20.7951	3.88e-08
	0.2382	3.81e-08			20.3049	3.81e-08
	0.2384	3.84e-08			19.7979	3.84e-08
	0.2386	3.84e-08			20	3.84e-08
	0.2388	3.81e-08			20.1521	3.81e-08
	0.239	3.78e-08			19.5021	3.78e-08
	0.2392	3.84e-08			18.9958	3.84e-08
	0.2394	3.84e-08			19.35	3.84e-08
	0.2396	3.84e-08			19	3.84e-08
	0.2398	3.84e-08			18.85	3.84e-08
	0.24	3.81e-08			19.1521	3.81e-08
	0.2402	3.81e-08			19	3.81e-08
	0.2404	3.78e-08			18.2021	3.78e-08
	0.2406	3.81e-08			18.0479	3.81e-08
	0.2408	3.84e-08			18.1979	3.84e-08
	0.241	3.84e-08			18.2	3.84e-08
	0.2412	3.81e-08			17.7021	3.81e-08
	0.2414	3.84e-08			17.8979	3.84e-08
	0.2416	3.84e-08			18.05	3.84e-08
	0.2418	3.84e-08			17.9	3.84e-08
	0.242	3.88e-08			17.6972	3.88e-08
	0.2422	3.81e-08			17.5549	3.81e-08
	0.2424	3.84e-08			17.3979	3.84e-08
	0.2426	3.84e-08			17.05	3.84e-08
	0.2428	3.84e-08			17.25	3.84e-08
	0.243	3.84e-08			17.25	3.84e-08
	0.2432	3.81e-08			16.7521	3.81e-08
	0.2434	3.81e-08			16.9	3.81e-08
	0.2436	3.81e-08			17.05	3.81e-08
	0.2438	3.81e-08			16.9	3.81e-08
	0.244	3.78e-08			16.7521	3.78e-08
	0.2442	3.88e-08			16.743	3.88e-08
	0.2444	3.81e-08			16.9049	3.81e-08
	0.2446	3.81e-08			16.6	3.81e-08
	0.2448	3.84e-08			16.2479	3.84e-08
	0.245	3.84e-08			16.25	3.84e-08
	0.2452	3.78e-08			16.2542	3.78e-08
	0.2454	3.84e-08			16.2458	3.84e-08
	0.2456	3.88e-08			16.3972	3.88e-08
	0.2458	3.84e-08			16.7528	3.84e-08
	0.246	3.78e-08			16.4042	3.78e-08
	0.2462	3.88e-08			16.393	3.88e-08
	0.2464	3.81e-08			16.2549	3.81e-08
	0.2466	3.81e-08			16.4	3.81e-08
	0.2468	3.88e-08			16.0951	3.88e-08
	0.247	3.81e-08			16.4049	3.81e-08
	0.2472	3.81e-08			16.1	3.81e-08
	0.2474	3.81e-08			16.1	3.81e-08
	0.2476	3.88e-08			15.9451	3.88e-08
	0.2478	3.84e-08			16.2528	3.84e-08
	0.248	3.81e-08			16.2521	3.81e-08
	0.2482	3.84e-08			16.0979	3.84e-08
	0.2484	3.84e-08			16.25	3.84e-08
	0.2486	3.81e-08			16.4021	3.81e-08
	0.2488	3.84e-08			16.2479	3.84e-08
	0.249	3.81e-08			16.1021	3.81e-08
	0.2492	3.84e-08			16.3979	3.84e-08
	0.2494	3.84e-08			15.95	3.84e-08
	0.2496	3.84e-08			15.8	3.84e-08
	0.2498	3.81e-08			16.4021	3.81e-08
	0.25	3.84e-08			16.7479	3.84e-08
	0.2502	3.81e-08			16.4021	3.81e-08
	0.2504	3.84e-08			16.2479	3.84e-08
	0.2506	3.81e-08			16.7521	3.81e-08
	0.2508	3.81e-08			16.6	3.81e-08
	0.251	3.81e-08			16.1	3.81e-08
	0.2512	3.84e-08			16.3979	3.84e-08
	0.2514	3.78e-08			16.4042	3.78e-08
	0.2516	3.81e-08			16.2479	3.81e-08
	0.2518	3.84e-08			16.2479	3.84e-08
	0.252	3.84e-08			16.4	3.84e-08
	0.2522	3.84e-08			16.4	3.84e-08
	0.2524	3.81e-08			16.2521	3.81e-08
	0.2526	3.88e-08			16.5951	3.88e-08
	0.2528	3.81e-08			16.6049	3.81e-08
	0.253	3.81e-08			16.25	3.81e-08
	0.2532	3.84e-08			16.3979	3.84e-08
	0.2534	3.78e-08			16.6042	3.78e-08
	0.2536	3.78e-08			16.75	3.78e-08
	0.2538	3.81e-08			16.2479	3.81e-08
	0.254	3.84e-08			16.2479	3.84e-08
	0.2542	3.81e-08			16.6021	3.81e-08
	0.2544	3.81e-08			16.75	3.81e-08
	0.2546	3.84e-08			16.7479	3.84e-08
	0.2548	3.81e-08			16.7521	3.81e-08
	0.255	3.81e-08			16.6	3.81e-08
	0.2552	3.84e-08			16.3979	3.84e-08
	0.2554	3.81e-08			16.6021	3.81e-08
	0.2556	3.81e-08			16.4	3.81e-08
	0.2558	3.81e-08			16.25	3.81e-08
	0.256	3.81e-08			16.1	3.81e-08
	0.2562	3.81e-08			16.6	3.81e-08
	0.2564	3.78e-08			16.4021	3.78e-08
	0.2566	3.81e-08			16.2479	3.81e-08
	0.2568	3.88e-08			16.3951	3.88e-08
	0.257	3.81e-08			16.4049	3.81e-08
	0.2572	3.84e-08			16.3979	3.84e-08
	0.2574	3.81e-08			16.2521	3.81e-08
	0.2576	3.84e-08			16.2479	3.84e-08
	0.2578	3.84e-08			15.95	3.84e-08
	0.258	3.81e-08			15.8021	3.81e-08
	0.2582	3.81e-08			16.1	3.81e-08
	0.2584	3.84e-08			16.0979	3.84e-08
	0.2586	3.84e-08			15.6	3.84e-08
	0.2588	3.84e-08			15.8	3.84e-08
	0.259	3.81e-08			16.1021	3.81e-08
	0.2592	3.81e-08			15.8	3.81e-08
	0.2594	3.84e-08			15.4479	3.84e-08
	0.2596	3.75e-08			15.6063	3.75e-08
	0.2598	3.78e-08			15.5979	3.78e-08
	0.26	3.81e-08			15.1479	3.81e-08
	0.2602	3.84e-08			15.1479	3.84e-08
	0.2604	3.84e-08			15.3	3.84e-08
	0.2606	3.81e-08			15.1521	3.81e-08
	0.2608	3.81e-08			14.8	3.81e-08
	0.261	3.88e-08			14.9451	3.88e-08
	0.2612	3.84e-08			14.9528	3.84e-08
	0.2614	3.84e-08			14.65	3.84e-08
	0.2616	3.84e-08			14.5	3.84e-08
	0.2618	3.84e-08			14.5	3.84e-08
	0.262	3.81e-08			14.3021	3.81e-08
	0.2622	3.84e-08			13.9979	3.84e-08
	0.2624	3.78e-08			14.1542	3.78e-08
	0.2626	3.84e-08			14.1458	3.84e-08
	0.2628	3.84e-08			13.65	3.84e-08
	0.263	3.81e-08			13.6521	3.81e-08
	0.2632	3.81e-08			13.65	3.81e-08
	0.2634	3.84e-08			13.6479	3.84e-08
	0.2636	3.84e-08			13.35	3.84e-08
	0.2638	3.78e-08			13.0542	3.78e-08
	0.264	3.84e-08			12.8458	3.84e-08
	0.2642	3.81e-08			12.4021	3.81e-08
	0.2644	3.84e-08			12.6979	3.84e-08
	0.2646	3.81e-08			12.7021	3.81e-08
	0.2648	3.81e-08			12.4	3.81e-08
	0.265	3.81e-08			12.05	3.81e-08
	0.2652	3.84e-08			12.5479	3.84e-08
	0.2654	3.81e-08			12.4021	3.81e-08
	0.2656	3.81e-08			12.05	3.81e-08
	0.2658	3.81e-08			12.05	3.81e-08
	0.266	3.84e-08			11.8979	3.84e-08
	0.2662	3.81e-08			11.5521	3.81e-08
	0.2664	3.84e-08			11.5479	3.84e-08
	0.2666	3.78e-08			11.5542	3.78e-08
	0.2668	3.81e-08			11.2479	3.81e-08
	0.267	3.84e-08			11.0979	3.84e-08
	0.2672	3.84e-08			11.1	3.84e-08
	0.2674	3.81e-08			10.9521	3.81e-08
