# Supplementary material for: A universal standardized method for output capability assessment of nanogenerators
Source: Nat Commun. 2019 Sep 27;10:4428. doi: 10.1038/s41467-019-12465-2 (PMC6765008; doi:10.1038/s41467-019-12465-2)
Supplement: Supplementary file 5 — Figure 3 Dataset [file 41467_2019_12465_MOESM5_ESM.xlsx]

## Sheet: Figure 3b
Figure 3b Average breakdown voltage V1 from experiment, compared with theoretical values calculated by Paschen’s law.
	Plot	Measured results				Plot	Calculated results
	d	V1	V1-error bar (range)			d	Vb
Unit	m	V	V			m	V
	2.5e-05	333.912	62.981			2.5e-05	358.147
	4.03333e-05	351.607	95.9578			2.75e-05	376.071
	9.25e-05	531.944	123.412			3.025e-05	395.707
	0.000135333	602.647	11.3069			3.3275e-05	417.156
	0.0001925	766.139	98.5199			3.66025e-05	440.531
	0.000235333	926.775	117.575			4.02628e-05	465.96
	0.0002925	1144.3	77.993			4.4289e-05	493.586
	0.000335333	1495.72	121.389			4.87179e-05	523.567
	0.0003925	1695.6	74.4904			5.35897e-05	556.077
	0.000435333	1966.17	134.913			5.89487e-05	591.309
	0.0004925	2045.22	36.2142			6.48436e-05	629.471
	0.000535333	2400.46	323.589			7.13279e-05	670.793
	0.0005925	2402.47	139.431			7.84607e-05	715.526
	0.000635333	2743.83	260.855			8.63068e-05	763.942
	0.0006925	2658.99	222.504			9.49375e-05	816.34
	0.000703	2911.85	215.41			0.000104431	873.044
	0.000735	2945.66	7.91329			0.000114874	934.407
	0.000803	3371.73	325.523			0.000126362	1000.81
	0.000835	3303.92	8.07845			0.000138998	1072.68
	0.000921	4393.17	52.0645			0.000152898	1150.46
	0.00102	4445.43	53.4129			0.000168187	1234.66
	0.00116	4337.58	146.013			0.000185006	1325.8
	0.00112	4968.18	100.008			0.000203507	1424.48
	0.00122	5287.85	38.0866			0.000223858	1531.33
	0.00146	5396.54	255.19			0.000246243	1647.05
	0.00152	6249.01	54.9074			0.000270868	1772.39
	0.00166	5622.98	57.6036			0.000297954	1908.16
	0.00172	6057.29	55.8188			0.00032775	2055.27
	0.00186	6050.76	429.036			0.000360525	2214.67
	0.00196	6227.51	927.68			0.000396577	2387.44
						0.000436235	2574.71
						0.000479859	2777.73
						0.000527844	2997.87
						0.000580629	3236.62
						0.000638692	3495.57
						0.000702561	3776.49
						0.000772817	4081.28
						0.000850099	4412.03
						0.000935109	4771
						0.00102862	5160.66
						0.00113148	5583.7
						0.00124463	6043.03
						0.00136909	6541.86
						0.001506	7083.64
						0.00152	7138.66
						0.001672	7731.93
						0.00196	8837.44

## Sheet: Figure 3c
Figure 3c Average capacitance C, compared with theoretical values calculated by the equation considering two-side edge effects.
	Plot	Measured results				Plot	Calculated Results
	d	C1	C1 error bar (range)			d	C1
Unit	m	F	F			m	F
	2.5e-05	2.90721e-10	9.64598e-11			2.5e-05	1.42673e-10
	4.03333e-05	1.55985e-10	4.40464e-11			2.75e-05	1.2979e-10
	9.25e-05	9.13828e-11	2.50731e-11			3.025e-05	1.18077e-10
	0.000135333	5.23553e-11	1.16277e-11			3.3275e-05	1.07427e-10
	0.0001925	3.79689e-11	4.26766e-12			3.66025e-05	9.77451e-11
	0.000235333	3.13004e-11	2.72862e-12			4.02628e-05	8.89421e-11
	0.0002925	2.39833e-11	1.21887e-12			4.4289e-05	8.09384e-11
	0.000335333	1.73318e-11	3.67916e-12			4.87179e-05	7.36614e-11
	0.0003925	1.74912e-11	1.32919e-12			5.35897e-05	6.7045e-11
	0.000435333	1.23752e-11	4.28595e-12			5.89487e-05	6.1029e-11
	0.0004925	1.20041e-11	1.12477e-12			6.48436e-05	5.5559e-11
	0.000535333	1.0023e-11	2.78937e-12			7.13279e-05	5.05854e-11
	0.0005925	1.00129e-11	1.40734e-12			7.84607e-05	4.60628e-11
	0.000635333	8.06636e-12	2.14028e-12			8.63068e-05	4.19505e-11
	0.0006925	8.71556e-12	8.49966e-13			9.49375e-05	3.82111e-11
	0.000703	7.28117e-12	1.25311e-12			0.000104431	3.48106e-11
	0.000735	8.27608e-12	1.32913e-14			0.000114874	3.17183e-11
	0.000803	6.11277e-12	1.4163e-12			0.000126362	2.89061e-11
	0.000835	7.24678e-12	1.01928e-14			0.000138998	2.63487e-11
	0.000921	4.05364e-12	1.76474e-14			0.000152898	2.40227e-11
	0.00102	3.66612e-12	1.44286e-14			0.000168187	2.19073e-11
	0.00116	3.98346e-12	5.93893e-13			0.000185006	1.99832e-11
	0.00112	2.94176e-12	9.28301e-15			0.000203507	1.82331e-11
	0.00122	2.79385e-12	8.37165e-15			0.000223858	1.66411e-11
	0.00146	3.39866e-12	5.96442e-13			0.000246243	1.51929e-11
	0.00152	2.49926e-12	6.69717e-15			0.000270868	1.38754e-11
	0.00166	3.15379e-12	7.78138e-13			0.000297954	1.26767e-11
	0.00172	2.2794e-12	5.56936e-15			0.00032775	1.1586e-11
	0.00186	3.87568e-12	1.71653e-12			0.000360525	1.05935e-11
	0.00196	3.82725e-12	1.73089e-12			0.000396577	9.69032e-12
						0.000436235	8.86829e-12
						0.000479859	8.12005e-12
						0.000527844	7.43889e-12
						0.000580629	6.81871e-12
						0.000638692	6.25398e-12
						0.000702561	5.73966e-12
						0.000772817	5.27117e-12
						0.000850099	4.84435e-12
						0.000935109	4.45541e-12
						0.00102862	4.10091e-12
						0.00113148	3.77772e-12
						0.00124463	3.48301e-12
						0.00136909	3.21419e-12
						0.001506	2.96891e-12
						0.00152	2.94627e-12
						0.001672	2.72437e-12
						0.00196	2.39638e-12

## Sheet: Figure 3d
Figure 3d Cycle for maximized energy output with average breakdown area, compared with theoretical curve by Paschen’s law.
												Plot	Calculated V-Q
			Plot	CMEO		Plot	Measured V-Q					axis-x	axis-y
			Charge	Voltage		Charge	Voltage		d	C1	Vb	Q	V
		Unit	C	V		C	V		m	F	V	C	V
			0	0		-2.71032e-09	157.829		1.61e-05	2.20999e-10	295.572	1.89662e-09	277.14
			0	20679.5		6.02861e-09	142		1.771e-05	2.00999e-10	306.446	5.62221e-09	251.808
			6.52187e-08	0		1.45014e-08	192.985		1.9481e-05	1.82817e-10	318.773	8.94055e-09	231.887
Parameters by experiments			6.52187e-08	-633.806		1.72647e-08	183.827		2.14291e-05	1.66286e-10	332.577	1.19144e-08	216.791
C2(F)	1.029e-10		0	0		2.86005e-08	254		2.3572e-05	1.51258e-10	347.904	1.45943e-08	206.074
Qsc,max(C)	6.7e-08					3.40244e-08	271.992		2.5e-05	1.42673e-10	358.147	1.61195e-08	201.495
sigma*S(C)	6.72176e-08					4.3465e-08	343.739		2.75e-05	1.2979e-10	376.071	1.84074e-08	197.184
width(m)	0.02					4.24575e-08	514.165		3.025e-05	1.18077e-10	395.707	2.04939e-08	196.544
length(m)	0.02					4.51015e-08	705.999		3.3275e-05	1.07427e-10	417.156	2.24037e-08	199.433
						4.38072e-08	1070		3.66025e-05	9.77451e-11	440.531	2.41579e-08	205.76
						4.3794e-08	1270		4.02628e-05	8.89421e-11	465.96	2.57741e-08	215.482
						4.5654e-08	1522.5		4.4289e-05	8.09384e-11	493.586	2.72675e-08	228.595
						4.42698e-08	1615		4.87179e-05	7.36614e-11	523.567	2.86509e-08	245.133
						4.53231e-08	1960		5.35897e-05	6.7045e-11	556.077	2.99354e-08	265.16
						4.52734e-08	1962.5		5.89487e-05	6.1029e-11	591.309	3.11305e-08	288.777
						4.54984e-08	2301.67		6.48436e-05	5.5559e-11	629.471	3.22448e-08	316.111
						4.31142e-08	2240		7.13279e-05	5.05854e-11	670.793	3.32852e-08	347.321
						4.57235e-08	2467.5		7.84607e-05	4.60628e-11	715.526	3.42584e-08	382.597
						4.07139e-08	2550		8.63068e-05	4.19505e-11	763.942	3.51698e-08	422.156
						4.54539e-08	2930		9.49375e-05	3.82111e-11	816.34	3.60243e-08	466.249
						4.15636e-08	2900		0.000104431	3.48106e-11	873.044	3.68264e-08	515.159
						4.86896e-08	3920		0.000114874	3.17183e-11	934.407	3.75798e-08	569.2
						4.99507e-08	3960		0.000126362	2.89061e-11	1000.81	3.82879e-08	628.724
						4.47696e-08	3902.5		0.000138998	2.63487e-11	1072.68	3.89539e-08	694.119
						4.71465e-08	4510		0.000152898	2.40227e-11	1150.46	3.95803e-08	765.815
						4.90359e-08	4920		0.000168187	2.19073e-11	1234.66	4.01695e-08	844.284
						4.86697e-08	5150		0.000185006	1.99832e-11	1325.8	4.07238e-08	930.042
						4.63829e-08	5600		0.000203507	1.82331e-11	1424.48	4.12449e-08	1023.66
									0.000223858	1.66411e-11	1531.33	4.17345e-08	1125.75
									0.000246243	1.51929e-11	1647.05	4.21941e-08	1237
									0.000270868	1.38754e-11	1772.39	4.26251e-08	1358.15
									0.000297954	1.26767e-11	1908.16	4.30284e-08	1490
									0.00032775	1.1586e-11	2055.27	4.34053e-08	1633.45
									0.000360525	1.05935e-11	2214.67	4.37564e-08	1789.44
									0.000396577	9.69032e-12	2387.44	4.40825e-08	1959.03
									0.000436235	8.86829e-12	2574.71	4.43843e-08	2143.37
									0.000479859	8.12005e-12	2777.73	4.46622e-08	2343.7
									0.000527844	7.43889e-12	2997.87	4.49167e-08	2561.37
									0.000580629	6.81871e-12	3236.62	4.5148e-08	2797.86
									0.000638692	6.25398e-12	3495.57	4.53563e-08	3054.79
									0.000702561	5.73966e-12	3776.49	4.55418e-08	3333.9
									0.000772817	5.27117e-12	4081.28	4.57044e-08	3637.12
									0.000850099	4.84435e-12	4412.03	4.58441e-08	3966.51
									0.000935109	4.45541e-12	4771	4.59608e-08	4324.35
									0.00102862	4.10091e-12	5160.66	4.60542e-08	4713.1
									0.00113148	3.77772e-12	5583.7	4.61239e-08	5135.46
									0.00124463	3.48301e-12	6043.03	4.61696e-08	5594.35
									0.00136909	3.21419e-12	6541.86	4.61908e-08	6092.97
									0.001506	2.96891e-12	7083.64	4.61869e-08	6634.78
									0.00152	2.94627e-12	7138.66	4.61851e-08	6689.82
									0.001672	2.72437e-12	7731.93	4.61529e-08	7283.41
									0.00196	2.39638e-12	8837.44	4.60397e-08	8390.02
