# Supplementary material for: A universal standardized method for output capability assessment of nanogenerators
Source: Nat Commun. 2019 Sep 27;10:4428. doi: 10.1038/s41467-019-12465-2 (PMC6765008; doi:10.1038/s41467-019-12465-2)
Supplement: Supplementary file 6 — Figure 4 Dataset [file 41467_2019_12465_MOESM6_ESM.xlsx]

## Sheet: Figure 4b
Figure 4b Average breakdown voltage V1, compared with theoretical values calculated by Paschen’s law.
		x	V3-measured	V3-calculated
	unit	m	V	V
		0.0001	586.035	846.693
		0.0002	1120.6	1405.9
		0.0003	1625.58	1918.33
		0.0004	2184.58	2403.71
		0.0005	2619.56	2870.52
		0.0006	3072.41	3323.41
		0.0007	3373.5	3765.3
		0.0008	3726.34	4198.13
		0.0009	4189.24	4623.33
		0.001	4448.18	5041.95
		0.0011	4877.02	5454.81
		0.0012	4993.94	5862.56
		0.0013	5520.44	6265.73
		0.0014	5839.38	6664.77
		0.0015	5817.92	7060.03
		0.0016	6215.09	7451.83
		0.0017	6551.97	7840.43
		0.0018	6915.31	8226.07
		0.0019	7190.37	8608.96
		0.002	7747.6	8989.27

## Sheet: Figure 4c
Figure 4c Average breakdown voltage V3, compared with theoretical values calculated by Paschen’s law.
		g-x	V3-measured	V3-calculated
	unit	m	V	V
		5e-05	300.325	532.169
		0.0001	556.64	846.693
		0.0002	1070.57	1405.9
		0.0003	1517.67	1918.33
		0.0004	2037.82	2403.71
		0.0005	2494.83	2870.52
		0.0006	2821.09	3323.41
		0.0007	2963.27	3765.3
		0.0008	3537.62	4198.13
		0.0009	3944.4	4623.33
		0.001	4483.36	5041.95
		0.0011	4577.78	5454.81
		0.0012	5182.54	5862.56
		0.0013	5281.32	6265.73
		0.0014	5449.04	6664.77
		0.0015	6121.44	7060.03
		0.0016	5779.82	7451.83
		0.0017	6358.32	7840.43
		0.0018	7096.56	8226.07
		0.0019	6802.25	8608.96

## Sheet: Figure 4d
Figure 4d Average capacitance , compared with theoretical values calculated by the equation considering two-side edge effects.
		x	Ctotal-measured		x	Ctotal-calculated
	unit	m	F		m	F
		0.0001	1.86e-12		4e-06	8.8628e-10
		0.0002	1.83e-12		4.04e-06	8.77516e-10
		0.0003	1.83e-12		4.0804e-06	8.68839e-10
		0.0004	1.85e-12		4.1212e-06	8.60248e-10
		0.0005	1.85e-12		4.16242e-06	8.51743e-10
		0.0006	1.76e-12		4.20404e-06	8.43321e-10
		0.0007	1.8e-12		4.24608e-06	8.34983e-10
		0.0008	1.83e-12		4.28854e-06	8.26727e-10
		0.0009	1.72e-12		4.33143e-06	8.18553e-10
		0.001	1.84e-12		4.37474e-06	8.1046e-10
		0.0011	1.66e-12		4.41849e-06	8.02447e-10
		0.0012	1.65e-12		4.46267e-06	7.94514e-10
		0.0013	1.66e-12		4.5073e-06	7.86659e-10
		0.0014	1.84e-12		4.55237e-06	7.78881e-10
		0.0015	1.9e-12		4.5979e-06	7.71181e-10
		0.0016	1.71e-12		4.64388e-06	7.63557e-10
		0.0017	1.76e-12		4.69031e-06	7.56008e-10
		0.0018	1.82e-12		4.73722e-06	7.48535e-10
		0.0019	2.04e-12		4.78459e-06	7.41135e-10
		0.002	2.1e-12		4.83244e-06	7.33808e-10
					4.88076e-06	7.26554e-10
					4.92957e-06	7.19372e-10
					4.97886e-06	7.12261e-10
					5.02865e-06	7.0522e-10
					5.07894e-06	6.98249e-10
					5.12973e-06	6.91347e-10
					5.18103e-06	6.84513e-10
					5.23284e-06	6.77747e-10
					5.28516e-06	6.71048e-10
					5.33802e-06	6.64415e-10
					5.3914e-06	6.57848e-10
					5.44531e-06	6.51346e-10
					5.49976e-06	6.44908e-10
					5.55476e-06	6.38534e-10
					5.61031e-06	6.32223e-10
					5.66641e-06	6.25974e-10
					5.72308e-06	6.19788e-10
					5.78031e-06	6.13662e-10
					5.83811e-06	6.07598e-10
					5.89649e-06	6.01593e-10
					5.95545e-06	5.95648e-10
					6.01501e-06	5.89761e-10
					6.07516e-06	5.83933e-10
					6.13591e-06	5.78163e-10
					6.19727e-06	5.72449e-10
					6.25924e-06	5.66793e-10
					6.32184e-06	5.61192e-10
					6.38505e-06	5.55647e-10
					6.4489e-06	5.50156e-10
					6.51339e-06	5.4472e-10
					6.57853e-06	5.39338e-10
					6.64431e-06	5.34009e-10
					6.71076e-06	5.28733e-10
					6.77786e-06	5.23509e-10
					6.84564e-06	5.18336e-10
					6.9141e-06	5.13215e-10
					6.98324e-06	5.08145e-10
					7.05307e-06	5.03125e-10
					7.1236e-06	4.98154e-10
					7.19484e-06	4.93233e-10
					7.26679e-06	4.8836e-10
					7.33945e-06	4.83536e-10
					7.41285e-06	4.78759e-10
					7.48698e-06	4.7403e-10
					7.56185e-06	4.69347e-10
					7.63747e-06	4.64711e-10
					7.71384e-06	4.60121e-10
					7.79098e-06	4.55576e-10
					7.86889e-06	4.51076e-10
					7.94758e-06	4.46621e-10
					8.02705e-06	4.4221e-10
					8.10732e-06	4.37842e-10
					8.1884e-06	4.33518e-10
					8.27028e-06	4.29236e-10
					8.35298e-06	4.24997e-10
					8.43651e-06	4.208e-10
					8.52088e-06	4.16644e-10
					8.60609e-06	4.1253e-10
					8.69215e-06	4.08456e-10
					8.77907e-06	4.04423e-10
					8.86686e-06	4.00429e-10
					8.95553e-06	3.96475e-10
					9.04508e-06	3.9256e-10
					9.13554e-06	3.88684e-10
					9.22689e-06	3.84847e-10
					9.31916e-06	3.81047e-10
					9.41235e-06	3.77285e-10
					9.50647e-06	3.7356e-10
					9.60154e-06	3.69872e-10
					9.69756e-06	3.6622e-10
					9.79453e-06	3.62605e-10
					9.89248e-06	3.59025e-10
					9.9914e-06	3.55481e-10
					1.00913e-05	3.51972e-10
					1.01922e-05	3.48498e-10
					1.02942e-05	3.45058e-10
					1.03971e-05	3.41652e-10
					1.05011e-05	3.3828e-10
					1.06061e-05	3.34941e-10
					1.07121e-05	3.31635e-10
					1.08193e-05	3.28362e-10
					1.09274e-05	3.25121e-10
					1.10367e-05	3.21913e-10
					1.11471e-05	3.18736e-10
					1.12586e-05	3.1559e-10
					1.13711e-05	3.12476e-10
					1.14849e-05	3.09393e-10
					1.15997e-05	3.0634e-10
					1.17157e-05	3.03317e-10
					1.18329e-05	3.00324e-10
					1.19512e-05	2.97361e-10
					1.20707e-05	2.94427e-10
					1.21914e-05	2.91522e-10
					1.23133e-05	2.88646e-10
					1.24365e-05	2.85799e-10
					1.25608e-05	2.82979e-10
					1.26864e-05	2.80188e-10
					1.28133e-05	2.77424e-10
					1.29414e-05	2.74688e-10
					1.30708e-05	2.71978e-10
					1.32015e-05	2.69295e-10
					1.33336e-05	2.66639e-10
					1.34669e-05	2.6401e-10
					1.36016e-05	2.61406e-10
					1.37376e-05	2.58828e-10
					1.3875e-05	2.56275e-10
					1.40137e-05	2.53748e-10
					1.41538e-05	2.51246e-10
					1.42954e-05	2.48768e-10
					1.44383e-05	2.46316e-10
					1.45827e-05	2.43887e-10
					1.47285e-05	2.41482e-10
					1.48758e-05	2.39101e-10
					1.50246e-05	2.36744e-10
					1.51748e-05	2.3441e-10
					1.53266e-05	2.32099e-10
					1.54799e-05	2.29812e-10
					1.56347e-05	2.27546e-10
					1.5791e-05	2.25303e-10
					1.59489e-05	2.23083e-10
					1.61084e-05	2.20884e-10
					1.62695e-05	2.18707e-10
					1.64322e-05	2.16551e-10
					1.65965e-05	2.14417e-10
					1.67625e-05	2.12304e-10
					1.69301e-05	2.10212e-10
					1.70994e-05	2.08141e-10
					1.72704e-05	2.0609e-10
					1.74431e-05	2.04059e-10
					1.76175e-05	2.02049e-10
					1.77937e-05	2.00058e-10
					1.79716e-05	1.98088e-10
					1.81513e-05	1.96136e-10
					1.83329e-05	1.94204e-10
					1.85162e-05	1.92291e-10
					1.87013e-05	1.90397e-10
					1.88884e-05	1.88522e-10
					1.90772e-05	1.86665e-10
					1.9268e-05	1.84827e-10
					1.94607e-05	1.83006e-10
					1.96553e-05	1.81204e-10
					1.98519e-05	1.7942e-10
					2.00504e-05	1.77653e-10
					2.02509e-05	1.75904e-10
					2.04534e-05	1.74172e-10
					2.06579e-05	1.72458e-10
					2.08645e-05	1.7076e-10
					2.10731e-05	1.69079e-10
					2.12839e-05	1.67414e-10
					2.14967e-05	1.65767e-10
					2.17117e-05	1.64135e-10
					2.19288e-05	1.62519e-10
					2.21481e-05	1.6092e-10
					2.23696e-05	1.59336e-10
					2.25933e-05	1.57768e-10
					2.28192e-05	1.56216e-10
					2.30474e-05	1.54679e-10
					2.32779e-05	1.53157e-10
					2.35106e-05	1.5165e-10
					2.37458e-05	1.50158e-10
					2.39832e-05	1.48681e-10
					2.4223e-05	1.47219e-10
					2.44653e-05	1.45771e-10
					2.47099e-05	1.44337e-10
					2.4957e-05	1.42917e-10
					2.52066e-05	1.41512e-10
					2.54587e-05	1.4012e-10
					2.57132e-05	1.38742e-10
					2.59704e-05	1.37378e-10
					2.62301e-05	1.36027e-10
					2.64924e-05	1.3469e-10
					2.67573e-05	1.33366e-10
					2.70249e-05	1.32055e-10
					2.72951e-05	1.30757e-10
					2.75681e-05	1.29472e-10
					2.78438e-05	1.28199e-10
					2.81222e-05	1.26939e-10
					2.84034e-05	1.25692e-10
					2.86875e-05	1.24457e-10
					2.89743e-05	1.23234e-10
					2.92641e-05	1.22023e-10
					2.95567e-05	1.20824e-10
					2.98523e-05	1.19637e-10
					3.01508e-05	1.18462e-10
					3.04523e-05	1.17298e-10
					3.07568e-05	1.16146e-10
					3.10644e-05	1.15006e-10
					3.1375e-05	1.13876e-10
					3.16888e-05	1.12758e-10
					3.20057e-05	1.11651e-10
					3.23257e-05	1.10555e-10
					3.2649e-05	1.09469e-10
					3.29755e-05	1.08395e-10
					3.33052e-05	1.07331e-10
					3.36383e-05	1.06277e-10
					3.39747e-05	1.05234e-10
					3.43144e-05	1.04201e-10
					3.46576e-05	1.03179e-10
					3.50041e-05	1.02166e-10
					3.53542e-05	1.01164e-10
					3.57077e-05	1.00171e-10
					3.60648e-05	9.91887e-11
					3.64255e-05	9.82157e-11
					3.67897e-05	9.72523e-11
					3.71576e-05	9.62985e-11
					3.75292e-05	9.53541e-11
					3.79045e-05	9.44191e-11
					3.82835e-05	9.34933e-11
					3.86664e-05	9.25767e-11
					3.9053e-05	9.16691e-11
					3.94435e-05	9.07705e-11
					3.9838e-05	8.98808e-11
					4.02364e-05	8.89998e-11
					4.06387e-05	8.81276e-11
					4.10451e-05	8.7264e-11
					4.14556e-05	8.6409e-11
					4.18701e-05	8.55624e-11
					4.22888e-05	8.47242e-11
					4.27117e-05	8.38943e-11
					4.31388e-05	8.30725e-11
					4.35702e-05	8.22589e-11
					4.40059e-05	8.14534e-11
					4.4446e-05	8.06558e-11
					4.48904e-05	7.98661e-11
					4.53393e-05	7.90842e-11
					4.57927e-05	7.831e-11
					4.62507e-05	7.75435e-11
					4.67132e-05	7.67846e-11
					4.71803e-05	7.60331e-11
					4.76521e-05	7.52891e-11
					4.81286e-05	7.45525e-11
					4.86099e-05	7.38231e-11
					4.9096e-05	7.3101e-11
					4.9587e-05	7.2386e-11
					5.00828e-05	7.1678e-11
					5.05837e-05	7.09771e-11
					5.10895e-05	7.0283e-11
					5.16004e-05	6.95959e-11
					5.21164e-05	6.89155e-11
					5.26376e-05	6.82419e-11
					5.31639e-05	6.75749e-11
					5.36956e-05	6.69145e-11
					5.42325e-05	6.62606e-11
					5.47749e-05	6.56132e-11
					5.53226e-05	6.49722e-11
					5.58758e-05	6.43376e-11
					5.64346e-05	6.37092e-11
					5.69989e-05	6.3087e-11
					5.75689e-05	6.2471e-11
					5.81446e-05	6.1861e-11
					5.87261e-05	6.12571e-11
					5.93133e-05	6.06592e-11
					5.99065e-05	6.00671e-11
					6.05055e-05	5.94809e-11
					6.11106e-05	5.89005e-11
					6.17217e-05	5.83259e-11
					6.23389e-05	5.77569e-11
					6.29623e-05	5.71935e-11
					6.35919e-05	5.66358e-11
					6.42278e-05	5.60835e-11
					6.48701e-05	5.55366e-11
					6.55188e-05	5.49952e-11
					6.6174e-05	5.44592e-11
					6.68357e-05	5.39284e-11
					6.75041e-05	5.34029e-11
					6.81791e-05	5.28825e-11
					6.88609e-05	5.23673e-11
					6.95495e-05	5.18572e-11
					7.0245e-05	5.13522e-11
					7.09475e-05	5.08521e-11
					7.1657e-05	5.03569e-11
					7.23735e-05	4.98667e-11
					7.30973e-05	4.93813e-11
					7.38282e-05	4.89007e-11
					7.45665e-05	4.84248e-11
					7.53122e-05	4.79537e-11
					7.60653e-05	4.74872e-11
					7.6826e-05	4.70253e-11
					7.75942e-05	4.65679e-11
					7.83702e-05	4.61151e-11
					7.91539e-05	4.56668e-11
					7.99454e-05	4.52228e-11
					8.07449e-05	4.47833e-11
					8.15523e-05	4.43481e-11
					8.23678e-05	4.39172e-11
					8.31915e-05	4.34906e-11
					8.40234e-05	4.30681e-11
					8.48637e-05	4.26499e-11
					8.57123e-05	4.22358e-11
					8.65694e-05	4.18257e-11
					8.74351e-05	4.14197e-11
					8.83095e-05	4.10178e-11
					8.91926e-05	4.06198e-11
					9.00845e-05	4.02257e-11
					9.09853e-05	3.98355e-11
					9.18952e-05	3.94492e-11
					9.28141e-05	3.90666e-11
					9.37423e-05	3.86879e-11
					9.46797e-05	3.83129e-11
					9.56265e-05	3.79416e-11
					9.65828e-05	3.75739e-11
					9.75486e-05	3.72099e-11
					9.85241e-05	3.68495e-11
					9.95093e-05	3.64926e-11
					0.000100504	3.61393e-11
					0.000101509	3.57894e-11
					0.000102525	3.54431e-11
					0.00010355	3.51001e-11
					0.000104585	3.47605e-11
					0.000105631	3.44242e-11
					0.000106687	3.40913e-11
					0.000107754	3.37617e-11
					0.000108832	3.34353e-11
					0.00010992	3.31121e-11
					0.000111019	3.27921e-11
					0.00011213	3.24753e-11
					0.000113251	3.21616e-11
					0.000114383	3.1851e-11
					0.000115527	3.15435e-11
					0.000116682	3.1239e-11
					0.000117849	3.09375e-11
					0.000119028	3.0639e-11
					0.000120218	3.03434e-11
					0.00012142	3.00507e-11
					0.000122634	2.97609e-11
					0.000123861	2.9474e-11
					0.000125099	2.91899e-11
					0.00012635	2.89087e-11
					0.000127614	2.86301e-11
					0.00012889	2.83544e-11
					0.000130179	2.80813e-11
					0.000131481	2.7811e-11
					0.000132796	2.75433e-11
					0.000134124	2.72782e-11
					0.000135465	2.70158e-11
					0.000136819	2.6756e-11
					0.000138188	2.64987e-11
					0.000139569	2.62439e-11
					0.000140965	2.59917e-11
					0.000142375	2.57419e-11
					0.000143799	2.54946e-11
					0.000145237	2.52498e-11
					0.000146689	2.50073e-11
					0.000148156	2.47673e-11
					0.000149637	2.45296e-11
					0.000151134	2.42943e-11
					0.000152645	2.40612e-11
					0.000154172	2.38305e-11
					0.000155713	2.36021e-11
					0.00015727	2.33759e-11
					0.000158843	2.31519e-11
					0.000160432	2.29301e-11
					0.000162036	2.27105e-11
					0.000163656	2.24931e-11
					0.000165293	2.22778e-11
					0.000166946	2.20647e-11
					0.000168615	2.18536e-11
					0.000170301	2.16447e-11
					0.000172004	2.14377e-11
					0.000173724	2.12329e-11
					0.000175462	2.103e-11
					0.000177216	2.08291e-11
					0.000178988	2.06302e-11
					0.000180778	2.04333e-11
					0.000182586	2.02383e-11
					0.000184412	2.00452e-11
					0.000186256	1.98541e-11
					0.000188119	1.96648e-11
					0.00019	1.94773e-11
					0.0001919	1.92918e-11
					0.000193819	1.9108e-11
					0.000195757	1.89261e-11
					0.000197714	1.87459e-11
					0.000199692	1.85675e-11
					0.000201689	1.83909e-11
					0.000203705	1.8216e-11
					0.000205742	1.80428e-11
					0.0002078	1.78714e-11
					0.000209878	1.77016e-11
					0.000211977	1.75335e-11
					0.000214096	1.7367e-11
					0.000216237	1.72022e-11
					0.0002184	1.7039e-11
					0.000220584	1.68774e-11
					0.00022279	1.67174e-11
					0.000225018	1.6559e-11
					0.000227268	1.64021e-11
					0.00022954	1.62468e-11
					0.000231836	1.6093e-11
					0.000234154	1.59407e-11
					0.000236496	1.57899e-11
					0.000238861	1.56406e-11
					0.000241249	1.54927e-11
					0.000243662	1.53464e-11
					0.000246098	1.52014e-11
					0.000248559	1.50579e-11
					0.000251045	1.49158e-11
					0.000253555	1.4775e-11
					0.000256091	1.46357e-11
					0.000258652	1.44977e-11
					0.000261238	1.43611e-11
					0.000263851	1.42258e-11
					0.000266489	1.40919e-11
					0.000269154	1.39593e-11
					0.000271846	1.38279e-11
					0.000274564	1.36979e-11
					0.00027731	1.35691e-11
					0.000280083	1.34416e-11
					0.000282884	1.33154e-11
					0.000285713	1.31904e-11
					0.00028857	1.30666e-11
					0.000291455	1.2944e-11
					0.00029437	1.28227e-11
					0.000297314	1.27025e-11
					0.000300287	1.25835e-11
					0.00030329	1.24657e-11
					0.000306323	1.2349e-11
					0.000309386	1.22335e-11
					0.00031248	1.21191e-11
					0.000315604	1.20058e-11
					0.00031876	1.18937e-11
					0.000321948	1.17826e-11
					0.000325168	1.16726e-11
					0.000328419	1.15637e-11
					0.000331703	1.14559e-11
					0.00033502	1.13491e-11
					0.000338371	1.12434e-11
					0.000341754	1.11387e-11
					0.000345172	1.10351e-11
					0.000348624	1.09324e-11
					0.00035211	1.08308e-11
					0.000355631	1.07301e-11
					0.000359187	1.06305e-11
					0.000362779	1.05318e-11
					0.000366407	1.04341e-11
					0.000370071	1.03373e-11
					0.000373772	1.02415e-11
					0.000377509	1.01466e-11
					0.000381285	1.00527e-11
					0.000385097	9.95967e-12
					0.000388948	9.86755e-12
					0.000392838	9.77634e-12
					0.000396766	9.68602e-12
					0.000400734	9.59658e-12
					0.000404741	9.50801e-12
					0.000408789	9.42031e-12
					0.000412877	9.33347e-12
					0.000417005	9.24748e-12
					0.000421175	9.16233e-12
					0.000425387	9.07801e-12
					0.000429641	8.99452e-12
					0.000433937	8.91184e-12
					0.000438277	8.82997e-12
					0.00044266	8.7489e-12
					0.000447086	8.66862e-12
					0.000451557	8.58913e-12
					0.000456073	8.51041e-12
					0.000460633	8.43246e-12
					0.00046524	8.35527e-12
					0.000469892	8.27883e-12
					0.000474591	8.20315e-12
					0.000479337	8.1282e-12
					0.00048413	8.05398e-12
					0.000488971	7.98048e-12
					0.000493861	7.9077e-12
					0.0004988	7.83564e-12
					0.000503788	7.76427e-12
					0.000508826	7.6936e-12
					0.000513914	7.62362e-12
					0.000519053	7.55433e-12
					0.000524244	7.4857e-12
					0.000529486	7.41775e-12
					0.000534781	7.35046e-12
					0.000540129	7.28382e-12
					0.00054553	7.21784e-12
					0.000550985	7.15249e-12
					0.000556495	7.08779e-12
					0.00056206	7.02371e-12
					0.000567681	6.96025e-12
					0.000573358	6.89742e-12
					0.000579091	6.83519e-12
					0.000584882	6.77357e-12
					0.000590731	6.71256e-12
					0.000596638	6.65213e-12
					0.000602605	6.59229e-12
					0.000608631	6.53303e-12
					0.000614717	6.47435e-12
					0.000620864	6.41624e-12
					0.000627073	6.3587e-12
					0.000633343	6.30171e-12
					0.000639677	6.24528e-12
					0.000646074	6.1894e-12
					0.000652534	6.13405e-12
					0.00065906	6.07925e-12
					0.00066565	6.02498e-12
					0.000672307	5.97123e-12
					0.00067903	5.91801e-12
					0.00068582	5.8653e-12
					0.000692678	5.8131e-12
					0.000699605	5.76141e-12
					0.000706601	5.71023e-12
					0.000713667	5.65953e-12
					0.000720804	5.60933e-12
					0.000728012	5.55962e-12
					0.000735292	5.51038e-12
					0.000742645	5.46163e-12
					0.000750071	5.41334e-12
					0.000757572	5.36553e-12
					0.000765148	5.31818e-12
					0.000772799	5.27128e-12
					0.000780527	5.22484e-12
					0.000788333	5.17885e-12
					0.000796216	5.1333e-12
					0.000804178	5.08819e-12
					0.00081222	5.04352e-12
					0.000820342	4.99929e-12
					0.000828545	4.95547e-12
					0.000836831	4.91209e-12
					0.000845199	4.86912e-12
					0.000853651	4.82656e-12
					0.000862188	4.78442e-12
					0.00087081	4.74269e-12
					0.000879518	4.70135e-12
					0.000888313	4.66042e-12
					0.000897196	4.61988e-12
					0.000906168	4.57973e-12
					0.00091523	4.53997e-12
					0.000924382	4.50059e-12
					0.000933626	4.46159e-12
					0.000942962	4.42297e-12
					0.000952392	4.38472e-12
					0.000961916	4.34683e-12
					0.000971535	4.30932e-12
					0.00098125	4.27216e-12
					0.000991063	4.23536e-12
					0.00100097	4.19891e-12
					0.00101098	4.16282e-12
					0.00102109	4.12707e-12
					0.0010313	4.09167e-12
					0.00104162	4.0566e-12
					0.00105203	4.02187e-12
					0.00106255	3.98748e-12
					0.00107318	3.95342e-12
					0.00108391	3.91968e-12
					0.00109475	3.88627e-12
					0.0011057	3.85317e-12
					0.00111675	3.8204e-12
					0.00112792	3.78794e-12
					0.0011392	3.75579e-12
					0.00115059	3.72394e-12
					0.0011621	3.69241e-12
					0.00117372	3.66117e-12
					0.00118546	3.63024e-12
					0.00119731	3.59959e-12
					0.00120928	3.56925e-12
					0.00122138	3.53919e-12
					0.00123359	3.50942e-12
					0.00124593	3.47994e-12
					0.00125839	3.45073e-12
					0.00127097	3.42181e-12
					0.00128368	3.39316e-12
					0.00129652	3.36478e-12
					0.00130948	3.33668e-12
					0.00132258	3.30884e-12
					0.0013358	3.28127e-12
					0.00134916	3.25396e-12
					0.00136265	3.22692e-12
					0.00137628	3.20013e-12
					0.00139004	3.17359e-12
					0.00140394	3.14731e-12
					0.00141798	3.12127e-12
					0.00143216	3.09549e-12
					0.00144648	3.06995e-12
					0.00146095	3.04465e-12
					0.00147556	3.0196e-12
					0.00149031	2.99478e-12
					0.00150522	2.97019e-12
					0.00152027	2.94584e-12
					0.00153547	2.92172e-12
					0.00155083	2.89783e-12
					0.00156633	2.87417e-12
					0.001582	2.85073e-12
					0.00159782	2.82751e-12
					0.0016138	2.80451e-12
					0.00162993	2.78173e-12
					0.00164623	2.75917e-12
					0.00166269	2.73681e-12
					0.00167932	2.71467e-12
					0.00169611	2.69274e-12
					0.00171308	2.67102e-12
					0.00173021	2.6495e-12
					0.00174751	2.62818e-12
					0.00176498	2.60707e-12
					0.00178263	2.58615e-12
					0.00180046	2.56543e-12
					0.00181846	2.54491e-12
					0.00183665	2.52458e-12
					0.00185502	2.50444e-12
					0.00187357	2.48449e-12
					0.0018923	2.46472e-12
					0.00191122	2.44515e-12
					0.00193034	2.42575e-12
					0.00194964	2.40654e-12
					0.00196914	2.38751e-12
					0.00198883	2.36866e-12
					0.002	2.35812e-12

## Sheet: Figure 4e
Figure 4e Cycle for maximized energy output with average breakdown area compared with theoretical curve by Paschen’s law.
				CMEO	Calculated V1-Q			Calculated V3-Q			Measured V1-Q			Measured V3-Q
			Charge	Voltage	Charge	V1		Charge	V3		Charge	V1		Charge	V3
		unit	C	V	C	V		C	V		C	V		C	V
			0	0	-5.79322e-10	2132.23		1.88047e-08	-9806.93		-1.31589e-10	275		2.48005e-08	-610
			0	14011.9	-5.13988e-10	2106.01		1.88047e-08	-9806.67		1.44863e-09	190		2.34544e-08	-130
			2.5e-08	0	-4.49069e-10	2080.12		1.88047e-08	-9806.42		2.5879e-09	175		2.25091e-08	-255
			2.5e-08	-14011.9	-3.84563e-10	2054.56		1.88047e-08	-9806.16		3.40416e-09	480		2.12078e-08	-275
			0	0	-3.20467e-10	2029.32		1.88046e-08	-9805.91		3.21442e-09	1391		2.11656e-08	-946
					-2.56779e-10	2004.41		1.88046e-08	-9805.64		4.19868e-09	1690		2.05813e-08	-1431
					-1.93496e-10	1979.82		1.88046e-08	-9805.38		4.72295e-09	2030		1.96271e-08	-1700
					-1.30615e-10	1955.55		1.88046e-08	-9805.11		6.05721e-09	2070		1.75528e-08	-2140
					-6.81344e-11	1931.61		1.88046e-08	-9804.84		6.77147e-09	2285		1.82285e-08	-2395
					-6.05119e-12	1907.99		1.88045e-08	-9804.57		6.78574e-09	3125		1.82143e-08	-3125
					5.5637e-11	1884.69		1.88045e-08	-9804.3		7.7e-09	3180		1.73e-08	-3180
					1.16933e-10	1861.71		1.88045e-08	-9804.02		7.76426e-09	4130		1.67157e-08	-3890
					1.77838e-10	1839.06		1.88045e-08	-9803.74		8.96853e-09	4955		1.67415e-08	-4485
					2.38356e-10	1816.73		1.88044e-08	-9803.46		8.59279e-09	4875		1.58572e-08	-5100
					2.98488e-10	1794.71		1.88044e-08	-9803.17		8.92705e-09	4980		1.51029e-08	-5450
					3.58236e-10	1773.02		1.88044e-08	-9802.88		1.02213e-08	5690		1.47787e-08	-5690
					4.17604e-10	1751.65		1.88044e-08	-9802.59		1.01956e-08	6065		1.48044e-08	-6065
					4.76593e-10	1730.6		1.88044e-08	-9802.3		1.03298e-08	6075		1.46702e-08	-6075
					5.35206e-10	1709.87		1.88043e-08	-9802		1.03841e-08	6480		1.46159e-08	-6480
					5.93445e-10	1689.46		1.88043e-08	-9801.7		1.06384e-08	6680		1.43616e-08	-6680
					6.51311e-10	1669.37		1.88043e-08	-9801.4		1.02426e-08	7410		1.47935e-08	-7410
					7.08808e-10	1649.59		1.88043e-08	-9801.09
					7.65936e-10	1630.14		1.88042e-08	-9800.78
					8.22699e-10	1611		1.88042e-08	-9800.47
					8.79098e-10	1592.19		1.88042e-08	-9800.15
					9.35136e-10	1573.69		1.88042e-08	-9799.83
					9.90814e-10	1555.51		1.88041e-08	-9799.51
					1.04613e-09	1537.65		1.88041e-08	-9799.19
					1.1011e-09	1520.11		1.88041e-08	-9798.86
					1.15571e-09	1502.89		1.8804e-08	-9798.53
					1.20997e-09	1485.99		1.8804e-08	-9798.19
					1.26388e-09	1469.4		1.8804e-08	-9797.85
					1.31744e-09	1453.14		1.8804e-08	-9797.51
					1.37065e-09	1437.19		1.88039e-08	-9797.16
					1.42352e-09	1421.57		1.88039e-08	-9796.82
					1.47605e-09	1406.26		1.88039e-08	-9796.46
					1.52824e-09	1391.27		1.88039e-08	-9796.11
					1.58008e-09	1376.61		1.88038e-08	-9795.75
					1.63159e-09	1362.26		1.88038e-08	-9795.39
					1.68277e-09	1348.23		1.88038e-08	-9795.02
					1.73361e-09	1334.53		1.88037e-08	-9794.65
					1.78412e-09	1321.14		1.88037e-08	-9794.28
					1.83429e-09	1308.08		1.88037e-08	-9793.9
					1.88414e-09	1295.34		1.88036e-08	-9793.52
					1.93366e-09	1282.92		1.88036e-08	-9793.13
					1.98286e-09	1270.83		1.88036e-08	-9792.74
					2.03173e-09	1259.05		1.88036e-08	-9792.35
					2.08028e-09	1247.6		1.88035e-08	-9791.95
					2.1285e-09	1236.48		1.88035e-08	-9791.55
					2.17641e-09	1225.68		1.88035e-08	-9791.15
					2.224e-09	1215.2		1.88034e-08	-9790.74
					2.27127e-09	1205.05		1.88034e-08	-9790.33
					2.31822e-09	1195.23		1.88034e-08	-9789.91
					2.36487e-09	1185.73		1.88033e-08	-9789.49
					2.41119e-09	1176.56		1.88033e-08	-9789.06
					2.45721e-09	1167.72		1.88033e-08	-9788.63
					2.50292e-09	1159.21		1.88032e-08	-9788.2
					2.54832e-09	1151.02		1.88032e-08	-9787.76
					2.59341e-09	1143.17		1.88031e-08	-9787.32
					2.6382e-09	1135.65		1.88031e-08	-9786.87
					2.68268e-09	1128.45		1.88031e-08	-9786.42
					2.72685e-09	1121.6		1.8803e-08	-9785.96
					2.77073e-09	1115.07		1.8803e-08	-9785.5
					2.8143e-09	1108.88		1.8803e-08	-9785.04
					2.85758e-09	1103.02		1.88029e-08	-9784.57
					2.90055e-09	1097.5		1.88029e-08	-9784.09
					2.94323e-09	1092.32		1.88029e-08	-9783.61
					2.98562e-09	1087.47		1.88028e-08	-9783.13
					3.0277e-09	1082.96		1.88028e-08	-9782.64
					3.0695e-09	1078.79		1.88027e-08	-9782.15
					3.111e-09	1074.97		1.88027e-08	-9781.65
					3.15221e-09	1071.48		1.88027e-08	-9781.15
					3.19313e-09	1068.34		1.88026e-08	-9780.64
					3.23375e-09	1065.54		1.88026e-08	-9780.12
					3.27409e-09	1063.08		1.88025e-08	-9779.6
					3.31415e-09	1060.97		1.88025e-08	-9779.08
					3.35391e-09	1059.21		1.88024e-08	-9778.55
					3.39339e-09	1057.8		1.88024e-08	-9778.02
					3.43259e-09	1056.73		1.88024e-08	-9777.48
					3.4715e-09	1056.02		1.88023e-08	-9776.93
					3.51013e-09	1055.66		1.88023e-08	-9776.38
					3.54848e-09	1055.65		1.88022e-08	-9775.82
					3.58655e-09	1055.99		1.88022e-08	-9775.26
					3.62434e-09	1056.69		1.88021e-08	-9774.69
					3.66184e-09	1057.75		1.88021e-08	-9774.12
					3.69907e-09	1059.17		1.8802e-08	-9773.54
					3.73603e-09	1060.95		1.8802e-08	-9772.96
					3.7727e-09	1063.09		1.88019e-08	-9772.37
					3.80911e-09	1065.59		1.88019e-08	-9771.77
					3.84523e-09	1068.45		1.88019e-08	-9771.17
					3.88109e-09	1071.68		1.88018e-08	-9770.56
					3.91666e-09	1075.28		1.88018e-08	-9769.95
					3.95197e-09	1079.25		1.88017e-08	-9769.32
					3.98701e-09	1083.59		1.88017e-08	-9768.7
					4.02177e-09	1088.3		1.88016e-08	-9768.07
					4.05627e-09	1093.38		1.88016e-08	-9767.43
					4.09049e-09	1098.84		1.88015e-08	-9766.78
					4.12445e-09	1104.67		1.88014e-08	-9766.13
					4.15814e-09	1110.89		1.88014e-08	-9765.47
					4.19156e-09	1117.48		1.88013e-08	-9764.8
					4.22471e-09	1124.46		1.88013e-08	-9764.13
					4.2576e-09	1131.82		1.88012e-08	-9763.45
					4.29022e-09	1139.57		1.88012e-08	-9762.77
					4.32258e-09	1147.7		1.88011e-08	-9762.08
					4.35467e-09	1156.22		1.88011e-08	-9761.38
					4.3865e-09	1165.14		1.8801e-08	-9760.67
					4.41807e-09	1174.45		1.8801e-08	-9759.96
					4.44938e-09	1184.15		1.88009e-08	-9759.24
					4.48042e-09	1194.25		1.88008e-08	-9758.51
					4.5112e-09	1204.75		1.88008e-08	-9757.78
					4.54172e-09	1215.65		1.88007e-08	-9757.03
					4.57198e-09	1226.96		1.88007e-08	-9756.28
					4.60198e-09	1238.67		1.88006e-08	-9755.53
					4.63173e-09	1250.78		1.88005e-08	-9754.76
					4.66121e-09	1263.31		1.88005e-08	-9753.99
					4.69043e-09	1276.25		1.88004e-08	-9753.21
					4.7194e-09	1289.6		1.88004e-08	-9752.42
					4.74811e-09	1303.37		1.88003e-08	-9751.63
					4.77656e-09	1317.56		1.88002e-08	-9750.82
					4.80476e-09	1332.17		1.88002e-08	-9750.01
					4.8327e-09	1347.2		1.88001e-08	-9749.19
					4.86038e-09	1362.66		1.88e-08	-9748.36
					4.88781e-09	1378.55		1.88e-08	-9747.53
					4.91499e-09	1394.86		1.87999e-08	-9746.68
					4.94191e-09	1411.61		1.87998e-08	-9745.83
					4.96857e-09	1428.79		1.87998e-08	-9744.97
					4.99498e-09	1446.42		1.87997e-08	-9744.1
					5.02114e-09	1464.48		1.87996e-08	-9743.22
					5.04705e-09	1482.99		1.87995e-08	-9742.33
					5.0727e-09	1501.94		1.87995e-08	-9741.44
					5.0981e-09	1521.34		1.87994e-08	-9740.53
					5.12325e-09	1541.19		1.87993e-08	-9739.62
					5.14814e-09	1561.49		1.87993e-08	-9738.7
					5.17278e-09	1582.25		1.87992e-08	-9737.76
					5.19717e-09	1603.47		1.87991e-08	-9736.82
					5.22131e-09	1625.15		1.8799e-08	-9735.87
					5.2452e-09	1647.3		1.8799e-08	-9734.91
					5.26884e-09	1669.91		1.87989e-08	-9733.94
					5.29223e-09	1693		1.87988e-08	-9732.96
					5.31537e-09	1716.55		1.87987e-08	-9731.97
					5.33825e-09	1740.59		1.87986e-08	-9730.97
					5.36089e-09	1765.1		1.87986e-08	-9729.96
					5.38328e-09	1790.1		1.87985e-08	-9728.94
					5.40541e-09	1815.58		1.87984e-08	-9727.91
					5.4273e-09	1841.55		1.87983e-08	-9726.87
					5.44894e-09	1868.02		1.87982e-08	-9725.82
					5.47033e-09	1894.98		1.87981e-08	-9724.76
					5.49147e-09	1922.43		1.87981e-08	-9723.69
					5.51236e-09	1950.39		1.8798e-08	-9722.61
					5.533e-09	1978.85		1.87979e-08	-9721.51
					5.55339e-09	2007.82		1.87978e-08	-9720.41
					5.57353e-09	2037.31		1.87977e-08	-9719.29
					5.59342e-09	2067.31		1.87976e-08	-9718.17
					5.61307e-09	2097.82		1.87975e-08	-9717.03
					5.63247e-09	2128.86		1.87974e-08	-9715.88
					5.65161e-09	2160.43		1.87973e-08	-9714.72
					5.67051e-09	2192.52		1.87973e-08	-9713.55
					5.68916e-09	2225.15		1.87972e-08	-9712.37
					5.70756e-09	2258.31		1.87971e-08	-9711.17
					5.72571e-09	2292.01		1.8797e-08	-9709.96
					5.74362e-09	2326.26		1.87969e-08	-9708.75
					5.76127e-09	2361.06		1.87968e-08	-9707.51
					5.77868e-09	2396.4		1.87967e-08	-9706.27
					5.79583e-09	2432.3		1.87966e-08	-9705.01
					5.81274e-09	2468.77		1.87965e-08	-9703.75
					5.8294e-09	2505.79		1.87964e-08	-9702.46
					5.84581e-09	2543.38		1.87963e-08	-9701.17
					5.86197e-09	2581.55		1.87962e-08	-9699.86
					5.87788e-09	2620.28		1.87961e-08	-9698.54
					5.89354e-09	2659.6		1.8796e-08	-9697.21
					5.90895e-09	2699.51		1.87958e-08	-9695.86
					5.92411e-09	2740		1.87957e-08	-9694.5
					5.93902e-09	2781.08		1.87956e-08	-9693.13
					5.95368e-09	2822.76		1.87955e-08	-9691.74
					5.96809e-09	2865.04		1.87954e-08	-9690.34
					5.98225e-09	2907.92		1.87953e-08	-9688.93
					5.99616e-09	2951.42		1.87952e-08	-9687.5
					6.00981e-09	2995.53		1.87951e-08	-9686.06
					6.02322e-09	3040.26		1.8795e-08	-9684.6
					6.03638e-09	3085.61		1.87948e-08	-9683.13
					6.04928e-09	3131.59		1.87947e-08	-9681.64
					6.06193e-09	3178.21		1.87946e-08	-9680.14
					6.07433e-09	3225.46		1.87945e-08	-9678.62
					6.08648e-09	3273.35		1.87944e-08	-9677.09
					6.09838e-09	3321.9		1.87942e-08	-9675.54
					6.11002e-09	3371.09		1.87941e-08	-9673.98
					6.12141e-09	3420.94		1.8794e-08	-9672.4
					6.13254e-09	3471.46		1.87939e-08	-9670.81
					6.14342e-09	3522.64		1.87937e-08	-9669.2
					6.15405e-09	3574.5		1.87936e-08	-9667.57
					6.16442e-09	3627.03		1.87935e-08	-9665.93
					6.17454e-09	3680.25		1.87933e-08	-9664.27
					6.1844e-09	3734.16		1.87932e-08	-9662.6
					6.19401e-09	3788.76		1.87931e-08	-9660.91
					6.20336e-09	3844.06		1.87929e-08	-9659.2
					6.21246e-09	3900.07		1.87928e-08	-9657.47
					6.2213e-09	3956.78		1.87927e-08	-9655.73
					6.22988e-09	4014.22		1.87925e-08	-9653.97
					6.2382e-09	4072.38		1.87924e-08	-9652.19
					6.24627e-09	4131.26		1.87923e-08	-9650.4
					6.25407e-09	4190.88		1.87921e-08	-9648.59
					6.26162e-09	4251.24		1.8792e-08	-9646.75
					6.26891e-09	4312.35		1.87918e-08	-9644.91
					6.27594e-09	4374.21		1.87917e-08	-9643.04
					6.28271e-09	4436.82		1.87915e-08	-9641.15
					6.28922e-09	4500.21		1.87914e-08	-9639.25
					6.29547e-09	4564.36		1.87912e-08	-9637.32
					6.30145e-09	4629.29		1.87911e-08	-9635.38
					6.30718e-09	4695.01		1.87909e-08	-9633.42
					6.31264e-09	4761.51		1.87908e-08	-9631.43
					6.31784e-09	4828.82		1.87906e-08	-9629.43
					6.32277e-09	4896.93		1.87904e-08	-9627.41
					6.32744e-09	4965.85		1.87903e-08	-9625.37
					6.33185e-09	5035.59		1.87901e-08	-9623.31
					6.33599e-09	5106.15		1.879e-08	-9621.22
					6.33986e-09	5177.55		1.87898e-08	-9619.12
					6.34347e-09	5249.78		1.87896e-08	-9616.99
					6.3468e-09	5322.87		1.87895e-08	-9614.85
					6.34988e-09	5396.81		1.87893e-08	-9612.68
					6.35268e-09	5471.61		1.87891e-08	-9610.49
					6.35521e-09	5547.28		1.87889e-08	-9608.28
					6.35748e-09	5623.83		1.87888e-08	-9606.05
					6.35947e-09	5701.26		1.87886e-08	-9603.79
					6.36119e-09	5779.59		1.87884e-08	-9601.52
					6.36264e-09	5858.82		1.87882e-08	-9599.22
					6.36382e-09	5938.96		1.87881e-08	-9596.89
					6.36473e-09	6020.02		1.87879e-08	-9594.55
					6.36536e-09	6102.01		1.87877e-08	-9592.18
					6.36572e-09	6184.93		1.87875e-08	-9589.79
					6.3658e-09	6268.8		1.87873e-08	-9587.37
					6.3656e-09	6353.62		1.87871e-08	-9584.93
					6.36513e-09	6439.41		1.87869e-08	-9582.46
					6.36438e-09	6526.16		1.87867e-08	-9579.97
					6.36336e-09	6613.9		1.87865e-08	-9577.46
					6.36205e-09	6702.64		1.87863e-08	-9574.92
					6.36046e-09	6792.37		1.87861e-08	-9572.36
					6.3586e-09	6883.12		1.87859e-08	-9569.77
					6.35645e-09	6974.89		1.87857e-08	-9567.15
					6.35402e-09	7067.69		1.87855e-08	-9564.51
					6.3513e-09	7161.54		1.87853e-08	-9561.84
					6.34831e-09	7256.44		1.87851e-08	-9559.14
					6.34502e-09	7352.41		1.87849e-08	-9556.42
					6.34146e-09	7449.45		1.87847e-08	-9553.67
					6.3376e-09	7547.59		1.87845e-08	-9550.9
					6.33346e-09	7646.83		1.87843e-08	-9548.09
					6.32903e-09	7747.18		1.8784e-08	-9545.26
					6.32431e-09	7848.66		1.87838e-08	-9542.4
					6.3193e-09	7951.28		1.87836e-08	-9539.51
					6.314e-09	8055.06		1.87834e-08	-9536.6
					6.3084e-09	8160.01		1.87831e-08	-9533.65
					6.30252e-09	8266.14		1.87829e-08	-9530.67
					6.29634e-09	8373.47		1.87827e-08	-9527.67
					6.28986e-09	8482.01		1.87825e-08	-9524.63
					6.28309e-09	8591.79		1.87822e-08	-9521.57
					6.27603e-09	8702.82		1.8782e-08	-9518.47
					6.26866e-09	8815.11		1.87817e-08	-9515.35
					6.261e-09	8928.7		1.87815e-08	-9512.19
					6.25303e-09	9043.59		1.87812e-08	-9509
					6.24477e-09	9159.82		1.8781e-08	-9505.78
					6.2362e-09	9277.4		1.87808e-08	-9502.53
					6.22733e-09	9396.36		1.87805e-08	-9499.24
					6.21815e-09	9516.74		1.87802e-08	-9495.92
					6.20868e-09	9638.58		1.878e-08	-9492.57
					6.19889e-09	9761.92		1.87797e-08	-9489.19
						-9485.77		1.87795e-08	-9485.77
						-9482.32		1.87792e-08	-9482.32
						-9478.83		1.87789e-08	-9478.83
						-9475.31		1.87787e-08	-9475.31
						-9471.76		1.87784e-08	-9471.76
						-9468.17		1.87781e-08	-9468.17
						-9464.54		1.87778e-08	-9464.54
						-9460.88		1.87776e-08	-9460.88
						-9457.18		1.87773e-08	-9457.18
						-9453.44		1.8777e-08	-9453.44
						-9449.67		1.87767e-08	-9449.67
						-9445.86		1.87764e-08	-9445.86
						-9442.01		1.87761e-08	-9442.01
						-9438.13		1.87758e-08	-9438.13
						-9434.2		1.87755e-08	-9434.2
						-9430.24		1.87752e-08	-9430.24
						-9426.23		1.87749e-08	-9426.23
						-9422.19		1.87746e-08	-9422.19
						-9418.11		1.87743e-08	-9418.11
						-9413.98		1.8774e-08	-9413.98
						-9409.82		1.87737e-08	-9409.82
						-9405.61		1.87734e-08	-9405.61
						-9401.36		1.8773e-08	-9401.36
						-9397.07		1.87727e-08	-9397.07
						-9392.74		1.87724e-08	-9392.74
						-9388.36		1.87721e-08	-9388.36
						-9383.94		1.87717e-08	-9383.94
						-9379.48		1.87714e-08	-9379.48
						-9374.97		1.87711e-08	-9374.97
						-9370.42		1.87707e-08	-9370.42
						-9365.82		1.87704e-08	-9365.82
						-9361.18		1.877e-08	-9361.18
						-9356.49		1.87697e-08	-9356.49
						-9351.75		1.87693e-08	-9351.75
						-9346.97		1.8769e-08	-9346.97
						-9342.14		1.87686e-08	-9342.14
						-9337.26		1.87682e-08	-9337.26
						-9332.33		1.87679e-08	-9332.33
						-9327.36		1.87675e-08	-9327.36
						-9322.33		1.87671e-08	-9322.33
						-9317.26		1.87668e-08	-9317.26
						-9312.13		1.87664e-08	-9312.13
						-9306.96		1.8766e-08	-9306.96
						-9301.73		1.87656e-08	-9301.73
						-9296.45		1.87652e-08	-9296.45
						-9291.12		1.87648e-08	-9291.12
						-9285.73		1.87644e-08	-9285.73
						-9280.3		1.8764e-08	-9280.3
						-9274.8		1.87636e-08	-9274.8
						-9269.26		1.87632e-08	-9269.26
						-9263.66		1.87628e-08	-9263.66
						-9258		1.87624e-08	-9258
						-9252.29		1.8762e-08	-9252.29
						-9246.52		1.87615e-08	-9246.52
						-9240.69		1.87611e-08	-9240.69
						-9234.8		1.87607e-08	-9234.8
						-9228.86		1.87602e-08	-9228.86
						-9222.86		1.87598e-08	-9222.86
						-9216.8		1.87594e-08	-9216.8
						-9210.68		1.87589e-08	-9210.68
						-9204.49		1.87585e-08	-9204.49
						-9198.25		1.8758e-08	-9198.25
						-9191.94		1.87576e-08	-9191.94
						-9185.58		1.87571e-08	-9185.58
						-9179.15		1.87566e-08	-9179.15
						-9172.65		1.87562e-08	-9172.65
						-9166.09		1.87557e-08	-9166.09
						-9159.47		1.87552e-08	-9159.47
						-9152.78		1.87547e-08	-9152.78
						-9146.02		1.87542e-08	-9146.02
						-9139.2		1.87538e-08	-9139.2
						-9132.31		1.87533e-08	-9132.31
						-9125.35		1.87528e-08	-9125.35
						-9118.32		1.87523e-08	-9118.32
						-9111.23		1.87518e-08	-9111.23
						-9104.06		1.87512e-08	-9104.06
						-9096.82		1.87507e-08	-9096.82
						-9089.51		1.87502e-08	-9089.51
						-9082.13		1.87497e-08	-9082.13
						-9074.68		1.87492e-08	-9074.68
						-9067.15		1.87486e-08	-9067.15
						-9059.54		1.87481e-08	-9059.54
						-9051.86		1.87476e-08	-9051.86
						-9044.11		1.8747e-08	-9044.11
						-9036.28		1.87465e-08	-9036.28
						-9028.37		1.87459e-08	-9028.37
						-9020.38		1.87453e-08	-9020.38
						-9012.32		1.87448e-08	-9012.32
						-9004.17		1.87442e-08	-9004.17
						-8995.94		1.87436e-08	-8995.94
						-8987.64		1.87431e-08	-8987.64
						-8979.25		1.87425e-08	-8979.25
						-8970.77		1.87419e-08	-8970.77
						-8962.22		1.87413e-08	-8962.22
						-8953.58		1.87407e-08	-8953.58
						-8944.85		1.87401e-08	-8944.85
						-8936.04		1.87395e-08	-8936.04
						-8927.14		1.87389e-08	-8927.14
						-8918.15		1.87383e-08	-8918.15
						-8909.07		1.87377e-08	-8909.07
						-8899.9		1.8737e-08	-8899.9
						-8890.65		1.87364e-08	-8890.65
						-8881.3		1.87358e-08	-8881.3
						-8871.86		1.87351e-08	-8871.86
						-8862.33		1.87345e-08	-8862.33
						-8852.7		1.87339e-08	-8852.7
						-8842.97		1.87332e-08	-8842.97
						-8833.16		1.87325e-08	-8833.16
						-8823.24		1.87319e-08	-8823.24
						-8813.23		1.87312e-08	-8813.23
						-8803.11		1.87305e-08	-8803.11
						-8792.9		1.87299e-08	-8792.9
						-8782.59		1.87292e-08	-8782.59
						-8772.17		1.87285e-08	-8772.17
						-8761.65		1.87278e-08	-8761.65
						-8751.03		1.87271e-08	-8751.03
						-8740.31		1.87264e-08	-8740.31
						-8729.47		1.87257e-08	-8729.47
						-8718.54		1.8725e-08	-8718.54
						-8707.49		1.87243e-08	-8707.49
						-8696.33		1.87236e-08	-8696.33
						-8685.07		1.87228e-08	-8685.07
						-8673.69		1.87221e-08	-8673.69
						-8662.2		1.87214e-08	-8662.2
						-8650.6		1.87206e-08	-8650.6
						-8638.89		1.87199e-08	-8638.89
						-8627.05		1.87191e-08	-8627.05
						-8615.11		1.87184e-08	-8615.11
						-8603.04		1.87176e-08	-8603.04
						-8590.85		1.87168e-08	-8590.85
						-8578.55		1.87161e-08	-8578.55
						-8566.12		1.87153e-08	-8566.12
						-8553.58		1.87145e-08	-8553.58
						-8540.9		1.87137e-08	-8540.9
						-8528.11		1.8713e-08	-8528.11
						-8515.19		1.87122e-08	-8515.19
						-8502.14		1.87114e-08	-8502.14
						-8488.96		1.87106e-08	-8488.96
						-8475.65		1.87098e-08	-8475.65
						-8462.21		1.87089e-08	-8462.21
						-8448.64		1.87081e-08	-8448.64
						-8434.94		1.87073e-08	-8434.94
						-8421.1		1.87065e-08	-8421.1
						-8407.13		1.87056e-08	-8407.13
						-8393.01		1.87048e-08	-8393.01
						-8378.76		1.8704e-08	-8378.76
						-8364.37		1.87031e-08	-8364.37
						-8349.84		1.87023e-08	-8349.84
						-8335.17		1.87014e-08	-8335.17
						-8320.35		1.87006e-08	-8320.35
						-8305.38		1.86997e-08	-8305.38
						-8290.27		1.86989e-08	-8290.27
						-8275.01		1.8698e-08	-8275.01
						-8259.6		1.86971e-08	-8259.6
						-8244.04		1.86962e-08	-8244.04
						-8228.33		1.86954e-08	-8228.33
						-8212.46		1.86945e-08	-8212.46
						-8196.44		1.86936e-08	-8196.44
						-8180.26		1.86927e-08	-8180.26
						-8163.92		1.86918e-08	-8163.92
						-8147.43		1.86909e-08	-8147.43
						-8130.77		1.869e-08	-8130.77
						-8113.94		1.86891e-08	-8113.94
						-8096.95		1.86882e-08	-8096.95
						-8079.8		1.86873e-08	-8079.8
						-8062.48		1.86864e-08	-8062.48
						-8044.98		1.86855e-08	-8044.98
						-8027.32		1.86846e-08	-8027.32
						-8009.49		1.86836e-08	-8009.49
						-7991.48		1.86827e-08	-7991.48
						-7973.29		1.86818e-08	-7973.29
						-7954.92		1.86809e-08	-7954.92
						-7936.38		1.868e-08	-7936.38
						-7917.65		1.8679e-08	-7917.65
						-7898.75		1.86781e-08	-7898.75
						-7879.65		1.86772e-08	-7879.65
						-7860.37		1.86763e-08	-7860.37
						-7840.91		1.86753e-08	-7840.91
						-7821.25		1.86744e-08	-7821.25
						-7801.4		1.86735e-08	-7801.4
						-7781.36		1.86725e-08	-7781.36
						-7761.12		1.86716e-08	-7761.12
						-7740.68		1.86707e-08	-7740.68
						-7720.05		1.86698e-08	-7720.05
						-7699.21		1.86688e-08	-7699.21
						-7678.17		1.86679e-08	-7678.17
						-7656.93		1.8667e-08	-7656.93
						-7635.48		1.86661e-08	-7635.48
						-7613.82		1.86651e-08	-7613.82
						-7591.95		1.86642e-08	-7591.95
						-7569.86		1.86633e-08	-7569.86
						-7547.56		1.86624e-08	-7547.56
						-7525.05		1.86615e-08	-7525.05
						-7502.32		1.86606e-08	-7502.32
						-7479.36		1.86597e-08	-7479.36
						-7456.18		1.86588e-08	-7456.18
						-7432.78		1.86579e-08	-7432.78
						-7409.15		1.8657e-08	-7409.15
						-7385.29		1.86562e-08	-7385.29
						-7361.2		1.86553e-08	-7361.2
						-7336.88		1.86544e-08	-7336.88
						-7312.32		1.86536e-08	-7312.32
						-7287.52		1.86527e-08	-7287.52
						-7262.49		1.86519e-08	-7262.49
						-7237.21		1.86511e-08	-7237.21
						-7211.69		1.86502e-08	-7211.69
						-7185.92		1.86494e-08	-7185.92
						-7159.9		1.86486e-08	-7159.9
						-7133.63		1.86479e-08	-7133.63
						-7107.1		1.86471e-08	-7107.1
						-7080.32		1.86463e-08	-7080.32
						-7053.28		1.86456e-08	-7053.28
						-7025.99		1.86449e-08	-7025.99
						-6998.42		1.86441e-08	-6998.42
						-6970.6		1.86434e-08	-6970.6
						-6942.5		1.86428e-08	-6942.5
						-6914.14		1.86421e-08	-6914.14
						-6885.5		1.86415e-08	-6885.5
						-6856.59		1.86408e-08	-6856.59
						-6827.4		1.86402e-08	-6827.4
						-6797.93		1.86396e-08	-6797.93
						-6768.18		1.86391e-08	-6768.18
						-6738.15		1.86385e-08	-6738.15
						-6707.82		1.8638e-08	-6707.82
						-6677.21		1.86375e-08	-6677.21
						-6646.3		1.86371e-08	-6646.3
						-6615.1		1.86367e-08	-6615.1
						-6583.6		1.86363e-08	-6583.6
						-6551.8		1.86359e-08	-6551.8
						-6519.7		1.86356e-08	-6519.7
						-6487.3		1.86352e-08	-6487.3
						-6454.58		1.8635e-08	-6454.58
						-6421.56		1.86347e-08	-6421.56
						-6388.22		1.86346e-08	-6388.22
						-6354.57		1.86344e-08	-6354.57
						-6320.59		1.86343e-08	-6320.59
						-6286.3		1.86342e-08	-6286.3
						-6251.68		1.86342e-08	-6251.68
						-6216.74		1.86342e-08	-6216.74
						-6181.47		1.86343e-08	-6181.47
						-6145.86		1.86344e-08	-6145.86
						-6109.92		1.86346e-08	-6109.92
						-6073.65		1.86348e-08	-6073.65
						-6037.03		1.86351e-08	-6037.03
						-6000.07		1.86355e-08	-6000.07
						-5962.77		1.86359e-08	-5962.77
						-5925.12		1.86364e-08	-5925.12
						-5887.12		1.86369e-08	-5887.12
						-5848.76		1.86375e-08	-5848.76
						-5810.05		1.86382e-08	-5810.05
						-5770.98		1.8639e-08	-5770.98
						-5731.55		1.86398e-08	-5731.55
						-5691.75		1.86408e-08	-5691.75
						-5651.59		1.86418e-08	-5651.59
						-5611.06		1.86429e-08	-5611.06
						-5570.16		1.86441e-08	-5570.16
						-5528.89		1.86454e-08	-5528.89
						-5487.24		1.86468e-08	-5487.24
						-5445.2		1.86483e-08	-5445.2
						-5402.79		1.86499e-08	-5402.79
						-5360		1.86516e-08	-5360
						-5316.81		1.86535e-08	-5316.81
						-5273.24		1.86554e-08	-5273.24
						-5229.28		1.86575e-08	-5229.28
						-5184.93		1.86598e-08	-5184.93
						-5140.18		1.86621e-08	-5140.18
						-5095.03		1.86646e-08	-5095.03
						-5049.48		1.86673e-08	-5049.48
						-5003.53		1.86701e-08	-5003.53
						-4957.18		1.86731e-08	-4957.18
						-4910.43		1.86763e-08	-4910.43
						-4863.26		1.86796e-08	-4863.26
						-4815.69		1.86832e-08	-4815.69
						-4767.71		1.86869e-08	-4767.71
						-4719.32		1.86908e-08	-4719.32
						-4670.51		1.86949e-08	-4670.51
						-4621.29		1.86993e-08	-4621.29
						-4571.66		1.87038e-08	-4571.66
						-4521.61		1.87087e-08	-4521.61
						-4471.14		1.87137e-08	-4471.14
						-4420.26		1.8719e-08	-4420.26
						-4368.96		1.87246e-08	-4368.96
						-4317.25		1.87305e-08	-4317.25
						-4265.12		1.87367e-08	-4265.12
						-4212.57		1.87432e-08	-4212.57
						-4159.61		1.875e-08	-4159.61
						-4106.23		1.87571e-08	-4106.23
						-4052.44		1.87646e-08	-4052.44
						-3998.24		1.87725e-08	-3998.24
						-3943.63		1.87807e-08	-3943.63
						-3888.61		1.87894e-08	-3888.61
						-3833.19		1.87984e-08	-3833.19
						-3777.36		1.8808e-08	-3777.36
						-3721.14		1.88179e-08	-3721.14
						-3664.53		1.88284e-08	-3664.53
						-3607.53		1.88394e-08	-3607.53
						-3550.15		1.88509e-08	-3550.15
						-3492.39		1.8863e-08	-3492.39
						-3434.26		1.88756e-08	-3434.26
						-3375.77		1.88889e-08	-3375.77
						-3316.92		1.89028e-08	-3316.92
						-3257.74		1.89174e-08	-3257.74
						-3198.21		1.89328e-08	-3198.21
						-3138.37		1.89489e-08	-3138.37
						-3078.22		1.89657e-08	-3078.22
						-3017.78		1.89835e-08	-3017.78
						-2957.05		1.90021e-08	-2957.05
						-2896.06		1.90216e-08	-2896.06
						-2834.83		1.90422e-08	-2834.83
						-2773.38		1.90637e-08	-2773.38
						-2711.72		1.90864e-08	-2711.72
						-2649.89		1.91103e-08	-2649.89
						-2587.92		1.91354e-08	-2587.92
						-2525.82		1.91618e-08	-2525.82
						-2463.64		1.91896e-08	-2463.64
						-2401.41		1.92189e-08	-2401.41
						-2339.17		1.92498e-08	-2339.17
						-2276.97		1.92823e-08	-2276.97
						-2214.85		1.93167e-08	-2214.85
						-2152.86		1.93529e-08	-2152.86
						-2091.08		1.93912e-08	-2091.08
						-2029.55		1.94317e-08	-2029.55
						-1968.36		1.94745e-08	-1968.36
						-1907.58		1.95199e-08	-1907.58
						-1847.31		1.95679e-08	-1847.31
						-1787.64		1.96189e-08	-1787.64
						-1728.68		1.9673e-08	-1728.68
						-1670.55		1.97305e-08	-1670.55
						-1613.4		1.97917e-08	-1613.4
						-1557.38		1.98568e-08	-1557.38
						-1502.67		1.99263e-08	-1502.67
						-1449.46		2.00005e-08	-1449.46
						-1397.97		2.00799e-08	-1397.97
						-1348.47		2.0165e-08	-1348.47
						-1301.23		2.02563e-08	-1301.23
						-1256.6		2.03544e-08	-1256.6
						-1214.96		2.04602e-08	-1214.96
						-1176.74		2.05744e-08	-1176.74
						-1142.47		2.0698e-08	-1142.47
						-1112.75		2.08322e-08	-1112.75
						-1088.29		2.09783e-08	-1088.29
						-1069.93		2.11378e-08	-1069.93
						-1058.68		2.13127e-08	-1058.68
						-1055.76		2.15052e-08	-1055.76
						-1062.64		2.1718e-08	-1062.64
						-1081.15		2.19545e-08	-1081.15
						-1113.56		2.22189e-08	-1113.56
						-1162.76		2.25164e-08	-1162.76
						-1232.45		2.28538e-08	-1232.45
						-1327.49		2.32399e-08	-1327.49
						-1454.37		2.36866e-08	-1454.37
						-1622.06		2.42102e-08	-1622.06
						-1843.29		2.48336e-08	-1843.29
						-2136.84		2.55908e-08	-2136.84
						-2531.89
