# Supplementary material for: A universal standardized method for output capability assessment of nanogenerators
Source: Nat Commun. 2019 Sep 27;10:4428. doi: 10.1038/s41467-019-12465-2 (PMC6765008; doi:10.1038/s41467-019-12465-2)
Supplement: Supplementary file 7 — Figure 5 Dataset [file 41467_2019_12465_MOESM7_ESM.xlsx]

## Sheet: Figure 5a
Figure 5a Q-V plot of PVDF-film based PENG without cutting, no breakdown happens
	V-Q plot			Inset charge-time plot
	Voltage	Charge		Time	Charge
unit	V	C		s	C
	-212	-1.24e-07		0.0002	-1.23e-07
	-212	-1.24e-07		0.0004	-1.23e-07
	-210.5	-1.24e-07		0.0006	-1.22e-07
	-212	-1.24e-07		0.0008	-1.22e-07
	-210.5	-1.23e-07		0.001	-1.22e-07
	-210.5	-1.23e-07		0.0012	-1.22e-07
	-210.5	-1.23e-07		0.0014	-1.21e-07
	-210.5	-1.23e-07		0.0016	-1.21e-07
	-209	-1.22e-07		0.0018	-1.21e-07
	-207	-1.22e-07		0.002	-1.2e-07
	-209	-1.22e-07		0.0022	-1.2e-07
	-207	-1.22e-07		0.0024	-1.2e-07
	-207	-1.21e-07		0.0026	-1.2e-07
	-207	-1.21e-07		0.0028	-1.19e-07
	-207	-1.21e-07		0.003	-1.19e-07
	-207	-1.2e-07		0.0032	-1.19e-07
	-209	-1.2e-07		0.0034	-1.18e-07
	-205.5	-1.2e-07		0.0036	-1.18e-07
	-205.5	-1.2e-07		0.0038	-1.18e-07
	-204	-1.19e-07		0.004	-1.18e-07
	-204	-1.19e-07		0.0042	-1.17e-07
	-204	-1.19e-07		0.0044	-1.17e-07
	-202.5	-1.18e-07		0.0046	-1.16e-07
	-202.5	-1.18e-07		0.0048	-1.16e-07
	-204	-1.18e-07		0.005	-1.16e-07
	-202.5	-1.18e-07		0.0052	-1.16e-07
	-202.5	-1.17e-07		0.0054	-1.15e-07
	-202.5	-1.17e-07		0.0056	-1.15e-07
	-199	-1.16e-07		0.0058	-1.15e-07
	-200.5	-1.16e-07		0.006	-1.14e-07
	-200.5	-1.16e-07		0.0062	-1.14e-07
	-199	-1.16e-07		0.0064	-1.13e-07
	-199	-1.15e-07		0.0066	-1.13e-07
	-199	-1.15e-07		0.0068	-1.13e-07
	-197.5	-1.15e-07		0.007	-1.13e-07
	-197.5	-1.14e-07		0.0072	-1.12e-07
	-196	-1.14e-07		0.0074	-1.11e-07
	-196	-1.13e-07		0.0076	-1.11e-07
	-194.5	-1.13e-07		0.0078	-1.11e-07
	-194.5	-1.13e-07		0.008	-1.11e-07
	-196	-1.13e-07		0.0082	-1.1e-07
	-192.5	-1.12e-07		0.0084	-1.1e-07
	-194.5	-1.11e-07		0.0086	-1.1e-07
	-192.5	-1.11e-07		0.0088	-1.09e-07
	-191	-1.11e-07		0.009	-1.08e-07
	-191	-1.11e-07		0.0092	-1.08e-07
	-191	-1.1e-07		0.0094	-1.08e-07
	-189.5	-1.1e-07		0.0096	-1.07e-07
	-188	-1.1e-07		0.0098	-1.07e-07
	-188	-1.09e-07		0.01	-1.07e-07
	-188	-1.08e-07		0.0102	-1.06e-07
	-184.5	-1.08e-07		0.0104	-1.06e-07
	-184.5	-1.08e-07		0.0106	-1.05e-07
	-186	-1.07e-07		0.0108	-1.05e-07
	-184.5	-1.07e-07		0.011	-1.05e-07
	-183	-1.07e-07		0.0112	-1.04e-07
	-183	-1.06e-07		0.0114	-1.04e-07
	-183	-1.06e-07		0.0116	-1.03e-07
	-181.5	-1.05e-07		0.0118	-1.03e-07
	-179.5	-1.05e-07		0.012	-1.02e-07
	-179.5	-1.05e-07		0.0122	-1.03e-07
	-179.5	-1.04e-07		0.0124	-1.02e-07
	-178	-1.04e-07		0.0126	-1.01e-07
	-176.5	-1.03e-07		0.0128	-1.01e-07
	-176.5	-1.03e-07		0.013	-1e-07
	-176.5	-1.02e-07		0.0132	-1e-07
	-176.5	-1.03e-07		0.0134	-9.94e-08
	-176.5	-1.02e-07		0.0136	-9.91e-08
	-178	-1.01e-07		0.0138	-9.88e-08
	-176.5	-1.01e-07		0.014	-9.78e-08
	-173	-1e-07		0.0142	-9.75e-08
	-173	-1e-07		0.0144	-9.68e-08
	-173	-9.94e-08		0.0146	-9.65e-08
	-173	-9.91e-08		0.0148	-9.59e-08
	-171.5	-9.88e-08		0.015	-9.55e-08
	-173	-9.78e-08		0.0152	-9.52e-08
	-170	-9.75e-08		0.0154	-9.49e-08
	-170	-9.68e-08		0.0156	-9.39e-08
	-170	-9.65e-08		0.0158	-9.36e-08
	-168.5	-9.59e-08		0.016	-9.29e-08
	-167	-9.55e-08		0.0162	-9.26e-08
	-165	-9.52e-08		0.0164	-9.26e-08
	-163.5	-9.49e-08		0.0166	-9.13e-08
	-165	-9.39e-08		0.0168	-9.13e-08
	-162	-9.36e-08		0.017	-9.07e-08
	-163.5	-9.29e-08		0.0172	-9.04e-08
	-163.5	-9.26e-08		0.0174	-8.94e-08
	-162	-9.26e-08		0.0176	-8.94e-08
	-160.5	-9.13e-08		0.0178	-8.87e-08
	-158.5	-9.13e-08		0.018	-8.81e-08
	-160.5	-9.07e-08		0.0182	-8.78e-08
	-157	-9.04e-08		0.0184	-8.74e-08
	-157	-8.94e-08		0.0186	-8.65e-08
	-155.5	-8.94e-08		0.0188	-8.61e-08
	-155.5	-8.87e-08		0.019	-8.58e-08
	-154	-8.81e-08		0.0192	-8.55e-08
	-155.5	-8.78e-08		0.0194	-8.45e-08
	-152	-8.74e-08		0.0196	-8.42e-08
	-150.5	-8.65e-08		0.0198	-8.32e-08
	-149	-8.61e-08		0.02	-8.32e-08
	-150.5	-8.58e-08		0.0202	-8.23e-08
	-147.5	-8.55e-08		0.0204	-8.23e-08
	-145.5	-8.45e-08		0.0206	-8.16e-08
	-145.5	-8.42e-08		0.0208	-8.07e-08
	-144	-8.32e-08		0.021	-8.03e-08
	-144	-8.32e-08		0.0212	-8e-08
	-141	-8.23e-08		0.0214	-7.97e-08
	-141	-8.23e-08		0.0216	-7.9e-08
	-141	-8.16e-08		0.0218	-7.87e-08
	-139.5	-8.07e-08		0.022	-7.77e-08
	-136	-8.03e-08		0.0222	-7.68e-08
	-137.5	-8e-08		0.0224	-7.64e-08
	-136	-7.97e-08		0.0226	-7.61e-08
	-136	-7.9e-08		0.0228	-7.52e-08
	-136	-7.87e-08		0.023	-7.48e-08
	-134.5	-7.77e-08		0.0232	-7.42e-08
	-133	-7.68e-08		0.0234	-7.35e-08
	-133	-7.64e-08		0.0236	-7.29e-08
	-129.5	-7.61e-08		0.0238	-7.26e-08
	-128	-7.52e-08		0.024	-7.19e-08
	-128	-7.48e-08		0.0242	-7.13e-08
	-126.5	-7.42e-08		0.0244	-7.1e-08
	-124.5	-7.35e-08		0.0246	-7.03e-08
	-123	-7.29e-08		0.0248	-6.93e-08
	-123	-7.26e-08		0.025	-6.9e-08
	-121.5	-7.19e-08		0.0252	-6.84e-08
	-121.5	-7.13e-08		0.0254	-6.77e-08
	-120	-7.1e-08		0.0256	-6.74e-08
	-118	-7.03e-08		0.0258	-6.71e-08
	-118	-6.93e-08		0.026	-6.61e-08
	-120	-6.9e-08		0.0262	-6.51e-08
	-116.5	-6.84e-08		0.0264	-6.48e-08
	-113.5	-6.77e-08		0.0266	-6.42e-08
	-113.5	-6.74e-08		0.0268	-6.29e-08
	-113.5	-6.71e-08		0.027	-6.29e-08
	-112	-6.61e-08		0.0272	-6.22e-08
	-110	-6.51e-08		0.0274	-6.16e-08
	-110	-6.48e-08		0.0276	-6.09e-08
	-110	-6.42e-08		0.0278	-6.03e-08
	-107	-6.29e-08		0.028	-5.9e-08
	-105.5	-6.29e-08		0.0282	-5.87e-08
	-107	-6.22e-08		0.0284	-5.83e-08
	-103.5	-6.16e-08		0.0286	-5.7e-08
	-102	-6.09e-08		0.0288	-5.67e-08
	-102	-6.03e-08		0.029	-5.61e-08
	-100.5	-5.9e-08		0.0292	-5.51e-08
	-99	-5.87e-08		0.0294	-5.45e-08
	-97	-5.83e-08		0.0296	-5.38e-08
	-95.5	-5.7e-08		0.0298	-5.32e-08
	-94	-5.67e-08		0.03	-5.28e-08
	-92.5	-5.61e-08		0.0302	-5.19e-08
	-92.5	-5.51e-08		0.0304	-5.15e-08
	-89	-5.45e-08		0.0306	-5.03e-08
	-90.5	-5.38e-08		0.0308	-4.99e-08
	-87.5	-5.32e-08		0.031	-4.9e-08
	-86	-5.28e-08		0.0312	-4.8e-08
	-86	-5.19e-08		0.0314	-4.77e-08
	-84.5	-5.15e-08		0.0316	-4.7e-08
	-84.5	-5.03e-08		0.0318	-4.64e-08
	-81	-4.99e-08		0.032	-4.61e-08
	-79.5	-4.9e-08		0.0322	-4.48e-08
	-78	-4.8e-08		0.0324	-4.44e-08
	-78	-4.77e-08		0.0326	-4.35e-08
	-76	-4.7e-08		0.0328	-4.28e-08
	-73	-4.64e-08		0.033	-4.18e-08
	-74.5	-4.61e-08		0.0332	-4.15e-08
	-71.5	-4.48e-08		0.0334	-4.09e-08
	-71.5	-4.44e-08		0.0336	-3.96e-08
	-69.5	-4.35e-08		0.0338	-3.89e-08
	-68	-4.28e-08		0.034	-3.8e-08
	-66.5	-4.18e-08		0.0342	-3.76e-08
	-65	-4.15e-08		0.0344	-3.7e-08
	-65	-4.09e-08		0.0346	-3.6e-08
	-63	-3.96e-08		0.0348	-3.54e-08
	-60	-3.89e-08		0.035	-3.47e-08
	-58.5	-3.8e-08		0.0352	-3.34e-08
	-58.5	-3.76e-08		0.0354	-3.38e-08
	-58.5	-3.7e-08		0.0356	-3.21e-08
	-55	-3.6e-08		0.0358	-3.12e-08
	-53.5	-3.54e-08		0.036	-3.09e-08
	-53.5	-3.47e-08		0.0362	-2.96e-08
	-52	-3.34e-08		0.0364	-2.86e-08
	-48.7	-3.38e-08		0.0366	-2.79e-08
	-47.05	-3.21e-08		0.0368	-2.73e-08
	-45.45	-3.12e-08		0.037	-2.63e-08
	-45.45	-3.09e-08		0.0372	-2.54e-08
	-42.2	-2.96e-08		0.0374	-2.47e-08
	-40.6	-2.86e-08		0.0376	-2.37e-08
	-39	-2.79e-08		0.0378	-2.28e-08
	-37.35	-2.73e-08		0.038	-2.18e-08
	-35.75	-2.63e-08		0.0382	-2.12e-08
	-37.35	-2.54e-08		0.0384	-2.02e-08
	-34.1	-2.47e-08		0.0386	-1.92e-08
	-32.5	-2.37e-08		0.0388	-1.89e-08
	-30.9	-2.28e-08		0.039	-1.76e-08
	-30.9	-2.18e-08		0.0392	-1.69e-08
	-29.25	-2.12e-08		0.0394	-1.6e-08
	-24.4	-2.02e-08		0.0396	-1.47e-08
	-26.05	-1.92e-08		0.0398	-1.44e-08
	-22.8	-1.89e-08		0.04	-1.34e-08
	-22.8	-1.76e-08		0.0402	-1.18e-08
	-19.55	-1.69e-08		0.0404	-1.11e-08
	-17.95	-1.6e-08		0.0406	-1.05e-08
	-17.95	-1.47e-08		0.0408	-9.51e-09
	-16.35	-1.44e-08		0.041	-8.22e-09
	-14.7	-1.34e-08		0.0412	-7.57e-09
	-14.7	-1.18e-08		0.0414	-6.6e-09
	-11.5	-1.11e-08		0.0416	-6.6e-09
	-8.25	-1.05e-08		0.0418	-4.66e-09
	-8.25	-9.51e-09		0.042	-3.37e-09
	-6.6	-8.22e-09		0.0422	-2.72e-09
	-6.6	-7.57e-09		0.0424	-1.75e-09
	-1.77	-6.6e-09		0.0426	-7.8e-10
	-1.77	-6.6e-09		0.0428	5.14e-10
	-0.1525	-4.66e-09		0.043	1.48e-09
	3.085	-3.37e-09		0.0432	2.45e-09
	4.7	-2.72e-09		0.0434	3.42e-09
	4.7	-1.75e-09		0.0436	3.75e-09
	7.95	-7.8e-10		0.0438	6.01e-09
	7.95	5.14e-10		0.044	6.33e-09
	11.15	1.48e-09		0.0442	7.95e-09
	12.8	2.45e-09		0.0444	8.6e-09
	14.4	3.42e-09		0.0446	9.89e-09
	16	3.75e-09		0.0448	1.09e-08
	17.65	6.01e-09		0.045	1.22e-08
	20.9	6.33e-09		0.0452	1.31e-08
	22.5	7.95e-09		0.0454	1.44e-08
	22.5	8.6e-09		0.0456	1.44e-08
	27.35	9.89e-09		0.0458	1.67e-08
	28.95	1.09e-08		0.046	1.77e-08
	30.6	1.22e-08		0.0462	1.86e-08
	28.95	1.31e-08		0.0464	2.02e-08
	33.8	1.44e-08		0.0466	2.15e-08
	35.45	1.44e-08		0.0468	2.25e-08
	38.65	1.67e-08		0.047	2.35e-08
	38.65	1.77e-08		0.0472	2.51e-08
	40.3	1.86e-08		0.0474	2.61e-08
	43.5	2.02e-08		0.0476	2.77e-08
	43.5	2.15e-08		0.0478	2.83e-08
	48.4	2.25e-08		0.048	3.06e-08
	48.4	2.35e-08		0.0482	3.16e-08
	51.5	2.51e-08		0.0484	3.29e-08
	53	2.61e-08		0.0486	3.45e-08
	56.5	2.77e-08		0.0488	3.58e-08
	59.5	2.83e-08		0.049	3.8e-08
	63	3.06e-08		0.0492	3.45e-08
	63	3.16e-08		0.0494	4e-08
	64.5	3.29e-08		0.0496	4.19e-08
	66	3.45e-08		0.0498	4.35e-08
	71	3.58e-08		0.05	4.48e-08
	74.5	3.8e-08		0.0502	4.64e-08
	76	3.45e-08		0.0504	4.84e-08
	79	4e-08		0.0506	4.97e-08
	82.5	4.19e-08		0.0508	5.16e-08
	82.5	4.35e-08		0.051	5.29e-08
	85.5	4.48e-08		0.0512	5.48e-08
	89	4.64e-08		0.0514	5.68e-08
	89	4.84e-08		0.0516	5.87e-08
	95.5	4.97e-08		0.0518	6.03e-08
	98.5	5.16e-08		0.052	6.2e-08
	102	5.29e-08		0.0522	6.39e-08
	103.5	5.48e-08		0.0524	6.52e-08
	106.5	5.68e-08		0.0526	6.68e-08
	110	5.87e-08		0.0528	6.94e-08
	113	6.03e-08		0.053	7.13e-08
	116.5	6.2e-08		0.0532	7.26e-08
	119.5	6.39e-08		0.0534	7.55e-08
	123	6.52e-08		0.0536	7.65e-08
	123	6.68e-08		0.0538	7.91e-08
	127.5	6.94e-08		0.054	8.1e-08
	129.5	7.13e-08		0.0542	8.27e-08
	134	7.26e-08		0.0544	8.46e-08
	135.5	7.55e-08		0.0546	8.65e-08
	142	7.65e-08		0.0548	8.88e-08
	144	7.91e-08		0.055	9.11e-08
	147	8.1e-08		0.0552	9.3e-08
	150.5	8.27e-08		0.0554	9.56e-08
	155	8.46e-08		0.0556	9.66e-08
	155	8.65e-08		0.0558	9.88e-08
	160	8.88e-08		0.056	1.01e-07
	165	9.11e-08		0.0562	1.04e-07
	168	9.3e-08		0.0564	1.05e-07
	169.5	9.56e-08		0.0566	1.07e-07
	174.5	9.66e-08		0.0568	1.1e-07
	178	9.88e-08		0.057	1.12e-07
	181	1.01e-07		0.0572	1.14e-07
	186	1.04e-07		0.0574	1.16e-07
	189	1.05e-07		0.0576	1.18e-07
	194	1.07e-07		0.0578	1.2e-07
	197	1.1e-07		0.058	1.22e-07
	200.5	1.12e-07		0.0582	1.23e-07
	203.5	1.14e-07		0.0584	1.26e-07
	210	1.16e-07		0.0586	1.29e-07
	213.5	1.18e-07		0.0588	1.31e-07
	215	1.2e-07		0.059	1.32e-07
	220	1.22e-07		0.0592	1.35e-07
	223	1.23e-07		0.0594	1.33e-07
	226.5	1.26e-07		0.0596	1.4e-07
	231	1.29e-07		0.0598	1.42e-07
	234.5	1.31e-07		0.06	1.44e-07
	237.5	1.32e-07		0.0602	1.46e-07
	242.5	1.35e-07		0.0604	1.48e-07
	247.5	1.33e-07		0.0606	1.51e-07
	250.5	1.4e-07		0.0608	1.53e-07
	255.5	1.42e-07		0.061	1.55e-07
	258.5	1.44e-07		0.0612	1.57e-07
	263.5	1.46e-07		0.0614	1.59e-07
	267	1.48e-07		0.0616	1.62e-07
	273	1.51e-07		0.0618	1.64e-07
	273	1.53e-07		0.062	1.67e-07
	279.5	1.55e-07		0.0622	1.69e-07
	284.5	1.57e-07		0.0624	1.71e-07
	288	1.59e-07		0.0626	1.74e-07
	292.5	1.62e-07		0.0628	1.76e-07
	294.5	1.64e-07		0.063	1.78e-07
	300.5	1.67e-07		0.0632	1.81e-07
	304	1.69e-07		0.0634	1.83e-07
	310.5	1.71e-07		0.0636	1.85e-07
	312	1.74e-07		0.0638	1.87e-07
	317	1.76e-07		0.064	1.9e-07
	322	1.78e-07		0.0642	1.92e-07
	325	1.81e-07		0.0644	1.95e-07
	330	1.83e-07		0.0646	1.97e-07
	334.5	1.85e-07		0.0648	1.99e-07
	339.5	1.87e-07		0.065	2.02e-07
	343	1.9e-07		0.0652	2.04e-07
	347.5	1.92e-07		0.0654	2.07e-07
	352.5	1.95e-07		0.0656	2.09e-07
	355.5	1.97e-07		0.0658	2.12e-07
	360.5	1.99e-07		0.066	2.14e-07
	364	2.02e-07		0.0662	2.15e-07
	368.5	2.04e-07		0.0664	2.19e-07
	373.5	2.07e-07		0.0666	2.21e-07
	378.5	2.09e-07		0.0668	2.24e-07
	381.5	2.12e-07		0.067	2.26e-07
	385	2.14e-07		0.0672	2.28e-07
	391.5	2.15e-07		0.0674	2.3e-07
	394.5	2.19e-07		0.0676	2.33e-07
	398	2.21e-07		0.0678	2.36e-07
	402.5	2.24e-07		0.068	2.38e-07
	407.5	2.26e-07		0.0682	2.4e-07
	412.5	2.28e-07		0.0684	2.43e-07
	417	2.3e-07		0.0686	2.45e-07
	420.5	2.33e-07		0.0688	2.48e-07
	423.5	2.36e-07		0.069	2.49e-07
	428.5	2.38e-07		0.0692	2.52e-07
	433.5	2.4e-07		0.0694	2.54e-07
	436.5	2.43e-07		0.0696	2.57e-07
	443	2.45e-07		0.0698	2.6e-07
	448	2.48e-07		0.07	2.61e-07
	453	2.49e-07		0.0702	2.64e-07
	457.5	2.52e-07		0.0704	2.67e-07
	462.5	2.54e-07		0.0706	2.7e-07
	467.5	2.57e-07		0.0708	2.71e-07
	469	2.6e-07		0.071	2.74e-07
	474	2.61e-07		0.0712	2.77e-07
	478.5	2.64e-07		0.0714	2.79e-07
	483.5	2.67e-07		0.0716	2.82e-07
	490	2.7e-07		0.0718	2.85e-07
	491.5	2.71e-07		0.072	2.85e-07
	498	2.74e-07		0.0722	2.89e-07
	500	2.77e-07		0.0724	2.92e-07
	510	2.79e-07		0.0726	2.94e-07
	515	2.82e-07		0.0728	2.97e-07
	515	2.85e-07		0.073	2.99e-07
	520	2.85e-07		0.0732	3.02e-07
	525	2.89e-07		0.0734	3.03e-07
	530	2.92e-07		0.0736	3.07e-07
	535	2.94e-07		0.0738	3.09e-07
	540	2.97e-07		0.074	3.11e-07
	540	2.99e-07		0.0742	3.14e-07
	550	3.02e-07		0.0744	3.17e-07
	555	3.03e-07		0.0746	3.19e-07
	555	3.07e-07		0.0748	3.22e-07
	560	3.09e-07		0.075	3.24e-07
	565	3.11e-07		0.0752	3.26e-07
	570	3.14e-07		0.0754	3.28e-07
	575	3.17e-07		0.0756	3.32e-07
	580	3.19e-07		0.0758	3.33e-07
	585	3.22e-07		0.076	3.37e-07
	590	3.24e-07		0.0762	3.38e-07
	590	3.26e-07		0.0764	3.42e-07
	600	3.28e-07		0.0766	3.43e-07
	600	3.32e-07		0.0768	3.47e-07
	610	3.33e-07		0.077	3.49e-07
	610	3.37e-07		0.0772	3.52e-07
	620	3.38e-07		0.0774	3.54e-07
	620	3.42e-07		0.0776	3.56e-07
	625	3.43e-07		0.0778	3.6e-07
	630	3.47e-07		0.078	3.62e-07
	635	3.49e-07		0.0782	3.65e-07
	640	3.52e-07		0.0784	3.66e-07
	645	3.54e-07		0.0786	3.71e-07
	650	3.56e-07		0.0788	3.73e-07
	655	3.6e-07		0.079	3.74e-07
	655	3.62e-07		0.0792	3.79e-07
	660	3.65e-07		0.0794	3.81e-07
	670	3.66e-07		0.0796	3.84e-07
	670	3.71e-07		0.0798	3.86e-07
	675	3.73e-07		0.08	3.88e-07
	680	3.74e-07		0.0802	3.92e-07
	685	3.79e-07		0.0804	3.95e-07
	690	3.81e-07		0.0806	3.97e-07
	690	3.84e-07		0.0808	3.99e-07
	700	3.86e-07		0.081	4.01e-07
	705	3.88e-07		0.0812	4.05e-07
	710	3.92e-07		0.0814	4.09e-07
	710	3.95e-07		0.0816	4.11e-07
	715	3.97e-07		0.0818	4.14e-07
	720	3.99e-07		0.082	4.17e-07
	725	4.01e-07		0.0822	4.19e-07
	730	4.05e-07		0.0824	4.23e-07
	735	4.09e-07		0.0826	4.26e-07
	740	4.11e-07		0.0828	4.29e-07
	745	4.14e-07		0.083	4.3e-07
	750	4.17e-07		0.0832	4.34e-07
	755	4.19e-07		0.0834	4.37e-07
	760	4.23e-07		0.0836	4.39e-07
	765	4.26e-07		0.0838	4.42e-07
	770	4.29e-07		0.084	4.45e-07
	775	4.3e-07		0.0842	4.49e-07
	780	4.34e-07		0.0844	4.5e-07
	785	4.37e-07		0.0846	4.52e-07
	790	4.39e-07		0.0848	4.56e-07
	795	4.42e-07		0.085	4.57e-07
	795	4.45e-07		0.0852	4.58e-07
	800	4.49e-07		0.0854	4.64e-07
	805	4.5e-07		0.0856	4.68e-07
	815	4.52e-07		0.0858	4.7e-07
	820	4.56e-07		0.086	4.74e-07
	825	4.57e-07		0.0862	4.77e-07
	825	4.58e-07		0.0864	4.8e-07
	830	4.64e-07		0.0866	4.82e-07
	835	4.68e-07		0.0868	4.86e-07
	845	4.7e-07		0.087	4.87e-07
	845	4.74e-07		0.0872	4.91e-07
	855	4.77e-07		0.0874	4.96e-07
	855	4.8e-07		0.0876	4.98e-07
	860	4.82e-07		0.0878	5e-07
	865	4.86e-07		0.088	5.03e-07
	870	4.87e-07		0.0882	5.07e-07
	875	4.91e-07		0.0884	5.1e-07
	880	4.96e-07		0.0886	5.13e-07
	885	4.98e-07		0.0888	5.14e-07
	890	5e-07		0.089	5.19e-07
	895	5.03e-07		0.0892	5.22e-07
	900	5.07e-07		0.0894	5.25e-07
	905	5.1e-07		0.0896	5.25e-07
	910	5.13e-07		0.0898	5.3e-07
	915	5.14e-07		0.09	5.31e-07
	920	5.19e-07		0.0902	5.37e-07
	925	5.22e-07		0.0904	5.4e-07
	935	5.25e-07		0.0906	5.42e-07
	935	5.25e-07		0.0908	5.47e-07
	940	5.3e-07		0.091	5.47e-07
	945	5.31e-07		0.0912	5.53e-07
	950	5.37e-07		0.0914	5.49e-07
	955	5.4e-07		0.0916	5.59e-07
	960	5.42e-07		0.0918	5.62e-07
	965	5.47e-07		0.092	5.63e-07
	975	5.47e-07		0.0922	5.67e-07
	980	5.53e-07		0.0924	5.71e-07
	985	5.49e-07		0.0926	5.74e-07
	990	5.59e-07		0.0928	5.75e-07
	995	5.62e-07		0.093	5.79e-07
	1000	5.63e-07		0.0932	5.84e-07
	1000	5.67e-07		0.0934	5.87e-07
	1010	5.71e-07		0.0936	5.9e-07
	1010	5.74e-07		0.0938	5.93e-07
	1015	5.75e-07		0.094	5.96e-07
	1020	5.79e-07		0.0942	5.99e-07
	1025	5.84e-07		0.0944	6.03e-07
	1035	5.87e-07		0.0946	6.01e-07
	1035	5.9e-07		0.0948	6.09e-07
	1040	5.93e-07		0.095	6.13e-07
	1050	5.96e-07		0.0952	6.14e-07
	1050	5.99e-07		0.0954	6.19e-07
	1060	6.03e-07		0.0956	6.23e-07
	1065	6.01e-07		0.0958	6.26e-07
	1065	6.09e-07		0.096	6.29e-07
	1070	6.13e-07		0.0962	6.31e-07
	1075	6.14e-07		0.0964	6.32e-07
	1085	6.19e-07		0.0966	6.4e-07
	1090	6.23e-07		0.0968	6.43e-07
	1090	6.26e-07		0.097	6.45e-07
	1095	6.29e-07		0.0972	6.45e-07
	1105	6.31e-07		0.0974	6.48e-07
	1110	6.32e-07		0.0976	6.54e-07
	1115	6.4e-07		0.0978	6.55e-07
	1120	6.43e-07		0.098	6.62e-07
	1125	6.45e-07		0.0982	6.65e-07
	1130	6.45e-07		0.0984	6.68e-07
	1135	6.48e-07		0.0986	6.71e-07
	1140	6.54e-07		0.0988	6.74e-07
	1145	6.55e-07		0.099	6.77e-07
	1150	6.62e-07		0.0992	6.81e-07
	1155	6.65e-07		0.0994	6.84e-07
	1160	6.68e-07		0.0996	6.89e-07
	1165	6.71e-07		0.0998	6.92e-07
	1170	6.74e-07		0.1	6.97e-07
	1175	6.77e-07		0.1002	6.98e-07
	1180	6.81e-07		0.1004	7.03e-07
	1185	6.84e-07		0.1006	7.04e-07
	1195	6.89e-07		0.1008	7.09e-07
	1200	6.92e-07		0.101	7.14e-07
	1205	6.97e-07		0.1012	7.17e-07
	1205	6.98e-07		0.1014	7.16e-07
	1215	7.03e-07		0.1016	7.24e-07
	1220	7.04e-07		0.1018	7.26e-07
	1225	7.09e-07		0.102	7.28e-07
	1230	7.14e-07		0.1022	7.35e-07
	1235	7.17e-07		0.1024	7.36e-07
	1240	7.16e-07		0.1026	7.42e-07
	1250	7.24e-07		0.1028	7.4e-07
	1250	7.26e-07		0.103	7.48e-07
	1260	7.28e-07		0.1032	7.53e-07
	1265	7.35e-07		0.1034	7.56e-07
	1265	7.36e-07		0.1036	7.58e-07
	1275	7.42e-07		0.1038	7.62e-07
	1275	7.4e-07		0.104	7.66e-07
	1285	7.48e-07		0.1042	7.71e-07
	1285	7.53e-07		0.1044	7.75e-07
	1290	7.56e-07		0.1046	7.75e-07
	1300	7.58e-07		0.1048	7.8e-07
	1305	7.62e-07		0.105	7.83e-07
	1310	7.66e-07		0.1052	7.88e-07
	1315	7.71e-07		0.1054	7.91e-07
	1320	7.75e-07		0.1056	7.93e-07
	1325	7.75e-07		0.1058	7.94e-07
	1335	7.8e-07		0.106	7.97e-07
	1335	7.83e-07		0.1062	8.05e-07
	1345	7.88e-07		0.1064	8.04e-07
	1345	7.91e-07		0.1066	8.1e-07
	1355	7.93e-07		0.1068	8.14e-07
	1355	7.94e-07		0.107	8.16e-07
	1365	7.97e-07		0.1072	8.2e-07
	1370	8.05e-07		0.1074	8.12e-07
	1370	8.04e-07		0.1076	8.18e-07
	1380	8.1e-07		0.1078	8.24e-07
	1385	8.14e-07		0.108	8.28e-07
	1385	8.16e-07		0.1082	8.31e-07
	1390	8.2e-07		0.1084	8.31e-07
	1395	8.12e-07		0.1086	8.35e-07
	1400	8.18e-07		0.1088	8.28e-07
	1405	8.24e-07		0.109	8.36e-07
	1410	8.28e-07		0.1092	8.42e-07
	1415	8.31e-07		0.1094	8.41e-07
	1420	8.31e-07		0.1096	8.45e-07
	1420	8.35e-07		0.1098	8.45e-07
	1425	8.28e-07		0.11	8.47e-07
	1430	8.36e-07		0.1102	8.49e-07
	1435	8.42e-07		0.1104	8.55e-07
	1440	8.41e-07		0.1106	8.54e-07
	1440	8.45e-07		0.1108	8.54e-07
	1445	8.45e-07		0.111	8.56e-07
	1450	8.47e-07		0.1112	8.57e-07
	1450	8.49e-07		0.1114	8.59e-07
	1455	8.55e-07		0.1116	8.6e-07
	1455	8.54e-07		0.1118	8.62e-07
	1460	8.54e-07		0.112	8.64e-07
	1465	8.56e-07		0.1122	8.65e-07
	1465	8.57e-07		0.1124	8.67e-07
	1470	8.59e-07		0.1126	8.68e-07
	1470	8.6e-07		0.1128	8.7e-07
	1475	8.62e-07		0.113	8.71e-07
	1475	8.64e-07		0.1132	8.72e-07
	1480	8.65e-07		0.1134	8.74e-07
	1480	8.67e-07		0.1136	8.75e-07
	1485	8.68e-07		0.1138	8.76e-07
	1485	8.7e-07		0.114	8.77e-07
	1490	8.71e-07		0.1142	8.78e-07
	1490	8.72e-07		0.1144	8.79e-07
	1495	8.74e-07		0.1146	8.83e-07
	1495	8.75e-07		0.1148	8.85e-07
	1495	8.76e-07		0.115	8.86e-07
	1500	8.77e-07		0.1152	8.86e-07
	1500	8.78e-07		0.1154	8.87e-07
	1505	8.79e-07		0.1156	8.88e-07
	1505	8.83e-07		0.1158	8.89e-07
	1505	8.85e-07		0.116	8.9e-07
	1510	8.86e-07		0.1162	8.91e-07
	1510	8.86e-07		0.1164	8.92e-07
	1515	8.87e-07		0.1166	8.93e-07
	1515	8.88e-07		0.1168	8.94e-07
	1515	8.89e-07		0.117	8.95e-07
	1515	8.9e-07		0.1172	8.96e-07
	1520	8.91e-07		0.1174	8.97e-07
	1520	8.92e-07		0.1176	9.03e-07
	1520	8.93e-07		0.1178	9e-07
	1525	8.94e-07		0.118	9e-07
	1525	8.95e-07		0.1182	9.01e-07
	1525	8.96e-07		0.1184	9.02e-07
	1530	8.97e-07		0.1186	9.04e-07
	1530	9.03e-07		0.1188	9.05e-07
	1530	9e-07		0.119	9.05e-07
	1530	9e-07		0.1192	9.06e-07
	1535	9.01e-07		0.1194	9.07e-07
	1535	9.02e-07		0.1196	9.08e-07
	1535	9.04e-07		0.1198	9.09e-07
	1535	9.05e-07		0.12	9.1e-07
	1540	9.05e-07		0.1202	9.1e-07
	1540	9.06e-07		0.1204	9.11e-07
	1540	9.07e-07		0.1206	9.12e-07
	1540	9.08e-07		0.1208	9.13e-07
	1540	9.09e-07		0.121	9.14e-07
	1540	9.1e-07		0.1212	9.15e-07
	1545	9.1e-07		0.1214	9.16e-07
	1545	9.11e-07		0.1216	9.19e-07
	1550	9.12e-07		0.1218	9.17e-07
	1550	9.13e-07		0.122	9.19e-07
	1550	9.14e-07		0.1222	9.19e-07
	1550	9.15e-07		0.1224	9.2e-07
	1550	9.16e-07		0.1226	9.21e-07
	1550	9.19e-07		0.1228	9.21e-07
	1555	9.17e-07		0.123	9.22e-07
	1555	9.19e-07		0.1232	9.23e-07
	1555	9.19e-07		0.1234	9.24e-07
	1555	9.2e-07		0.1236	9.25e-07
	1555	9.21e-07		0.1238	9.25e-07
	1555	9.21e-07		0.124	9.26e-07
	1560	9.22e-07		0.1242	9.26e-07
	1560	9.23e-07		0.1244	9.27e-07
	1560	9.24e-07		0.1246	9.28e-07
	1560	9.25e-07		0.1248	9.36e-07
	1560	9.25e-07		0.125	9.3e-07
	1560	9.26e-07		0.1252	9.3e-07
	1560	9.26e-07		0.1254	9.32e-07
	1560	9.27e-07		0.1256	9.32e-07
	1565	9.28e-07		0.1258	9.33e-07
	1565	9.36e-07		0.126	9.33e-07
	1565	9.3e-07		0.1262	9.33e-07
	1565	9.3e-07		0.1264	9.34e-07
	1565	9.32e-07		0.1266	9.34e-07
	1565	9.32e-07		0.1268	9.35e-07
	1570	9.33e-07		0.127	9.28e-07
	1570	9.33e-07		0.1272	9.35e-07
	1570	9.33e-07		0.1274	9.36e-07
	1570	9.34e-07		0.1276	9.36e-07
	1570	9.34e-07		0.1278	9.37e-07
	1570	9.35e-07		0.128	9.38e-07
	1570	9.28e-07		0.1282	9.38e-07
	1570	9.35e-07		0.1284	9.39e-07
	1570	9.36e-07		0.1286	9.4e-07
	1570	9.36e-07		0.1288	9.39e-07
	1570	9.37e-07		0.129	9.4e-07
	1570	9.38e-07		0.1292	9.4e-07
	1570	9.38e-07		0.1294	9.41e-07
	1575	9.39e-07		0.1296	9.42e-07
	1570	9.4e-07		0.1298	9.39e-07
	1575	9.39e-07		0.13	9.41e-07
	1575	9.4e-07		0.1302	9.42e-07
	1575	9.4e-07		0.1304	9.41e-07
	1575	9.41e-07		0.1306	9.42e-07
	1575	9.42e-07		0.1308	9.42e-07
	1575	9.39e-07		0.131	9.42e-07
	1575	9.41e-07		0.1312	9.43e-07
	1575	9.42e-07		0.1314	9.42e-07
	1575	9.41e-07		0.1316	9.43e-07
	1575	9.42e-07		0.1318	9.41e-07
	1575	9.42e-07		0.132	9.44e-07
	1575	9.42e-07		0.1322	9.42e-07
	1575	9.43e-07		0.1324	9.41e-07
	1575	9.42e-07		0.1326	9.41e-07
	1575	9.43e-07		0.1328	9.41e-07
	1575	9.41e-07		0.133	9.41e-07
	1575	9.44e-07		0.1332	9.42e-07
	1575	9.42e-07		0.1334	9.42e-07
	1575	9.41e-07		0.1336	9.42e-07
	1570	9.41e-07		0.1338	9.38e-07
	1570	9.41e-07		0.134	9.41e-07
	1570	9.41e-07		0.1342	9.39e-07
	1570	9.42e-07		0.1344	9.38e-07
	1570	9.42e-07		0.1346	9.39e-07
	1570	9.42e-07		0.1348	9.39e-07
	1570	9.38e-07		0.135	9.4e-07
	1570	9.41e-07		0.1352	9.38e-07
	1565	9.39e-07		0.1354	9.4e-07
	1565	9.38e-07		0.1356	9.38e-07
	1560	9.39e-07		0.1358	9.39e-07
	1565	9.39e-07		0.136	9.39e-07
	1560	9.4e-07		0.1362	9.39e-07
	1560	9.38e-07		0.1364	9.39e-07
	1560	9.4e-07		0.1366	9.38e-07
	1560	9.38e-07		0.1368	9.38e-07
	1560	9.39e-07		0.137	9.38e-07
	1560	9.39e-07		0.1372	9.39e-07
	1560	9.39e-07		0.1374	9.39e-07
	1560	9.39e-07		0.1376	9.39e-07
	1560	9.38e-07		0.1378	9.38e-07
	1560	9.38e-07		0.138	9.38e-07
	1560	9.38e-07		0.1382	9.38e-07
	1560	9.39e-07		0.1384	9.38e-07
	1555	9.39e-07		0.1386	9.38e-07
	1560	9.39e-07		0.1388	9.38e-07
	1560	9.38e-07		0.139	9.37e-07
	1560	9.38e-07		0.1392	9.37e-07
	1560	9.38e-07		0.1394	9.36e-07
	1555	9.38e-07		0.1396	9.36e-07
	1555	9.38e-07		0.1398	9.35e-07
	1555	9.38e-07		0.14	9.35e-07
	1555	9.37e-07		0.1402	9.34e-07
	1555	9.37e-07		0.1404	9.34e-07
	1555	9.36e-07		0.1406	9.34e-07
	1555	9.36e-07		0.1408	9.33e-07
	1555	9.35e-07		0.141	9.33e-07
	1555	9.35e-07		0.1412	9.32e-07
	1555	9.34e-07		0.1414	9.32e-07
	1550	9.34e-07		0.1416	9.32e-07
	1550	9.34e-07		0.1418	9.31e-07
	1550	9.33e-07		0.142	9.31e-07
	1550	9.33e-07		0.1422	9.31e-07
	1550	9.32e-07		0.1424	9.3e-07
	1550	9.32e-07		0.1426	9.29e-07
	1545	9.32e-07		0.1428	9.28e-07
	1545	9.31e-07		0.143	9.27e-07
	1545	9.31e-07		0.1432	9.27e-07
	1545	9.31e-07		0.1434	9.26e-07
	1545	9.3e-07		0.1436	9.25e-07
	1540	9.29e-07		0.1438	9.25e-07
	1540	9.28e-07		0.144	9.24e-07
	1540	9.27e-07		0.1442	9.25e-07
	1540	9.27e-07		0.1444	9.23e-07
	1540	9.26e-07		0.1446	9.22e-07
	1540	9.25e-07		0.1448	9.22e-07
	1535	9.25e-07		0.145	9.21e-07
	1535	9.24e-07		0.1452	9.2e-07
	1535	9.25e-07		0.1454	9.2e-07
	1530	9.23e-07		0.1456	9.21e-07
	1530	9.22e-07		0.1458	9.22e-07
	1530	9.22e-07		0.146	9.18e-07
	1530	9.21e-07		0.1462	9.2e-07
	1530	9.2e-07		0.1464	9.17e-07
	1525	9.2e-07		0.1466	9.17e-07
	1525	9.21e-07		0.1468	9.16e-07
	1525	9.22e-07		0.147	9.15e-07
	1520	9.18e-07		0.1472	9.17e-07
	1520	9.2e-07		0.1474	9.14e-07
	1520	9.17e-07		0.1476	9.14e-07
	1520	9.17e-07		0.1478	9.13e-07
	1515	9.16e-07		0.148	9.12e-07
	1515	9.15e-07		0.1482	9.13e-07
	1515	9.17e-07		0.1484	9.11e-07
	1515	9.14e-07		0.1486	9.12e-07
	1510	9.14e-07		0.1488	9.1e-07
	1515	9.13e-07		0.149	9.09e-07
	1510	9.12e-07		0.1492	9.13e-07
	1510	9.13e-07		0.1494	9.08e-07
	1510	9.11e-07		0.1496	9.07e-07
	1510	9.12e-07		0.1498	9.07e-07
	1505	9.1e-07		0.15	9.07e-07
	1505	9.09e-07		0.1502	9.06e-07
	1505	9.13e-07		0.1504	9.05e-07
	1505	9.08e-07		0.1506	9.04e-07
	1505	9.07e-07		0.1508	9.03e-07
	1505	9.07e-07		0.151	9.05e-07
	1505	9.07e-07		0.1512	9.03e-07
	1505	9.06e-07		0.1514	9.02e-07
	1500	9.05e-07		0.1516	9e-07
	1500	9.04e-07		0.1518	9.01e-07
	1495	9.03e-07		0.152	9.02e-07
	1500	9.05e-07		0.1522	9.01e-07
	1495	9.03e-07		0.1524	8.98e-07
	1495	9.02e-07		0.1526	8.97e-07
	1495	9e-07		0.1528	8.99e-07
	1495	9.01e-07		0.153	8.98e-07
	1495	9.02e-07		0.1532	8.97e-07
	1490	9.01e-07		0.1534	8.95e-07
	1490	8.98e-07		0.1536	8.95e-07
	1490	8.97e-07		0.1538	8.96e-07
	1490	8.99e-07		0.154	8.93e-07
	1485	8.98e-07		0.1542	8.99e-07
	1485	8.97e-07		0.1544	8.93e-07
	1485	8.95e-07		0.1546	8.92e-07
	1485	8.95e-07		0.1548	8.96e-07
	1485	8.96e-07		0.155	8.94e-07
	1480	8.93e-07		0.1552	8.91e-07
	1480	8.99e-07		0.1554	8.91e-07
	1480	8.93e-07		0.1556	8.89e-07
	1480	8.92e-07		0.1558	8.89e-07
	1480	8.96e-07		0.156	8.89e-07
	1480	8.94e-07		0.1562	8.88e-07
	1480	8.91e-07		0.1564	8.88e-07
	1480	8.91e-07		0.1566	8.88e-07
	1475	8.89e-07		0.1568	8.85e-07
	1475	8.89e-07		0.157	8.85e-07
	1475	8.89e-07		0.1572	8.84e-07
	1475	8.88e-07		0.1574	8.84e-07
	1470	8.88e-07		0.1576	8.86e-07
	1470	8.88e-07		0.1578	8.83e-07
	1470	8.85e-07		0.158	8.82e-07
	1465	8.85e-07		0.1582	8.81e-07
	1470	8.84e-07		0.1584	8.81e-07
	1465	8.84e-07		0.1586	8.81e-07
	1465	8.86e-07		0.1588	8.8e-07
	1465	8.83e-07		0.159	8.78e-07
	1460	8.82e-07		0.1592	8.78e-07
	1460	8.81e-07		0.1594	8.78e-07
	1460	8.81e-07		0.1596	8.77e-07
	1460	8.81e-07		0.1598	8.76e-07
	1460	8.8e-07		0.16	8.8e-07
	1455	8.78e-07		0.1602	8.75e-07
	1455	8.78e-07		0.1604	8.75e-07
	1450	8.78e-07		0.1606	8.75e-07
	1455	8.77e-07		0.1608	8.73e-07
	1450	8.76e-07		0.161	8.73e-07
	1450	8.8e-07		0.1612	8.74e-07
	1450	8.75e-07		0.1614	8.71e-07
	1450	8.75e-07		0.1616	8.72e-07
	1450	8.75e-07		0.1618	8.73e-07
	1445	8.73e-07		0.162	8.69e-07
	1445	8.73e-07		0.1622	8.69e-07
	1445	8.74e-07		0.1624	8.68e-07
	1445	8.71e-07		0.1626	8.68e-07
	1445	8.72e-07		0.1628	8.7e-07
	1445	8.73e-07		0.163	8.67e-07
	1440	8.69e-07		0.1632	8.66e-07
	1440	8.69e-07		0.1634	8.65e-07
	1440	8.68e-07		0.1636	8.64e-07
	1435	8.68e-07		0.1638	8.64e-07
	1435	8.7e-07		0.164	8.65e-07
	1435	8.67e-07		0.1642	8.63e-07
	1435	8.66e-07		0.1644	8.62e-07
	1430	8.65e-07		0.1646	8.61e-07
	1430	8.64e-07		0.1648	8.61e-07
	1430	8.64e-07		0.165	8.6e-07
	1430	8.65e-07		0.1652	8.63e-07
	1430	8.63e-07		0.1654	8.59e-07
	1430	8.62e-07		0.1656	8.58e-07
	1425	8.61e-07		0.1658	8.57e-07
	1425	8.61e-07		0.166	8.57e-07
	1425	8.6e-07		0.1662	8.59e-07
	1425	8.63e-07		0.1664	8.56e-07
	1425	8.59e-07		0.1666	8.56e-07
	1420	8.58e-07		0.1668	8.55e-07
	1420	8.57e-07		0.167	8.54e-07
	1420	8.57e-07		0.1672	8.53e-07
	1420	8.59e-07		0.1674	8.53e-07
	1415	8.56e-07		0.1676	8.54e-07
	1415	8.56e-07		0.1678	8.51e-07
	1415	8.55e-07		0.168	8.51e-07
	1410	8.54e-07		0.1682	8.5e-07
	1410	8.53e-07		0.1684	8.49e-07
	1410	8.53e-07		0.1686	8.49e-07
	1410	8.54e-07		0.1688	8.49e-07
	1410	8.51e-07		0.169	8.47e-07
	1410	8.51e-07		0.1692	8.47e-07
	1410	8.5e-07		0.1694	8.46e-07
	1405	8.49e-07		0.1696	8.49e-07
	1405	8.49e-07		0.1698	8.45e-07
	1415	8.49e-07		0.17	8.45e-07
	1405	8.47e-07		0.1702	8.45e-07
	1400	8.47e-07		0.1704	8.45e-07
	1400	8.46e-07		0.1706	8.46e-07
	1400	8.49e-07		0.1708	8.43e-07
	1400	8.45e-07		0.171	8.43e-07
	1400	8.45e-07		0.1712	8.42e-07
	1400	8.45e-07		0.1714	8.42e-07
	1395	8.45e-07		0.1716	8.4e-07
	1395	8.46e-07		0.1718	8.4e-07
	1395	8.43e-07		0.172	8.39e-07
	1395	8.43e-07		0.1722	8.38e-07
	1395	8.42e-07		0.1724	8.38e-07
	1395	8.42e-07		0.1726	8.37e-07
	1390	8.4e-07		0.1728	8.38e-07
	1395	8.4e-07		0.173	8.37e-07
	1390	8.39e-07		0.1732	8.35e-07
	1385	8.38e-07		0.1734	8.35e-07
	1390	8.38e-07		0.1736	8.34e-07
	1385	8.37e-07		0.1738	8.29e-07
	1385	8.38e-07		0.174	8.3e-07
	1385	8.37e-07		0.1742	8.33e-07
	1385	8.35e-07		0.1744	8.32e-07
	1380	8.35e-07		0.1746	8.31e-07
	1380	8.34e-07		0.1748	8.31e-07
	1380	8.29e-07		0.175	8.31e-07
	1380	8.3e-07		0.1752	8.3e-07
	1380	8.33e-07		0.1754	8.34e-07
	1380	8.32e-07		0.1756	8.28e-07
	1375	8.31e-07		0.1758	8.28e-07
	1375	8.31e-07		0.176	8.27e-07
	1375	8.31e-07		0.1762	8.27e-07
	1370	8.3e-07		0.1764	8.27e-07
	1370	8.34e-07		0.1766	8.27e-07
	1370	8.28e-07		0.1768	8.29e-07
	1370	8.28e-07		0.177	8.25e-07
	1370	8.27e-07		0.1772	8.25e-07
	1365	8.27e-07		0.1774	8.24e-07
	1370	8.27e-07		0.1776	8.25e-07
	1365	8.27e-07		0.1778	8.23e-07
	1365	8.29e-07		0.178	8.23e-07
	1365	8.25e-07		0.1782	8.22e-07
	1365	8.25e-07		0.1784	8.21e-07
	1360	8.24e-07		0.1786	8.21e-07
	1360	8.25e-07		0.1788	8.2e-07
	1360	8.23e-07		0.179	8.19e-07
	1360	8.23e-07		0.1792	8.2e-07
	1360	8.22e-07		0.1794	8.19e-07
	1360	8.21e-07		0.1796	8.18e-07
	1355	8.21e-07		0.1798	8.18e-07
	1355	8.2e-07		0.18	8.17e-07
	1355	8.19e-07		0.1802	8.16e-07
	1355	8.2e-07		0.1804	8.15e-07
	1355	8.19e-07		0.1806	8.16e-07
	1355	8.18e-07		0.1808	8.15e-07
	1350	8.18e-07		0.181	8.14e-07
	1350	8.17e-07		0.1812	8.14e-07
	1350	8.16e-07		0.1814	8.13e-07
	1350	8.15e-07		0.1816	8.13e-07
	1350	8.16e-07		0.1818	8.13e-07
	1345	8.15e-07		0.182	8.13e-07
	1345	8.14e-07		0.1822	8.11e-07
	1345	8.14e-07		0.1824	8.11e-07
	1345	8.13e-07		0.1826	8.1e-07
	1345	8.13e-07		0.1828	8.14e-07
	1345	8.13e-07		0.183	8.09e-07
	1345	8.13e-07		0.1832	8.08e-07
	1345	8.11e-07		0.1834	8.08e-07
	1345	8.11e-07		0.1836	8.07e-07
	1340	8.1e-07		0.1838	8.07e-07
	1340	8.14e-07		0.184	8.07e-07
	1340	8.09e-07		0.1842	8.06e-07
	1340	8.08e-07		0.1844	8.05e-07
	1340	8.08e-07		0.1846	8.05e-07
	1335	8.07e-07		0.1848	8.04e-07
	1335	8.07e-07		0.185	8.03e-07
	1335	8.07e-07		0.1852	8.07e-07
	1335	8.06e-07		0.1854	8.07e-07
	1335	8.05e-07		0.1856	8.02e-07
	1330	8.05e-07		0.1858	8.03e-07
	1330	8.04e-07		0.186	8.02e-07
	1335	8.03e-07		0.1862	8.01e-07
	1330	8.07e-07		0.1864	8.01e-07
	1330	8.07e-07		0.1866	8e-07
	1330	8.02e-07		0.1868	7.99e-07
	1330	8.03e-07		0.187	8.01e-07
	1330	8.02e-07		0.1872	7.99e-07
	1330	8.01e-07		0.1874	7.98e-07
	1325	8.01e-07		0.1876	7.98e-07
	1325	8e-07		0.1878	7.97e-07
	1325	7.99e-07		0.188	7.97e-07
	1325	8.01e-07		0.1882	7.97e-07
	1320	7.99e-07		0.1884	7.95e-07
	1320	7.98e-07		0.1886	7.95e-07
	1320	7.98e-07		0.1888	7.95e-07
	1320	7.97e-07		0.189	7.94e-07
	1320	7.97e-07		0.1892	7.94e-07
	1320	7.97e-07		0.1894	7.98e-07
	1315	7.95e-07		0.1896	7.92e-07
	1315	7.95e-07		0.1898	7.92e-07
	1315	7.95e-07		0.19	7.92e-07
	1315	7.94e-07		0.1902	7.92e-07
	1315	7.94e-07		0.1904	7.91e-07
	1315	7.98e-07		0.1906	7.9e-07
	1315	7.92e-07		0.1908	7.91e-07
	1315	7.92e-07		0.191	7.91e-07
	1315	7.92e-07		0.1912	7.9e-07
	1310	7.92e-07		0.1914	7.89e-07
	1310	7.91e-07		0.1916	7.93e-07
	1310	7.9e-07		0.1918	7.88e-07
	1310	7.91e-07		0.192	7.87e-07
	1310	7.91e-07		0.1922	7.89e-07
	1310	7.9e-07		0.1924	7.87e-07
	1310	7.89e-07		0.1926	7.86e-07
	1310	7.93e-07		0.1928	7.87e-07
	1310	7.88e-07		0.193	7.85e-07
	1305	7.87e-07		0.1932	7.88e-07
	1305	7.89e-07		0.1934	7.84e-07
	1305	7.87e-07		0.1936	7.84e-07
	1305	7.86e-07		0.1938	7.83e-07
	1305	7.87e-07		0.194	7.86e-07
	1305	7.85e-07		0.1942	7.83e-07
	1305	7.88e-07		0.1944	7.82e-07
	1300	7.84e-07		0.1946	7.82e-07
	1300	7.84e-07		0.1948	7.81e-07
	1305	7.83e-07		0.195	7.82e-07
	1300	7.86e-07		0.1952	7.8e-07
	1300	7.83e-07		0.1954	7.81e-07
	1300	7.82e-07		0.1956	7.8e-07
	1300	7.82e-07		0.1958	7.79e-07
	1300	7.81e-07		0.196	7.79e-07
	1300	7.82e-07		0.1962	7.8e-07
	1295	7.8e-07		0.1964	7.79e-07
	1295	7.81e-07		0.1966	7.77e-07
	1295	7.8e-07		0.1968	7.78e-07
	1295	7.79e-07		0.197	7.77e-07
	1295	7.79e-07		0.1972	7.77e-07
	1295	7.8e-07		0.1974	7.78e-07
	1290	7.79e-07		0.1976	7.76e-07
	1295	7.77e-07		0.1978	7.75e-07
	1290	7.78e-07		0.198	7.75e-07
	1290	7.77e-07		0.1982	7.75e-07
	1290	7.77e-07		0.1984	7.74e-07
	1285	7.78e-07		0.1986	7.73e-07
	1290	7.76e-07		0.1988	7.73e-07
	1290	7.75e-07		0.199	7.73e-07
	1290	7.75e-07		0.1992	7.73e-07
	1285	7.75e-07		0.1994	7.72e-07
	1290	7.74e-07		0.1996	7.72e-07
	1285	7.73e-07		0.1998	7.7e-07
	1285	7.73e-07		0.2	7.7e-07
	1285	7.73e-07		0.2002	7.71e-07
	1285	7.73e-07		0.2004	7.7e-07
	1280	7.72e-07		0.2006	7.7e-07
	1285	7.72e-07		0.2008	7.69e-07
	1280	7.7e-07		0.201	7.68e-07
	1280	7.7e-07		0.2012	7.71e-07
	1280	7.71e-07		0.2014	7.68e-07
	1280	7.7e-07		0.2016	7.67e-07
	1280	7.7e-07		0.2018	7.67e-07
	1275	7.69e-07		0.202	7.67e-07
	1275	7.68e-07		0.2022	7.67e-07
	1275	7.71e-07		0.2024	7.66e-07
	1275	7.68e-07		0.2026	7.66e-07
	1275	7.67e-07		0.2028	7.66e-07
	1275	7.67e-07		0.203	7.64e-07
	1270	7.67e-07		0.2032	7.65e-07
	1275	7.67e-07		0.2034	7.64e-07
	1275	7.66e-07		0.2036	7.63e-07
	1270	7.66e-07		0.2038	7.62e-07
	1270	7.66e-07		0.204	7.63e-07
	1270	7.64e-07		0.2042	7.63e-07
	1270	7.65e-07		0.2044	7.63e-07
	1265	7.64e-07		0.2046	7.62e-07
	1265	7.63e-07		0.2048	7.6e-07
	1265	7.62e-07		0.205	7.6e-07
	1270	7.63e-07		0.2052	7.6e-07
	1265	7.63e-07		0.2054	7.61e-07
	1265	7.63e-07		0.2056	7.59e-07
	1265	7.62e-07		0.2058	7.59e-07
	1265	7.6e-07		0.206	7.6e-07
	1260	7.6e-07		0.2062	7.58e-07
	1265	7.6e-07		0.2064	7.58e-07
	1260	7.61e-07		0.2066	7.57e-07
	1260	7.59e-07		0.2068	7.57e-07
	1260	7.59e-07		0.207	7.56e-07
	1260	7.6e-07		0.2072	7.57e-07
	1260	7.58e-07		0.2074	7.56e-07
	1260	7.58e-07		0.2076	7.56e-07
	1260	7.57e-07		0.2078	7.55e-07
	1260	7.57e-07		0.208	7.55e-07
	1255	7.56e-07		0.2082	7.54e-07
	1255	7.57e-07		0.2084	7.54e-07
	1255	7.56e-07		0.2086	7.54e-07
	1255	7.56e-07		0.2088	7.54e-07
	1255	7.55e-07		0.209	7.53e-07
	1255	7.55e-07		0.2092	7.53e-07
	1250	7.54e-07		0.2094	7.53e-07
	1250	7.54e-07		0.2096	7.51e-07
	1250	7.54e-07		0.2098	7.52e-07
	1250	7.54e-07		0.21	7.52e-07
	1250	7.53e-07		0.2102	7.51e-07
	1250	7.53e-07		0.2104	7.5e-07
	1250	7.53e-07		0.2106	7.49e-07
	1250	7.51e-07		0.2108	7.5e-07
	1250	7.52e-07		0.211	7.49e-07
	1250	7.52e-07		0.2112	7.49e-07
	1245	7.51e-07		0.2114	7.48e-07
	1250	7.5e-07		0.2116	7.48e-07
	1245	7.49e-07		0.2118	7.48e-07
	1245	7.5e-07		0.212	7.47e-07
	1245	7.49e-07		0.2122	7.47e-07
	1245	7.49e-07		0.2124	7.47e-07
	1245	7.48e-07		0.2126	7.46e-07
	1245	7.48e-07		0.2128	7.46e-07
	1245	7.48e-07		0.213	7.46e-07
	1245	7.47e-07		0.2132	7.45e-07
	1245	7.47e-07		0.2134	7.44e-07
	1240	7.47e-07		0.2136	7.44e-07
	1240	7.46e-07		0.2138	7.44e-07
	1235	7.46e-07		0.214	7.44e-07
	1235	7.46e-07		0.2142	7.43e-07
	1235	7.45e-07		0.2144	7.42e-07
	1240	7.44e-07		0.2146	7.44e-07
	1230	7.44e-07		0.2148	7.42e-07
	1235	7.44e-07		0.215	7.42e-07
	1235	7.44e-07		0.2152	7.41e-07
	1235	7.43e-07		0.2154	7.41e-07
	1235	7.42e-07		0.2156	7.42e-07
	1230	7.44e-07		0.2158	7.4e-07
	1230	7.42e-07		0.216	7.4e-07
	1230	7.42e-07		0.2162	7.41e-07
	1230	7.41e-07		0.2164	7.39e-07
	1230	7.41e-07		0.2166	7.39e-07
	1230	7.42e-07		0.2168	7.41e-07
	1230	7.4e-07		0.217	7.39e-07
	1230	7.4e-07		0.2172	7.38e-07
	1230	7.41e-07		0.2174	7.38e-07
	1225	7.39e-07		0.2176	7.37e-07
	1225	7.39e-07		0.2178	7.37e-07
	1225	7.41e-07		0.218	7.37e-07
	1225	7.39e-07		0.2182	7.37e-07
	1225	7.38e-07		0.2184	7.37e-07
	1225	7.38e-07		0.2186	7.36e-07
	1225	7.37e-07		0.2188	7.36e-07
	1225	7.37e-07		0.219	7.36e-07
	1225	7.37e-07		0.2192	7.36e-07
	1220	7.37e-07		0.2194	7.35e-07
	1225	7.37e-07		0.2196	7.34e-07
	1220	7.36e-07		0.2198	7.34e-07
	1220	7.36e-07		0.22	7.34e-07
	1220	7.36e-07		0.2202	7.34e-07
	1220	7.36e-07		0.2204	7.34e-07
	1220	7.35e-07		0.2206	7.33e-07
	1220	7.34e-07		0.2208	7.34e-07
	1220	7.34e-07		0.221	7.32e-07
	1220	7.34e-07		0.2212	7.35e-07
	1220	7.34e-07		0.2214	7.32e-07
	1220	7.34e-07		0.2216	7.33e-07
	1220	7.33e-07		0.2218	7.31e-07
	1220	7.34e-07		0.222	7.32e-07
	1220	7.32e-07		0.2222	7.32e-07
	1220	7.35e-07		0.2224	7.31e-07
	1215	7.32e-07		0.2226	7.3e-07
	1220	7.33e-07		0.2228	7.3e-07
	1215	7.31e-07		0.223	7.3e-07
	1215	7.32e-07		0.2232	7.3e-07
	1215	7.32e-07		0.2234	7.29e-07
	1215	7.31e-07		0.2236	7.29e-07
	1215	7.3e-07		0.2238	7.28e-07
	1215	7.3e-07		0.224	7.29e-07
	1215	7.3e-07		0.2242	7.28e-07
	1215	7.3e-07		0.2244	7.28e-07
	1215	7.29e-07		0.2246	7.29e-07
	1215	7.29e-07		0.2248	7.28e-07
	1210	7.28e-07		0.225	7.27e-07
	1210	7.29e-07		0.2252	7.28e-07
	1210	7.28e-07		0.2254	7.27e-07
	1210	7.28e-07		0.2256	7.26e-07
	1210	7.29e-07		0.2258	7.27e-07
	1210	7.28e-07		0.226	7.26e-07
	1210	7.27e-07		0.2262	7.26e-07
	1210	7.28e-07		0.2264	7.26e-07
	1210	7.27e-07		0.2266	7.26e-07
	1210	7.26e-07		0.2268	7.26e-07
	1210	7.27e-07		0.227	7.26e-07
	1210	7.26e-07		0.2272	7.26e-07
	1205	7.26e-07		0.2274	7.25e-07
	1210	7.26e-07		0.2276	7.25e-07
	1205	7.26e-07		0.2278	7.25e-07
	1205	7.26e-07		0.228	7.25e-07
	1205	7.26e-07		0.2282	7.24e-07
	1205	7.26e-07		0.2284	7.24e-07
	1205	7.25e-07		0.2286	7.24e-07
	1205	7.25e-07		0.2288	7.24e-07
	1205	7.25e-07		0.229	7.24e-07
	1205	7.25e-07		0.2292	7.24e-07
	1205	7.24e-07		0.2294	7.24e-07
	1200	7.24e-07		0.2296	7.23e-07
	1205	7.24e-07		0.2298	7.23e-07
	1205	7.24e-07		0.23	7.23e-07
	1205	7.24e-07		0.2302	7.22e-07
	1205	7.24e-07		0.2304	7.22e-07
	1205	7.24e-07		0.2306	7.22e-07
	1205	7.23e-07		0.2308	7.22e-07
	1205	7.23e-07		0.231	7.22e-07
	1205	7.23e-07		0.2312	7.22e-07
	1200	7.22e-07		0.2314	7.22e-07
	1200	7.22e-07		0.2316	7.21e-07
	1205	7.22e-07		0.2318	7.21e-07
	1200	7.22e-07		0.232	7.22e-07
	1200	7.22e-07		0.2322	7.21e-07
	1205	7.22e-07		0.2324	7.21e-07
	1200	7.22e-07		0.2326	7.21e-07
	1200	7.21e-07		0.2328	7.21e-07
	1200	7.21e-07		0.233	7.2e-07
	1200	7.22e-07		0.2332	7.2e-07
	1200	7.21e-07		0.2334	7.2e-07
	1200	7.21e-07		0.2336	7.2e-07
	1200	7.21e-07		0.2338	7.2e-07
	1200	7.21e-07		0.234	7.2e-07
	1200	7.2e-07		0.2342	7.2e-07
	1200	7.2e-07		0.2344	7.2e-07
	1200	7.2e-07		0.2346	7.19e-07
	1200	7.2e-07		0.2348	7.19e-07
	1200	7.2e-07		0.235	7.19e-07
	1200	7.2e-07		0.2352	7.19e-07
	1200	7.2e-07		0.2354	7.19e-07
	1200	7.2e-07		0.2356	7.19e-07
	1200	7.19e-07		0.2358	7.19e-07
	1200	7.19e-07		0.236	7.19e-07
	1200	7.19e-07		0.2362	7.19e-07
	1200	7.19e-07		0.2364	7.18e-07
	1200	7.19e-07		0.2366	7.19e-07
	1200	7.19e-07		0.2368	7.19e-07
	1200	7.19e-07		0.237	7.19e-07
	1200	7.19e-07		0.2372	7.19e-07
	1200	7.19e-07		0.2374	7.19e-07
	1200	7.18e-07		0.2376	7.19e-07
	1200	7.19e-07		0.2378	7.18e-07
	1200	7.19e-07		0.238	7.18e-07
	1195	7.19e-07		0.2382	7.18e-07
	1200	7.19e-07		0.2384	7.18e-07
	1200	7.19e-07		0.2386	7.18e-07
	1195	7.19e-07		0.2388	7.18e-07
	1195	7.18e-07		0.239	7.18e-07
	1195	7.18e-07		0.2392	7.18e-07
	1195	7.18e-07		0.2394	7.18e-07
	1200	7.18e-07		0.2396	7.18e-07
	1195	7.18e-07		0.2398	7.18e-07
	1195	7.18e-07		0.24	7.18e-07
	1195	7.18e-07		0.2402	7.18e-07
	1195	7.18e-07		0.2404	7.18e-07
	1195	7.18e-07		0.2406	7.18e-07
	1195	7.18e-07		0.2408	7.18e-07
	1195	7.18e-07		0.241	7.18e-07
	1195	7.18e-07		0.2412	7.18e-07
	1195	7.18e-07		0.2414	7.18e-07
	1195	7.18e-07		0.2416	7.18e-07
	1195	7.18e-07		0.2418	7.18e-07
	1195	7.18e-07		0.242	7.18e-07
	1195	7.18e-07		0.2422	7.18e-07
	1195	7.18e-07		0.2424	7.18e-07
	1195	7.18e-07		0.2426	7.18e-07
	1195	7.18e-07		0.2428	7.18e-07
	1195	7.18e-07		0.243	7.18e-07
	1195	7.18e-07		0.2432	7.18e-07
	1195	7.18e-07		0.2434	7.18e-07
	1195	7.18e-07		0.2436	7.18e-07
	1195	7.18e-07		0.2438	7.18e-07
	1195	7.18e-07		0.244	7.18e-07
	1195	7.18e-07		0.2442	7.18e-07
	1195	7.18e-07		0.2444	7.18e-07
	1195	7.18e-07		0.2446	7.18e-07
	1195	7.18e-07		0.2448	7.18e-07
	1195	7.18e-07		0.245	7.18e-07
	1195	7.18e-07		0.2452	7.18e-07
	1195	7.18e-07		0.2454	7.19e-07
	1195	7.18e-07		0.2456	7.19e-07
	1195	7.18e-07		0.2458	7.19e-07
	1195	7.18e-07		0.246	7.19e-07
	1195	7.18e-07		0.2462	7.18e-07
	1195	7.18e-07		0.2464	7.19e-07
	1195	7.19e-07		0.2466	7.19e-07
	1195	7.19e-07		0.2468	7.19e-07
	1195	7.19e-07		0.247	7.18e-07
	1195	7.19e-07		0.2472	7.19e-07
	1195	7.18e-07		0.2474	7.19e-07
	1195	7.19e-07		0.2476	7.19e-07
	1195	7.19e-07		0.2478	7.19e-07
	1195	7.19e-07		0.248	7.19e-07
	1195	7.18e-07		0.2482	7.2e-07
	1195	7.19e-07		0.2484	7.19e-07
	1195	7.19e-07		0.2486	7.19e-07
	1195	7.19e-07		0.2488	7.19e-07
	1195	7.19e-07		0.249	7.2e-07
	1195	7.19e-07		0.2492	7.2e-07
	1195	7.2e-07		0.2494	7.19e-07
	1195	7.19e-07		0.2496	7.2e-07
	1195	7.19e-07		0.2498	7.2e-07
	1195	7.19e-07		0.25	7.2e-07
	1195	7.2e-07		0.2502	7.2e-07
	1195	7.2e-07		0.2504	7.2e-07
	1195	7.19e-07		0.2506	7.2e-07
	1200	7.2e-07		0.2508	7.2e-07
	1195	7.2e-07		0.251	7.2e-07
	1195	7.2e-07		0.2512	7.2e-07
	1195	7.2e-07		0.2514	7.21e-07
	1195	7.2e-07		0.2516	7.2e-07
	1200	7.2e-07		0.2518	7.21e-07
	1200	7.2e-07		0.252	7.21e-07
	1200	7.2e-07		0.2522	7.21e-07
	1200	7.2e-07		0.2524	7.21e-07
	1200	7.21e-07		0.2526	7.21e-07
	1200	7.2e-07		0.2528	7.21e-07
	1195	7.21e-07		0.253	7.22e-07
	1200	7.21e-07		0.2532	7.22e-07
	1195	7.21e-07		0.2534	7.21e-07
	1200	7.21e-07		0.2536	7.22e-07
	1200	7.21e-07		0.2538	7.22e-07
	1200	7.21e-07		0.254	7.22e-07
	1200	7.22e-07		0.2542	7.22e-07
	1200	7.22e-07		0.2544	7.22e-07
	1200	7.21e-07		0.2546	7.22e-07
	1200	7.22e-07		0.2548	7.23e-07
	1195	7.22e-07		0.255	7.22e-07
	1200	7.22e-07		0.2552	7.23e-07
	1200	7.22e-07		0.2554	7.23e-07
	1200	7.22e-07		0.2556	7.23e-07
	1200	7.22e-07		0.2558	7.23e-07
	1200	7.23e-07		0.256	7.23e-07
	1200	7.22e-07		0.2562	7.23e-07
	1200	7.23e-07		0.2564	7.24e-07
	1200	7.23e-07		0.2566	7.23e-07
	1200	7.23e-07		0.2568	7.24e-07
	1200	7.23e-07		0.257	7.24e-07
	1200	7.23e-07		0.2572	7.24e-07
	1200	7.23e-07		0.2574	7.24e-07
	1200	7.24e-07		0.2576	7.24e-07
	1200	7.23e-07		0.2578	7.25e-07
	1200	7.24e-07		0.258	7.25e-07
	1200	7.24e-07		0.2582	7.25e-07
	1200	7.24e-07		0.2584	7.25e-07
	1200	7.24e-07		0.2586	7.25e-07
	1200	7.24e-07		0.2588	7.25e-07
	1200	7.25e-07		0.259	7.25e-07
	1200	7.25e-07		0.2592	7.25e-07
	1200	7.25e-07		0.2594	7.26e-07
	1200	7.25e-07		0.2596	7.26e-07
	1200	7.25e-07		0.2598	7.26e-07
	1205	7.25e-07		0.26	7.26e-07
	1205	7.25e-07		0.2602	7.26e-07
	1205	7.25e-07		0.2604	7.26e-07
	1205	7.26e-07		0.2606	7.26e-07
	1205	7.26e-07		0.2608	7.26e-07
	1205	7.26e-07		0.261	7.26e-07
	1205	7.26e-07		0.2612	7.27e-07
	1205	7.26e-07		0.2614	7.27e-07
	1205	7.26e-07		0.2616	7.27e-07
	1205	7.26e-07		0.2618	7.27e-07
	1205	7.26e-07		0.262	7.27e-07
	1205	7.26e-07		0.2622	7.27e-07
	1205	7.27e-07		0.2624	7.27e-07
	1210	7.27e-07		0.2626	7.27e-07
	1210	7.27e-07		0.2628	7.28e-07
	1205	7.27e-07		0.263	7.28e-07
	1210	7.27e-07		0.2632	7.28e-07
	1210	7.27e-07		0.2634	7.28e-07
	1210	7.27e-07		0.2636	7.28e-07
	1210	7.27e-07		0.2638	7.29e-07
	1210	7.28e-07		0.264	7.28e-07
	1210	7.28e-07		0.2642	7.29e-07
	1210	7.28e-07		0.2644	7.29e-07
	1210	7.28e-07		0.2646	7.29e-07
	1210	7.28e-07		0.2648	7.29e-07
	1210	7.29e-07		0.265	7.29e-07
	1210	7.28e-07		0.2652	7.29e-07
	1210	7.29e-07		0.2654	7.3e-07
	1210	7.29e-07		0.2656	7.29e-07
	1210	7.29e-07		0.2658	7.3e-07
	1210	7.29e-07		0.266	7.3e-07
	1210	7.29e-07		0.2662	7.3e-07
	1210	7.29e-07		0.2664	7.3e-07
	1210	7.3e-07		0.2666	7.3e-07
	1210	7.29e-07		0.2668	7.3e-07
	1210	7.3e-07		0.267	7.31e-07
	1215	7.3e-07		0.2672	7.3e-07
	1210	7.3e-07		0.2674	7.3e-07
	1210	7.3e-07		0.2676	7.3e-07
	1210	7.3e-07		0.2678	7.31e-07
	1210	7.3e-07		0.268	7.31e-07
	1215	7.31e-07		0.2682	7.31e-07
	1210	7.3e-07		0.2684	7.31e-07
	1215	7.3e-07		0.2686	7.32e-07
	1210	7.3e-07		0.2688	7.31e-07
	1215	7.31e-07		0.269	7.32e-07
	1215	7.31e-07		0.2692	7.32e-07
	1215	7.31e-07		0.2694	7.32e-07
	1215	7.31e-07		0.2696	7.32e-07
	1215	7.32e-07		0.2698	7.32e-07
	1215	7.31e-07		0.27	7.32e-07
	1215	7.32e-07		0.2702	7.32e-07
	1215	7.32e-07		0.2704	7.32e-07
	1215	7.32e-07		0.2706	7.32e-07
	1215	7.32e-07		0.2708	7.32e-07
	1215	7.32e-07		0.271	7.33e-07
	1215	7.32e-07		0.2712	7.33e-07
	1215	7.32e-07		0.2714	7.33e-07
	1215	7.32e-07		0.2716	7.33e-07
	1215	7.32e-07		0.2718	7.33e-07
	1215	7.32e-07		0.272	7.33e-07
	1220	7.33e-07		0.2722	7.33e-07
	1220	7.33e-07		0.2724	7.33e-07
	1220	7.33e-07		0.2726	7.33e-07
	1220	7.33e-07		0.2728	7.33e-07
	1220	7.33e-07		0.273	7.34e-07
	1220	7.33e-07		0.2732	7.34e-07
	1220	7.33e-07		0.2734	7.33e-07
	1220	7.33e-07		0.2736	7.33e-07
	1220	7.33e-07		0.2738	7.34e-07
	1220	7.33e-07		0.274	7.34e-07
	1220	7.34e-07		0.2742	7.34e-07
	1220	7.34e-07		0.2744	7.35e-07
	1220	7.33e-07		0.2746	7.34e-07
	1220	7.33e-07		0.2748	7.34e-07
	1220	7.34e-07		0.275	7.35e-07
	1220	7.34e-07		0.2752	7.35e-07
	1220	7.34e-07		0.2754	7.35e-07
	1225	7.35e-07		0.2756	7.34e-07
	1220	7.34e-07		0.2758	7.35e-07
	1220	7.34e-07		0.276	7.35e-07
	1220	7.35e-07		0.2762	7.35e-07
	1220	7.35e-07		0.2764	7.35e-07
	1220	7.35e-07		0.2766	7.35e-07
	1220	7.34e-07		0.2768	7.36e-07
	1225	7.35e-07		0.277	7.36e-07
	1225	7.35e-07		0.2772	7.35e-07
	1225	7.35e-07		0.2774	7.36e-07
	1220	7.35e-07		0.2776	7.36e-07
	1225	7.35e-07		0.2778	7.36e-07
	1225	7.36e-07		0.278	7.36e-07
	1225	7.36e-07		0.2782	7.36e-07
	1225	7.35e-07		0.2784	7.36e-07
	1225	7.36e-07		0.2786	7.36e-07
	1225	7.36e-07		0.2788	7.36e-07
	1225	7.36e-07		0.279	7.36e-07
	1225	7.36e-07		0.2792	7.36e-07
	1225	7.36e-07		0.2794	7.36e-07
	1225	7.36e-07		0.2796	7.36e-07
	1225	7.36e-07		0.2798	7.36e-07
	1225	7.36e-07		0.28	7.36e-07
	1220	7.36e-07		0.2802	7.37e-07
	1225	7.36e-07		0.2804	7.37e-07
	1225	7.36e-07		0.2806	7.36e-07
	1225	7.36e-07		0.2808	7.37e-07
	1225	7.36e-07		0.281	7.37e-07
	1225	7.36e-07		0.2812	7.37e-07
	1225	7.37e-07		0.2814	7.37e-07
	1225	7.37e-07		0.2816	7.37e-07
	1225	7.36e-07		0.2818	7.37e-07
	1225	7.37e-07		0.282	7.37e-07
	1225	7.37e-07		0.2822	7.37e-07
	1225	7.37e-07		0.2824	7.37e-07
	1225	7.37e-07		0.2826	7.37e-07
	1225	7.37e-07		0.2828	7.37e-07
	1225	7.37e-07		0.283	7.37e-07
	1225	7.37e-07		0.2832	7.37e-07
	1225	7.37e-07		0.2834	7.37e-07
	1225	7.37e-07		0.2836	7.37e-07
	1225	7.37e-07		0.2838	7.38e-07
	1225	7.37e-07		0.284	7.37e-07
	1225	7.37e-07		0.2842	7.37e-07
	1225	7.37e-07		0.2844	7.37e-07
	1225	7.37e-07		0.2846	7.38e-07
	1225	7.37e-07		0.2848	7.37e-07
	1225	7.38e-07		0.285	7.38e-07
	1225	7.37e-07		0.2852	7.38e-07
	1225	7.37e-07		0.2854	7.38e-07
	1225	7.37e-07		0.2856	7.37e-07
	1225	7.38e-07		0.2858	7.38e-07
	1225	7.37e-07		0.286	7.38e-07
	1225	7.38e-07		0.2862	7.38e-07
	1225	7.38e-07		0.2864	7.38e-07
	1225	7.38e-07		0.2866	7.38e-07
	1225	7.37e-07		0.2868	7.38e-07
	1225	7.38e-07		0.287	7.38e-07
	1225	7.38e-07		0.2872	7.38e-07
	1225	7.38e-07		0.2874	7.39e-07
	1225	7.38e-07		0.2876	7.38e-07
	1225	7.38e-07		0.2878	7.38e-07
	1225	7.38e-07		0.288	7.38e-07
	1230	7.38e-07		0.2882	7.38e-07
	1225	7.38e-07		0.2884	7.39e-07
	1225	7.39e-07		0.2886	7.38e-07
	1225	7.38e-07		0.2888	7.39e-07
	1225	7.38e-07		0.289	7.39e-07
	1225	7.38e-07		0.2892	7.39e-07
	1225	7.38e-07		0.2894	7.39e-07
	1230	7.39e-07		0.2896	7.38e-07
	1225	7.38e-07		0.2898	7.39e-07
	1225	7.39e-07		0.29	7.39e-07
	1225	7.39e-07		0.2902	7.39e-07
	1225	7.39e-07		0.2904	7.39e-07
	1230	7.39e-07		0.2906	7.39e-07
	1230	7.38e-07		0.2908	7.39e-07
	1230	7.39e-07		0.291	7.39e-07
	1230	7.39e-07		0.2912	7.39e-07
	1230	7.39e-07		0.2914	7.39e-07
	1225	7.39e-07		0.2916	7.39e-07
	1225	7.39e-07		0.2918	7.39e-07
	1230	7.39e-07		0.292	7.39e-07
	1225	7.39e-07		0.2922	7.39e-07
	1230	7.39e-07		0.2924	7.39e-07
	1230	7.39e-07		0.2926	7.39e-07
	1230	7.39e-07		0.2928	7.39e-07
	1230	7.39e-07		0.293	7.39e-07
	1230	7.39e-07		0.2932	7.39e-07
	1230	7.39e-07		0.2934	7.39e-07
	1230	7.39e-07		0.2936	7.39e-07
	1225	7.39e-07		0.2938	7.39e-07
	1225	7.39e-07		0.294	7.39e-07
	1225	7.39e-07		0.2942	7.39e-07
	1225	7.39e-07		0.2944	7.39e-07
	1225	7.39e-07		0.2946	7.39e-07
	1225	7.39e-07		0.2948	7.39e-07
	1225	7.39e-07		0.295	7.39e-07
	1225	7.39e-07		0.2952	7.39e-07
	1225	7.39e-07		0.2954	7.39e-07
	1225	7.39e-07		0.2956	7.39e-07
	1225	7.39e-07		0.2958	7.39e-07
	1225	7.39e-07		0.296	7.39e-07
	1225	7.39e-07		0.2962	7.39e-07
	1225	7.39e-07		0.2964	7.39e-07
	1225	7.39e-07		0.2966	7.39e-07
	1225	7.39e-07		0.2968	7.39e-07
	1225	7.39e-07		0.297	7.4e-07
	1225	7.39e-07		0.2972	7.39e-07
	1225	7.39e-07		0.2974	7.39e-07
	1225	7.39e-07		0.2976	7.39e-07
	1225	7.39e-07		0.2978	7.39e-07
	1225	7.39e-07		0.298	7.39e-07
	1225	7.4e-07		0.2982	7.39e-07
	1225	7.39e-07		0.2984	7.39e-07
	1225	7.39e-07		0.2986	7.39e-07
	1225	7.39e-07		0.2988	7.39e-07
	1225	7.39e-07		0.299	7.39e-07
	1225	7.39e-07		0.2992	7.39e-07
	1225	7.39e-07		0.2994	7.39e-07
	1225	7.39e-07		0.2996	7.39e-07
	1225	7.39e-07		0.2998	7.39e-07
	1225	7.39e-07		0.3	7.39e-07
	1225	7.39e-07		0.3002	7.39e-07
	1225	7.39e-07		0.3004	7.39e-07
	1225	7.39e-07		0.3006	7.39e-07
	1225	7.39e-07		0.3008	7.39e-07
	1225	7.39e-07		0.301	7.39e-07
	1225	7.39e-07		0.3012	7.39e-07
	1225	7.39e-07		0.3014	7.39e-07
	1225	7.39e-07		0.3016	7.39e-07
	1225	7.39e-07		0.3018	7.39e-07
	1225	7.39e-07		0.302	7.39e-07
	1225	7.39e-07		0.3022	7.39e-07
	1225	7.39e-07		0.3024	7.39e-07
	1225	7.39e-07		0.3026	7.39e-07
	1225	7.39e-07		0.3028	7.39e-07
	1225	7.39e-07		0.303	7.39e-07
	1225	7.39e-07		0.3032	7.39e-07
	1225	7.39e-07		0.3034	7.39e-07
	1230	7.39e-07		0.3036	7.39e-07
	1225	7.39e-07		0.3038	7.39e-07
	1225	7.39e-07		0.304	7.39e-07
	1225	7.39e-07		0.3042	7.39e-07
	1225	7.39e-07		0.3044	7.39e-07
	1230	7.39e-07		0.3046	7.39e-07
	1230	7.39e-07		0.3048	7.39e-07
	1230	7.39e-07		0.305	7.39e-07
	1225	7.39e-07		0.3052	7.39e-07
	1225	7.39e-07		0.3054	7.38e-07
	1225	7.39e-07		0.3056	7.39e-07
	1225	7.39e-07		0.3058	7.38e-07
	1225	7.39e-07		0.306	7.39e-07
	1225	7.39e-07		0.3062	7.39e-07
	1225	7.39e-07		0.3064	7.38e-07
	1225	7.38e-07		0.3066	7.38e-07
	1225	7.39e-07		0.3068	7.39e-07
	1230	7.38e-07		0.307	7.39e-07
	1225	7.39e-07		0.3072	7.38e-07
	1225	7.39e-07		0.3074	7.39e-07
	1225	7.38e-07		0.3076	7.39e-07
	1225	7.38e-07		0.3078	7.38e-07
	1225	7.39e-07		0.308	7.38e-07
	1225	7.39e-07		0.3082	7.38e-07
	1225	7.38e-07		0.3084	7.38e-07
	1225	7.39e-07		0.3086	7.38e-07
	1225	7.39e-07		0.3088	7.38e-07
	1225	7.38e-07		0.309	7.38e-07
	1225	7.38e-07		0.3092	7.38e-07
	1225	7.38e-07		0.3094	7.38e-07
	1225	7.38e-07		0.3096	7.38e-07
	1225	7.38e-07		0.3098	7.38e-07
	1225	7.38e-07		0.31	7.38e-07
	1225	7.38e-07		0.3102	7.38e-07
	1225	7.38e-07		0.3104	7.38e-07
	1225	7.38e-07		0.3106	7.38e-07
	1225	7.38e-07		0.3108	7.38e-07
	1225	7.38e-07		0.311	7.38e-07
	1225	7.38e-07		0.3112	7.38e-07
	1225	7.38e-07		0.3114	7.38e-07
	1225	7.38e-07		0.3116	7.37e-07
	1230	7.38e-07		0.3118	7.38e-07
	1225	7.38e-07		0.312	7.38e-07
	1225	7.38e-07		0.3122	7.38e-07
	1225	7.38e-07		0.3124	7.37e-07
	1225	7.38e-07		0.3126	7.37e-07
	1225	7.37e-07		0.3128	7.38e-07
	1230	7.38e-07		0.313	7.37e-07
	1225	7.38e-07		0.3132	7.37e-07
	1225	7.38e-07		0.3134	7.37e-07
	1225	7.37e-07		0.3136	7.37e-07
	1225	7.37e-07		0.3138	7.37e-07
	1225	7.38e-07		0.314	7.37e-07
	1225	7.37e-07		0.3142	7.37e-07
	1225	7.37e-07		0.3144	7.37e-07
	1225	7.37e-07		0.3146	7.37e-07
	1225	7.37e-07		0.3148	7.37e-07
	1225	7.37e-07		0.315	7.37e-07
	1225	7.37e-07		0.3152	7.37e-07
	1225	7.37e-07		0.3154	7.37e-07
	1225	7.37e-07		0.3156	7.37e-07
	1225	7.37e-07		0.3158	7.37e-07
	1225	7.37e-07		0.316	7.37e-07
	1225	7.37e-07		0.3162	7.37e-07
	1225	7.37e-07		0.3164	7.37e-07
	1225	7.37e-07		0.3166	7.37e-07
	1225	7.37e-07		0.3168	7.36e-07
	1225	7.37e-07		0.317	7.36e-07
	1225	7.37e-07		0.3172	7.37e-07
	1225	7.37e-07		0.3174	7.37e-07
	1225	7.37e-07		0.3176	7.37e-07
	1225	7.37e-07		0.3178	7.36e-07
	1225	7.36e-07		0.318	7.36e-07
	1225	7.36e-07		0.3182	7.36e-07
	1225	7.37e-07		0.3184	7.36e-07
	1225	7.37e-07		0.3186	7.36e-07
	1225	7.37e-07		0.3188	7.36e-07
	1225	7.36e-07		0.319	7.36e-07
	1225	7.36e-07		0.3192	7.36e-07
	1225	7.36e-07		0.3194	7.36e-07
	1225	7.36e-07		0.3196	7.36e-07
	1225	7.36e-07		0.3198	7.36e-07
	1225	7.36e-07		0.32	7.36e-07
	1225	7.36e-07		0.3202	7.35e-07
	1225	7.36e-07		0.3204	7.36e-07
	1225	7.36e-07		0.3206	7.36e-07
	1225	7.36e-07		0.3208	7.35e-07
	1225	7.36e-07		0.321	7.35e-07
	1225	7.36e-07		0.3212	7.35e-07
	1220	7.35e-07		0.3214	7.35e-07
	1225	7.36e-07		0.3216	7.35e-07
	1225	7.36e-07		0.3218	7.35e-07
	1220	7.35e-07		0.322	7.35e-07
	1220	7.35e-07		0.3222	7.35e-07
	1225	7.35e-07		0.3224	7.35e-07
	1220	7.35e-07		0.3226	7.35e-07
	1220	7.35e-07		0.3228	7.35e-07
	1220	7.35e-07		0.323	7.34e-07
	1220	7.35e-07		0.3232	7.34e-07
	1220	7.35e-07		0.3234	7.34e-07
	1220	7.35e-07		0.3236	7.34e-07
	1220	7.35e-07		0.3238	7.34e-07
	1220	7.35e-07		0.324	7.34e-07
	1220	7.34e-07		0.3242	7.34e-07
	1220	7.34e-07		0.3244	7.34e-07
	1220	7.34e-07		0.3246	7.34e-07
	1220	7.34e-07		0.3248	7.34e-07
	1220	7.34e-07		0.325	7.34e-07
	1220	7.34e-07		0.3252	7.33e-07
	1220	7.34e-07		0.3254	7.33e-07
	1220	7.34e-07		0.3256	7.33e-07
	1220	7.34e-07		0.3258	7.33e-07
	1220	7.34e-07		0.326	7.33e-07
	1220	7.34e-07		0.3262	7.33e-07
	1220	7.33e-07		0.3264	7.33e-07
	1220	7.33e-07		0.3266	7.33e-07
	1220	7.33e-07		0.3268	7.33e-07
	1220	7.33e-07		0.327	7.33e-07
	1220	7.33e-07		0.3272	7.33e-07
	1215	7.33e-07		0.3274	7.32e-07
	1220	7.33e-07		0.3276	7.32e-07
	1220	7.33e-07		0.3278	7.33e-07
	1220	7.33e-07		0.328	7.32e-07
	1220	7.33e-07		0.3282	7.32e-07
	1215	7.33e-07		0.3284	7.32e-07
	1220	7.32e-07		0.3286	7.32e-07
	1215	7.32e-07		0.3288	7.32e-07
	1215	7.33e-07		0.329	7.31e-07
	1215	7.32e-07		0.3292	7.31e-07
	1215	7.32e-07		0.3294	7.32e-07
	1215	7.32e-07		0.3296	7.31e-07
	1215	7.32e-07		0.3298	7.31e-07
	1215	7.32e-07		0.33	7.31e-07
	1215	7.31e-07		0.3302	7.31e-07
	1215	7.31e-07		0.3304	7.31e-07
	1215	7.32e-07		0.3306	7.31e-07
	1215	7.31e-07		0.3308	7.31e-07
	1215	7.31e-07		0.331	7.31e-07
	1215	7.31e-07		0.3312	7.31e-07
	1215	7.31e-07		0.3314	7.3e-07
	1215	7.31e-07		0.3316	7.3e-07
	1215	7.31e-07		0.3318	7.3e-07
	1215	7.31e-07		0.332	7.3e-07
	1215	7.31e-07		0.3322	7.3e-07
	1215	7.31e-07		0.3324	7.3e-07
	1215	7.3e-07		0.3326	7.3e-07
	1215	7.3e-07		0.3328	7.3e-07
	1215	7.3e-07		0.333	7.29e-07
	1215	7.3e-07		0.3332	7.29e-07
	1215	7.3e-07		0.3334	7.29e-07
	1215	7.3e-07		0.3336	7.3e-07
	1215	7.3e-07		0.3338	7.3e-07
	1210	7.3e-07		0.334	7.29e-07
	1210	7.29e-07		0.3342	7.29e-07
	1215	7.29e-07		0.3344	7.29e-07
	1210	7.29e-07		0.3346	7.29e-07
	1210	7.3e-07		0.3348	7.28e-07
	1210	7.3e-07		0.335	7.28e-07
	1210	7.29e-07		0.3352	7.28e-07
	1210	7.29e-07		0.3354	7.28e-07
	1210	7.29e-07		0.3356	7.28e-07
	1210	7.29e-07		0.3358	7.28e-07
	1205	7.28e-07		0.336	7.28e-07
	1210	7.28e-07		0.3362	7.28e-07
	1210	7.28e-07		0.3364	7.28e-07
	1210	7.28e-07		0.3366	7.27e-07
	1205	7.28e-07		0.3368	7.27e-07
	1210	7.28e-07		0.337	7.28e-07
	1205	7.28e-07		0.3372	7.27e-07
	1205	7.28e-07		0.3374	7.27e-07
	1205	7.28e-07		0.3376	7.27e-07
	1205	7.27e-07		0.3378	7.27e-07
	1205	7.27e-07		0.338	7.27e-07
	1205	7.28e-07		0.3382	7.27e-07
	1205	7.27e-07		0.3384	7.26e-07
	1210	7.27e-07		0.3386	7.26e-07
	1205	7.27e-07		0.3388	7.27e-07
	1205	7.27e-07		0.339	7.27e-07
	1205	7.27e-07		0.3392	7.26e-07
	1205	7.27e-07		0.3394	7.26e-07
	1205	7.26e-07		0.3396	7.26e-07
	1205	7.26e-07		0.3398	7.26e-07
	1205	7.27e-07		0.34	7.26e-07
	1205	7.27e-07		0.3402	7.26e-07
	1205	7.26e-07		0.3404	7.26e-07
	1205	7.26e-07		0.3406	7.26e-07
	1200	7.26e-07		0.3408	7.26e-07
	1200	7.26e-07		0.341	7.26e-07
	1205	7.26e-07		0.3412	7.26e-07
	1205	7.26e-07		0.3414	7.25e-07
	1205	7.26e-07		0.3416	7.25e-07
	1200	7.26e-07		0.3418	7.25e-07
	1205	7.26e-07		0.342	7.25e-07
	1205	7.26e-07		0.3422	7.25e-07
	1205	7.26e-07		0.3424	7.25e-07
	1205	7.25e-07		0.3426	7.24e-07
	1205	7.25e-07		0.3428	7.25e-07
	1205	7.25e-07		0.343	7.24e-07
	1200	7.25e-07		0.3432	7.24e-07
	1205	7.25e-07		0.3434	7.24e-07
	1200	7.25e-07		0.3436	7.24e-07
	1205	7.24e-07		0.3438	7.24e-07
	1200	7.25e-07		0.344	7.23e-07
	1200	7.24e-07		0.3442	7.23e-07
	1205	7.24e-07		0.3444	7.24e-07
	1200	7.24e-07		0.3446	7.23e-07
	1200	7.24e-07		0.3448	7.23e-07
	1200	7.24e-07		0.345	7.23e-07
	1200	7.23e-07		0.3452	7.23e-07
	1200	7.23e-07		0.3454	7.23e-07
	1200	7.24e-07		0.3456	7.23e-07
	1200	7.23e-07		0.3458	7.23e-07
	1200	7.23e-07		0.346	7.22e-07
	1200	7.23e-07		0.3462	7.23e-07
	1200	7.23e-07		0.3464	7.22e-07
	1200	7.23e-07		0.3466	7.22e-07
	1200	7.23e-07		0.3468	7.22e-07
	1200	7.23e-07		0.347	7.22e-07
	1195	7.22e-07		0.3472	7.22e-07
	1200	7.23e-07		0.3474	7.22e-07
	1200	7.22e-07		0.3476	7.22e-07
	1200	7.22e-07		0.3478	7.22e-07
	1195	7.22e-07		0.348	7.21e-07
	1200	7.22e-07		0.3482	7.21e-07
	1195	7.22e-07		0.3484	7.21e-07
	1195	7.22e-07		0.3486	7.21e-07
	1195	7.22e-07		0.3488	7.21e-07
	1200	7.22e-07		0.349	7.21e-07
	1195	7.21e-07		0.3492	7.21e-07
	1195	7.21e-07		0.3494	7.21e-07
	1195	7.21e-07		0.3496	7.2e-07
	1195	7.21e-07		0.3498	7.2e-07
	1195	7.21e-07		0.35	7.2e-07
	1195	7.21e-07		0.3502	7.2e-07
	1195	7.21e-07		0.3504	7.2e-07
	1195	7.21e-07		0.3506	7.2e-07
	1195	7.2e-07		0.3508	7.19e-07
	1195	7.2e-07		0.351	7.2e-07
	1195	7.2e-07		0.3512	7.2e-07
	1195	7.2e-07		0.3514	7.2e-07
	1195	7.2e-07		0.3516	7.2e-07
	1195	7.2e-07		0.3518	7.19e-07
	1195	7.19e-07		0.352	7.19e-07
	1195	7.2e-07		0.3522	7.19e-07
	1195	7.2e-07		0.3524	7.19e-07
	1195	7.2e-07		0.3526	7.19e-07
	1195	7.2e-07		0.3528	7.19e-07
	1195	7.19e-07		0.353	7.19e-07
	1195	7.19e-07		0.3532	7.18e-07
	1195	7.19e-07		0.3534	7.18e-07
	1195	7.19e-07		0.3536	7.18e-07
	1195	7.19e-07		0.3538	7.18e-07
	1195	7.19e-07		0.354	7.18e-07
	1195	7.19e-07		0.3542	7.18e-07
	1195	7.18e-07		0.3544	7.18e-07
	1190	7.18e-07		0.3546	7.18e-07
	1195	7.18e-07		0.3548	7.18e-07
	1195	7.18e-07		0.355	7.18e-07
	1190	7.18e-07		0.3552	7.18e-07
	1190	7.18e-07		0.3554	7.17e-07
	1195	7.18e-07		0.3556	7.18e-07
	1195	7.18e-07		0.3558	7.18e-07
	1195	7.18e-07		0.356	7.17e-07
	1195	7.18e-07		0.3562	7.17e-07
	1190	7.18e-07		0.3564	7.17e-07
	1190	7.17e-07		0.3566	7.17e-07
	1190	7.18e-07		0.3568	7.17e-07
	1190	7.18e-07		0.357	7.17e-07
	1190	7.17e-07		0.3572	7.17e-07
	1195	7.17e-07		0.3574	7.17e-07
	1195	7.17e-07		0.3576	7.17e-07
	1190	7.17e-07		0.3578	7.17e-07
	1190	7.17e-07		0.358	7.16e-07
	1190	7.17e-07		0.3582	7.16e-07
	1190	7.17e-07		0.3584	7.16e-07
	1190	7.17e-07		0.3586	7.16e-07
	1195	7.17e-07		0.3588	7.16e-07
	1190	7.17e-07		0.359	7.16e-07
	1190	7.16e-07		0.3592	7.16e-07
	1195	7.16e-07		0.3594	7.16e-07
	1190	7.16e-07		0.3596	7.15e-07
	1190	7.16e-07		0.3598	7.15e-07
	1190	7.16e-07		0.36	7.15e-07
	1190	7.16e-07		0.3602	7.15e-07
	1190	7.16e-07		0.3604	7.15e-07
	1190	7.16e-07		0.3606	7.15e-07
	1185	7.15e-07		0.3608	7.15e-07
	1190	7.15e-07		0.361	7.15e-07
	1190	7.15e-07		0.3612	7.15e-07
	1190	7.15e-07		0.3614	7.15e-07
	1190	7.15e-07		0.3616	7.15e-07
	1190	7.15e-07		0.3618	7.15e-07
	1185	7.15e-07		0.362	7.15e-07
	1190	7.15e-07		0.3622	7.14e-07
	1185	7.15e-07		0.3624	7.15e-07
	1185	7.15e-07		0.3626	7.15e-07
	1185	7.15e-07		0.3628	7.15e-07
	1185	7.15e-07		0.363	7.14e-07
	1185	7.15e-07		0.3632	7.15e-07
	1185	7.14e-07		0.3634	7.15e-07
	1185	7.15e-07		0.3636	7.14e-07
	1185	7.15e-07		0.3638	7.14e-07
	1185	7.15e-07		0.364	7.14e-07
	1185	7.14e-07		0.3642	7.14e-07
	1185	7.15e-07		0.3644	7.14e-07
	1185	7.15e-07		0.3646	7.14e-07
	1185	7.14e-07		0.3648	7.14e-07
	1185	7.14e-07		0.365	7.14e-07
	1185	7.14e-07		0.3652	7.14e-07
	1185	7.14e-07		0.3654	7.14e-07
	1185	7.14e-07		0.3656	7.13e-07
	1185	7.14e-07		0.3658	7.13e-07
	1185	7.14e-07		0.366	7.13e-07
	1185	7.14e-07		0.3662	7.14e-07
	1185	7.14e-07		0.3664	7.13e-07
	1185	7.14e-07		0.3666	7.13e-07
	1185	7.13e-07		0.3668	7.13e-07
	1185	7.13e-07		0.367	7.13e-07
	1185	7.13e-07		0.3672	7.13e-07
	1185	7.14e-07		0.3674	7.13e-07
	1185	7.13e-07		0.3676	7.13e-07
	1185	7.13e-07		0.3678	7.13e-07
	1185	7.13e-07		0.368	7.13e-07
	1180	7.13e-07		0.3682	7.13e-07
	1185	7.13e-07		0.3684	7.13e-07
	1185	7.13e-07		0.3686	7.13e-07
	1180	7.13e-07		0.3688	7.13e-07
	1180	7.13e-07		0.369	7.12e-07
	1180	7.13e-07		0.3692	7.12e-07
	1185	7.13e-07		0.3694	7.12e-07
	1180	7.13e-07		0.3696	7.12e-07
	1180	7.13e-07		0.3698	7.12e-07
	1180	7.13e-07		0.37	7.12e-07
	1180	7.12e-07		0.3702	7.12e-07
	1185	7.12e-07		0.3704	7.12e-07
	1180	7.12e-07		0.3706	7.12e-07
	1180	7.12e-07		0.3708	7.12e-07
	1180	7.12e-07		0.371	7.12e-07
	1180	7.12e-07		0.3712	7.12e-07
	1180	7.12e-07		0.3714	7.12e-07
	1180	7.12e-07		0.3716	7.11e-07
	1185	7.12e-07		0.3718	7.12e-07
	1180	7.12e-07		0.372	7.12e-07
	1180	7.12e-07		0.3722	7.11e-07
	1180	7.12e-07		0.3724	7.11e-07
	1180	7.12e-07		0.3726	7.11e-07
	1180	7.11e-07		0.3728	7.11e-07
	1180	7.12e-07		0.373	7.11e-07
	1180	7.12e-07		0.3732	7.11e-07
	1180	7.11e-07		0.3734	7.11e-07
	1180	7.11e-07		0.3736	7.11e-07
	1180	7.11e-07		0.3738	7.11e-07
	1180	7.11e-07		0.374	7.11e-07
	1180	7.11e-07		0.3742	7.11e-07
	1180	7.11e-07		0.3744	7.11e-07
	1175	7.11e-07		0.3746	7.11e-07
	1180	7.11e-07		0.3748	7.11e-07
	1175	7.11e-07		0.375	7.11e-07
	1175	7.11e-07		0.3752	7.11e-07
	1180	7.11e-07		0.3754	7.1e-07
	1175	7.11e-07		0.3756	7.1e-07
	1175	7.11e-07		0.3758	7.1e-07
	1175	7.11e-07		0.376	7.1e-07
	1175	7.11e-07		0.3762	7.1e-07
	1175	7.11e-07		0.3764	7.1e-07
	1175	7.1e-07		0.3766	7.1e-07
	1175	7.1e-07		0.3768	7.1e-07
	1175	7.1e-07		0.377	7.1e-07
	1175	7.1e-07		0.3772	7.1e-07
	1175	7.1e-07		0.3774	7.1e-07
	1175	7.1e-07		0.3776	7.1e-07
	1175	7.1e-07		0.3778	7.1e-07
	1175	7.1e-07		0.378	7.09e-07
	1175	7.1e-07		0.3782	7.1e-07
	1175	7.1e-07		0.3784	7.1e-07
	1175	7.1e-07		0.3786	7.1e-07
	1175	7.1e-07		0.3788	7.1e-07
	1175	7.1e-07		0.379	7.1e-07
	1175	7.09e-07		0.3792	7.1e-07
	1175	7.1e-07		0.3794	7.09e-07
	1175	7.1e-07		0.3796	7.1e-07
	1175	7.1e-07		0.3798	7.1e-07
	1175	7.1e-07		0.38	7.1e-07
	1175	7.1e-07		0.3802	7.09e-07
	1175	7.1e-07		0.3804	7.09e-07
	1175	7.09e-07		0.3806	7.09e-07
	1175	7.1e-07		0.3808	7.09e-07
	1175	7.1e-07		0.381	7.09e-07
	1175	7.1e-07		0.3812	7.09e-07
	1175	7.09e-07		0.3814	7.09e-07
	1175	7.09e-07		0.3816	7.09e-07
	1175	7.09e-07		0.3818	7.09e-07
	1175	7.09e-07		0.382	7.09e-07
	1175	7.09e-07		0.3822	7.09e-07
	1175	7.09e-07		0.3824	7.09e-07
	1175	7.09e-07		0.3826	7.09e-07
	1175	7.09e-07		0.3828	7.09e-07
	1175	7.09e-07		0.383	7.09e-07
	1175	7.09e-07		0.3832	7.09e-07
	1175	7.09e-07		0.3834	7.09e-07
	1175	7.09e-07		0.3836	7.08e-07
	1175	7.09e-07		0.3838	7.08e-07
	1175	7.09e-07		0.384	7.09e-07
	1175	7.09e-07		0.3842	7.08e-07
	1175	7.09e-07		0.3844	7.08e-07
	1175	7.09e-07		0.3846	7.08e-07
	1175	7.08e-07		0.3848	7.08e-07
	1175	7.08e-07		0.385	7.08e-07
	1175	7.09e-07		0.3852	7.08e-07
	1175	7.08e-07		0.3854	7.08e-07
	1175	7.08e-07		0.3856	7.08e-07
	1175	7.08e-07		0.3858	7.08e-07
	1175	7.08e-07		0.386	7.08e-07
	1175	7.08e-07		0.3862	7.08e-07
	1175	7.08e-07		0.3864	7.08e-07
	1175	7.08e-07		0.3866	7.08e-07
	1175	7.08e-07		0.3868	7.08e-07
	1175	7.08e-07		0.387	7.08e-07
	1175	7.08e-07		0.3872	7.08e-07
	1175	7.08e-07		0.3874	7.08e-07
	1175	7.08e-07		0.3876	7.08e-07
	1175	7.08e-07		0.3878	7.08e-07
	1175	7.08e-07		0.388	7.08e-07
	1175	7.08e-07		0.3882	7.08e-07
	1175	7.08e-07		0.3884	7.08e-07
	1175	7.08e-07		0.3886	7.08e-07
	1175	7.08e-07		0.3888	7.08e-07
	1175	7.08e-07		0.389	7.08e-07
	1175	7.08e-07		0.3892	7.08e-07
	1175	7.08e-07		0.3894	7.08e-07
	1170	7.08e-07		0.3896	7.08e-07
	1175	7.08e-07		0.3898	7.08e-07
	1175	7.08e-07		0.39	7.08e-07
	1175	7.08e-07		0.3902	7.08e-07
	1175	7.08e-07		0.3904	7.08e-07
	1175	7.08e-07		0.3906	7.08e-07
	1175	7.08e-07		0.3908	7.08e-07
	1175	7.08e-07		0.391	7.08e-07
	1175	7.08e-07		0.3912	7.07e-07
	1175	7.08e-07		0.3914	7.07e-07
	1175	7.08e-07		0.3916	7.07e-07
	1175	7.08e-07		0.3918	7.07e-07
	1175	7.08e-07		0.392	7.07e-07
	1175	7.08e-07		0.3922	7.07e-07
	1175	7.07e-07		0.3924	7.07e-07
	1175	7.07e-07		0.3926	7.07e-07
	1175	7.07e-07		0.3928	7.08e-07
	1175	7.07e-07		0.393	7.07e-07
	1175	7.07e-07		0.3932	7.07e-07
	1175	7.07e-07		0.3934	7.07e-07
	1175	7.07e-07		0.3936	7.07e-07
	1175	7.07e-07		0.3938	7.07e-07
	1175	7.08e-07		0.394	7.07e-07
	1175	7.07e-07		0.3942	7.07e-07
	1175	7.07e-07		0.3944	7.07e-07
	1175	7.07e-07		0.3946	7.07e-07
	1175	7.07e-07		0.3948	7.07e-07
	1175	7.07e-07		0.395	7.07e-07
	1170	7.07e-07		0.3952	7.07e-07
	1170	7.07e-07		0.3954	7.08e-07
	1175	7.07e-07		0.3956	7.07e-07
	1175	7.07e-07		0.3958	7.07e-07
	1175	7.07e-07		0.396	7.07e-07
	1175	7.07e-07		0.3962	7.07e-07
	1175	7.07e-07		0.3964	7.07e-07
	1175	7.08e-07		0.3966	7.07e-07
	1175	7.07e-07		0.3968	7.07e-07
	1175	7.07e-07		0.397	7.07e-07
	1175	7.07e-07		0.3972	7.07e-07
	1175	7.07e-07		0.3974	7.07e-07
	1175	7.07e-07		0.3976	7.07e-07
	1175	7.07e-07		0.3978	7.07e-07
	1175	7.07e-07		0.398	7.07e-07
	1175	7.07e-07		0.3982	7.07e-07
	1175	7.07e-07		0.3984	7.07e-07
	1175	7.07e-07		0.3986	7.07e-07
	1175	7.07e-07		0.3988	7.07e-07
	1175	7.07e-07		0.399	7.07e-07
	1175	7.07e-07		0.3992	7.06e-07
[truncated: 16,436 more rows]

## Sheet: Figure 5b
Q-V plot of PVDF piezo-film after cutting, with blue lines of transfer charge and figures of experiment devices inset.
		Q-V plot			inset charge-time plot
		Voltage	Charge		Time	Charge
	Unit	V	C		s	C
		-43.35	-1.31e-08		0.0002	-1.75e-09
		-43.2	-1.27e-08		0.0004	-7.8e-10
		-42.7	-1.24e-08		0.0006	-7.8e-10
		-42.25	-1.21e-08		0.0008	1.9e-10
		-41.75	-1.18e-08		0.001	8.37e-10
		-40.95	-1.11e-08		0.0012	1.48e-09
		-40.45	-1.05e-08		0.0014	1.48e-09
		-39.5	-1.05e-08		0.0016	2.13e-09
		-38.85	-1.05e-08		0.0018	2.45e-09
		-37.85	-9.83e-09		0.002	1.48e-09
		-36.9	-1.02e-08		0.0022	2.45e-09
		-36.1	-9.51e-09		0.0024	2.45e-09
		-34.95	-9.51e-09		0.0026	3.75e-09
		-33.65	-9.51e-09		0.0028	4.39e-09
		-33	-8.54e-09		0.003	4.39e-09
		-31.7	-8.54e-09		0.0032	4.07e-09
		-30.45	-7.57e-09		0.0034	4.72e-09
		-29.15	-7.25e-09		0.0036	5.69e-09
		-27.7	-6.92e-09		0.0038	6.01e-09
		-26.4	-6.6e-09		0.004	6.98e-09
		-24.75	-6.28e-09		0.0042	7.63e-09
		-23.45	-6.6e-09		0.0044	9.57e-09
		-22	-5.95e-09		0.0046	8.27e-09
		-20.55	-5.95e-09		0.0048	8.6e-09
		-19.1	-6.28e-09		0.005	8.6e-09
		-17.5	-4.98e-09		0.0052	1.31e-08
		-16.05	-5.31e-09		0.0054	9.89e-09
		-14.4	-4.66e-09		0.0056	9.89e-09
		-12.95	-3.69e-09		0.0058	1.05e-08
		-11.35	-3.69e-09		0.006	1.09e-08
		-9.55	-3.37e-09		0.0062	2.35e-08
		-7.95	-2.72e-09		0.0064	1.34e-08
		-6.15	-2.72e-09		0.0066	1.12e-08
		-4.22	-2.07e-09		0.0068	1.18e-08
		-2.44	-1.1e-09		0.007	1.25e-08
		-1.15	-1.75e-09		0.0072	1.31e-08
		0.3085	-7.8e-10		0.0074	1.44e-08
		2.09	-7.8e-10		0.0076	1.41e-08
		3.705	1.9e-10		0.0078	2.06e-08
		5.65	8.37e-10		0.008	1.54e-08
		7.45	1.48e-09		0.0082	1.47e-08
		9.05	1.48e-09		0.0084	1.34e-08
		10.65	2.13e-09		0.0086	1.6e-08
		12.3	2.45e-09		0.0088	1.6e-08
		13.1	1.48e-09		0.009	1.86e-08
		14.55	2.45e-09		0.0092	2.31e-08
		15.7	2.45e-09		0.0094	1.67e-08
		16.65	3.75e-09		0.0096	1.83e-08
		18.1	4.39e-09		0.0098	1.86e-08
		19.4	4.39e-09		0.01	1.86e-08
		20.7	4.07e-09		0.0102	1.96e-08
		21.65	4.72e-09		0.0104	1.96e-08
		22.8	5.69e-09		0.0106	2.06e-08
		23.95	6.01e-09		0.0108	1.99e-08
		25.05	6.98e-09		0.011	2.19e-08
		26.35	7.63e-09		0.0112	2.67e-08
		27.15	9.57e-09		0.0114	1.31e-08
		27.8	8.27e-09		0.0116	2.25e-08
		28.8	8.6e-09		0.0118	2.38e-08
		29.75	8.6e-09		0.012	2.44e-08
		30.05	1.31e-08		0.0122	2.44e-08
		30.55	9.89e-09		0.0124	2.44e-08
		30.9	9.89e-09		0.0126	2.38e-08
		31.7	1.05e-08		0.0128	2.54e-08
		32.5	1.09e-08		0.013	2.64e-08
		32.65	2.35e-08		0.0132	2.77e-08
		33	1.34e-08		0.0134	3.03e-08
		33.15	1.12e-08		0.0136	2.44e-08
		33.45	1.18e-08		0.0138	3.09e-08
		34.3	1.25e-08		0.014	2.93e-08
		34.75	1.31e-08		0.0142	2.93e-08
		35.1	1.44e-08		0.0144	1.86e-08
		35.75	1.41e-08		0.0146	3.16e-08
		35.1	2.06e-08		0.0148	3.16e-08
		35.25	1.54e-08		0.015	3.25e-08
		35.1	1.47e-08		0.0152	3.29e-08
		35.25	1.34e-08		0.0154	3.12e-08
		35.75	1.6e-08		0.0156	3.32e-08
		36.2	1.6e-08		0.0158	3.32e-08
		37.05	1.86e-08		0.016	3.48e-08
		36.85	2.31e-08		0.0162	4.35e-08
		37.05	1.67e-08		0.0164	3.67e-08
		36.7	1.83e-08		0.0166	3.67e-08
		36.85	1.86e-08		0.0168	2.8e-08
		37.05	1.86e-08		0.017	3.8e-08
		37.35	1.96e-08		0.0172	3.87e-08
		37.2	1.96e-08		0.0174	3.77e-08
		37.35	2.06e-08		0.0176	2.48e-08
		37.85	1.99e-08		0.0178	3.8e-08
		38.3	2.19e-08		0.018	4.03e-08
		38.65	2.67e-08		0.0182	4.13e-08
		38.95	1.31e-08		0.0184	3.93e-08
		39.3	2.25e-08		0.0186	4.26e-08
		40.45	2.38e-08		0.0188	4.38e-08
		40.6	2.44e-08		0.019	4.71e-08
		41.4	2.44e-08		0.0192	4.22e-08
		42.35	2.44e-08		0.0194	3.93e-08
		43.5	2.38e-08		0.0196	3.48e-08
		44	2.54e-08		0.0198	4.51e-08
		44.8	2.64e-08		0.02	4.71e-08
		46.25	2.77e-08		0.0202	4.22e-08
		47.55	3.03e-08		0.0204	4.29e-08
		48.2	2.44e-08		0.0206	5.1e-08
		48.35	3.09e-08		0.0208	4.97e-08
		49.65	2.93e-08		0.021	5.03e-08
		51	2.93e-08		0.0212	8.52e-08
		52.5	1.86e-08		0.0214	5.84e-08
		53.5	3.16e-08		0.0216	5.13e-08
		54.5	3.16e-08		0.0218	4.09e-08
		56.5	3.25e-08		0.022	5.58e-08
		57.5	3.29e-08		0.0222	4.77e-08
		58.5	3.12e-08		0.0224	5.68e-08
		60	3.32e-08		0.0226	5.68e-08
		62	3.32e-08		0.0228	5.97e-08
		64	3.48e-08		0.023	5.94e-08
		65	4.35e-08		0.0232	6.42e-08
		66.5	3.67e-08		0.0234	5.94e-08
		68.5	3.67e-08		0.0236	6.1e-08
		71	2.8e-08		0.0238	6.29e-08
		73	3.8e-08		0.024	6.36e-08
		75	3.87e-08		0.0242	6.65e-08
		77.5	3.77e-08		0.0244	6.58e-08
		79.5	2.48e-08		0.0246	7.1e-08
		80.5	3.8e-08		0.0248	6.75e-08
		83	4.03e-08		0.025	6.65e-08
		85	4.13e-08		0.0252	6.03e-08
		87.5	3.93e-08		0.0254	6.87e-08
		90	4.26e-08		0.0256	6.84e-08
		92	4.38e-08		0.0258	7.1e-08
		93.5	4.71e-08		0.026	6.78e-08
		95.5	4.22e-08		0.0262	8.39e-08
		98	3.93e-08		0.0264	7.81e-08
		100	3.48e-08		0.0266	7.26e-08
		102	4.51e-08		0.0268	7.94e-08
		104.5	4.71e-08		0.027	7.49e-08
		106.5	4.22e-08		0.0272	7.81e-08
		109	4.29e-08		0.0274	7.75e-08
		111.5	5.1e-08		0.0276	8.52e-08
		114.5	4.97e-08		0.0278	8.14e-08
		117.5	5.03e-08		0.028	8.3e-08
		119.5	8.52e-08		0.0282	1.2e-07
		121.5	5.84e-08		0.0284	8.98e-08
		123.5	5.13e-08		0.0286	8.3e-08
		126	4.09e-08		0.0288	8.56e-08
		128	5.58e-08		0.029	1.02e-07
		130	4.77e-08		0.0292	8.91e-08
		132	5.68e-08		0.0294	9.07e-08
		134	5.68e-08		0.0296	9.95e-08
		136.5	5.97e-08		0.0298	9.2e-08
		139.5	5.94e-08		0.03	9.33e-08
		141.5	6.42e-08		0.0302	8.72e-08
		143.5	5.94e-08		0.0304	8.62e-08
		145.5	6.1e-08		0.0306	1.06e-07
		147.5	6.29e-08		0.0308	9.53e-08
		150	6.36e-08		0.031	1.1e-07
		151.5	6.65e-08		0.0312	1e-07
		152.5	6.58e-08		0.0314	1.06e-07
		154	7.1e-08		0.0316	9.85e-08
		155	6.75e-08		0.0318	9.66e-08
		156.5	6.65e-08		0.032	9.36e-08
		158	6.03e-08		0.0322	1.12e-07
		159.5	6.87e-08		0.0324	9.56e-08
		161	6.84e-08		0.0326	1.04e-07
		162.5	7.1e-08		0.0328	1.19e-07
		164.5	6.78e-08		0.033	1.11e-07
		166.5	8.39e-08		0.0332	1.12e-07
		168	7.81e-08		0.0334	1.12e-07
		169.5	7.26e-08		0.0336	1.07e-07
		171.5	7.94e-08		0.0338	1.13e-07
		173	7.49e-08		0.034	1.14e-07
		174.5	7.81e-08		0.0342	1.14e-07
		176	7.75e-08		0.0344	1.08e-07
		176	8.52e-08		0.0346	1.15e-07
		177	8.14e-08		0.0348	1.36e-07
		178	8.3e-08		0.035	1.19e-07
		179	1.2e-07		0.0352	1.13e-07
		180	8.98e-08		0.0354	1.17e-07
		181.5	8.3e-08		0.0356	1.25e-07
		183	8.56e-08		0.0358	1.23e-07
		184	1.02e-07		0.036	1.29e-07
		185.5	8.91e-08		0.0362	1.28e-07
		187.5	9.07e-08		0.0364	1.26e-07
		190.5	9.95e-08		0.0366	1.22e-07
		193	9.2e-08		0.0368	1.26e-07
		195	9.33e-08		0.037	1.43e-07
		197	8.72e-08		0.0372	1.13e-07
		199	8.62e-08		0.0374	1.34e-07
		199.5	1.06e-07		0.0376	1.25e-07
		201.5	9.53e-08		0.0378	1.36e-07
		202.5	1.1e-07		0.038	1.3e-07
		204	1e-07		0.0382	1.39e-07
		205	1.06e-07		0.0384	1.37e-07
		206.5	9.85e-08		0.0386	1.41e-07
		208.5	9.66e-08		0.0388	1.59e-07
		210.5	9.36e-08		0.039	1.5e-07
		212	1.12e-07		0.0392	1.42e-07
		213.5	9.56e-08		0.0394	1.46e-07
		214.5	1.04e-07		0.0396	1.42e-07
		216.5	1.19e-07		0.0398	1.47e-07
		218.5	1.11e-07		0.04	1.51e-07
		220.5	1.12e-07		0.0402	1.42e-07
		222.5	1.12e-07		0.0404	1.59e-07
		225	1.07e-07		0.0406	1.54e-07
		227.5	1.13e-07		0.0408	1.66e-07
		229.5	1.14e-07		0.041	1.48e-07
		231.5	1.14e-07		0.0412	1.59e-07
		234	1.08e-07		0.0414	1.7e-07
		236.5	1.15e-07		0.0416	1.67e-07
		238.5	1.36e-07		0.0418	1.61e-07
		241	1.19e-07		0.042	1.73e-07
		243.5	1.13e-07		0.0422	1.69e-07
		246	1.17e-07		0.0424	1.63e-07
		248	1.25e-07		0.0426	1.72e-07
		251.5	1.23e-07		0.0428	1.63e-07
		254.5	1.29e-07		0.043	1.68e-07
		257	1.28e-07		0.0432	1.73e-07
		260	1.26e-07		0.0434	1.77e-07
		263.5	1.22e-07		0.0436	1.76e-07
		266.5	1.26e-07		0.0438	1.78e-07
		269.5	1.43e-07		0.044	1.76e-07
		273.5	1.13e-07		0.0442	1.8e-07
		278	1.34e-07		0.0444	1.8e-07
		281.5	1.25e-07		0.0446	1.88e-07
		285	1.36e-07		0.0448	2.12e-07
		288.5	1.3e-07		0.045	1.93e-07
		292.5	1.39e-07		0.0452	1.97e-07
		296.5	1.37e-07		0.0454	1.94e-07
		300	1.41e-07		0.0456	1.96e-07
		303.5	1.59e-07		0.0458	1.97e-07
		307	1.5e-07		0.046	2.04e-07
		311	1.42e-07		0.0462	2.01e-07
		314.5	1.46e-07		0.0464	2.01e-07
		318.5	1.42e-07		0.0466	2.05e-07
		321.5	1.47e-07		0.0468	2.08e-07
		326.5	1.51e-07		0.047	2.07e-07
		330.5	1.42e-07		0.0472	2.07e-07
		333.5	1.59e-07		0.0474	2.08e-07
		337.5	1.54e-07		0.0476	2.1e-07
		341.5	1.66e-07		0.0478	2.09e-07
		345	1.48e-07		0.048	2.17e-07
		349	1.59e-07		0.0482	2.33e-07
		352.5	1.7e-07		0.0484	2.2e-07
		356	1.67e-07		0.0486	2.28e-07
		360	1.61e-07		0.0488	2.37e-07
		364	1.73e-07		0.049	2.26e-07
		368	1.69e-07		0.0492	2.19e-07
		372	1.63e-07		0.0494	2.29e-07
		376	1.72e-07		0.0496	2.36e-07
		380	1.63e-07		0.0498	2.43e-07
		383.5	1.68e-07		0.05	2.31e-07
		387.5	1.73e-07		0.0502	2.4e-07
		391	1.77e-07		0.0504	2.34e-07
		394.5	1.76e-07		0.0506	2.43e-07
		398	1.78e-07		0.0508	2.45e-07
		402	1.76e-07		0.051	2.4e-07
		405.5	1.8e-07		0.0512	2.45e-07
		409.5	1.8e-07		0.0514	2.43e-07
		413.5	1.88e-07		0.0516	2.38e-07
		417	2.12e-07		0.0518	2.57e-07
		420.5	1.93e-07		0.052	2.59e-07
		423	1.97e-07		0.0522	2.6e-07
		425.5	1.94e-07		0.0524	2.7e-07
		429.5	1.96e-07		0.0526	2.61e-07
		432.5	1.97e-07		0.0528	2.64e-07
		435.5	2.04e-07		0.053	2.71e-07
		438.5	2.01e-07		0.0532	2.76e-07
		441.5	2.01e-07		0.0534	2.79e-07
		444.5	2.05e-07		0.0536	1.79e-07
		447.5	2.08e-07		0.0538	1.45e-07
		450.5	2.07e-07		0.054	2.79e-07
		453.5	2.07e-07		0.0542	2.89e-07
		456.5	2.08e-07		0.0544	3.11e-07
		459	2.1e-07		0.0546	3.17e-07
		462	2.09e-07		0.0548	3.11e-07
		465	2.17e-07		0.055	3.13e-07
		468	2.33e-07		0.0552	3.21e-07
		471	2.2e-07		0.0554	3.22e-07
		474	2.28e-07		0.0556	3.29e-07
		477	2.37e-07		0.0558	3.18e-07
		480	2.26e-07		0.056	3.44e-07
		484	2.19e-07		0.0562	3.36e-07
		487.5	2.29e-07		0.0564	3.47e-07
		491.5	2.36e-07		0.0566	3.41e-07
		495.5	2.43e-07		0.0568	3.41e-07
		499	2.31e-07		0.057	3.58e-07
		505	2.4e-07		0.0572	3.53e-07
		505	2.34e-07		0.0574	3.4e-07
		510	2.43e-07		0.0576	3.45e-07
		510	2.45e-07		0.0578	3.49e-07
		515	2.4e-07		0.058	3.61e-07
		520	2.45e-07		0.0582	3.59e-07
		525	2.43e-07		0.0584	3.63e-07
		525	2.38e-07		0.0586	3.66e-07
		530	2.57e-07		0.0588	3.76e-07
		535	2.59e-07		0.059	3.8e-07
		535	2.6e-07		0.0592	3.79e-07
		540	2.7e-07		0.0594	3.75e-07
		545	2.61e-07		0.0596	3.91e-07
		550	2.64e-07		0.0598	3.82e-07
		550	2.71e-07		0.06	3.87e-07
		555	2.76e-07		0.0602	3.93e-07
		560	2.79e-07		0.0604	3.87e-07
		565	1.79e-07		0.0606	3.96e-07
		458	1.45e-07		0.0608	3.99e-07
		386.5	2.79e-07		0.061	4.3e-07
		331.5	2.89e-07		0.0612	4.18e-07
		288	3.11e-07		0.0614	4.03e-07
		250	3.17e-07		0.0616	4.25e-07
		220.5	3.11e-07		0.0618	4.11e-07
		200	3.13e-07		0.062	4.2e-07
		187	3.21e-07		0.0622	4.23e-07
		182.5	3.22e-07		0.0624	4.36e-07
		179.5	3.29e-07		0.0626	4.24e-07
		180.5	3.18e-07		0.0628	4.28e-07
		183	3.44e-07		0.063	4.31e-07
		187.5	3.36e-07		0.0632	4.35e-07
		194	3.47e-07		0.0634	4.32e-07
		202	3.41e-07		0.0636	4.41e-07
		210.5	3.41e-07		0.0638	4.47e-07
		218.5	3.58e-07		0.064	4.46e-07
		227	3.53e-07		0.0642	4.54e-07
		235.5	3.4e-07		0.0644	4.5e-07
		243.5	3.45e-07		0.0646	4.85e-07
		251	3.49e-07		0.0648	4.65e-07
		258.5	3.61e-07		0.065	4.59e-07
		266.5	3.59e-07		0.0652	4.79e-07
		274	3.63e-07		0.0654	4.67e-07
		281.5	3.66e-07		0.0656	4.71e-07
		289.5	3.76e-07		0.0658	4.75e-07
		297	3.8e-07		0.066	4.76e-07
		305	3.79e-07		0.0662	4.82e-07
		313	3.75e-07		0.0664	4.68e-07
		321	3.91e-07		0.0666	4.96e-07
		329	3.82e-07		0.0668	4.9e-07
		337.5	3.87e-07		0.067	4.98e-07
		346.5	3.93e-07		0.0672	4.92e-07
		355	3.87e-07		0.0674	5.04e-07
		363.5	3.96e-07		0.0676	2.7e-08
		373	3.99e-07		0.0678	4.29e-07
		382.5	4.3e-07		0.068	5.11e-07
		391	4.18e-07		0.0682	5.53e-07
		400	4.03e-07		0.0684	5.46e-07
		408	4.25e-07		0.0686	5.78e-07
		416	4.11e-07		0.0688	5.63e-07
		424	4.2e-07		0.069	5.64e-07
		432	4.23e-07		0.0692	5.63e-07
		440	4.36e-07		0.0694	5.62e-07
		447.5	4.24e-07		0.0696	5.91e-07
		455.5	4.28e-07		0.0698	5.64e-07
		463	4.31e-07		0.07	5.66e-07
		470.5	4.35e-07		0.0702	5.78e-07
		478	4.32e-07		0.0704	6.07e-07
		486	4.41e-07		0.0706	5.99e-07
		493	4.47e-07		0.0708	6.01e-07
		500	4.46e-07		0.071	6.09e-07
		505	4.54e-07		0.0712	6.03e-07
		515	4.5e-07		0.0714	6.25e-07
		520	4.85e-07		0.0716	6.15e-07
		530	4.65e-07		0.0718	6.17e-07
		535	4.59e-07		0.072	6.14e-07
		540	4.79e-07		0.0722	6.31e-07
		550	4.67e-07		0.0724	6.12e-07
		555	4.71e-07		0.0726	6.23e-07
		565	4.75e-07		0.0728	6.13e-07
		570	4.76e-07		0.073	6.37e-07
		575	4.82e-07		0.0732	6.43e-07
		585	4.68e-07		0.0734	6.3e-07
		590	4.96e-07		0.0736	6.44e-07
		595	4.9e-07		0.0738	6.46e-07
		605	4.98e-07		0.074	6.48e-07
		610	4.92e-07		0.0742	6.62e-07
		615	5.04e-07		0.0744	6.6e-07
		595	2.7e-08		0.0746	6.8e-07
		491	4.29e-07		0.0748	6.58e-07
		418.5	5.11e-07		0.075	6.58e-07
		360.5	5.53e-07		0.0752	6.6e-07
		315.5	5.46e-07		0.0754	6.78e-07
		280.5	5.78e-07		0.0756	6.82e-07
		251	5.63e-07		0.0758	6.76e-07
		228.5	5.64e-07		0.076	6.88e-07
		214.5	5.63e-07		0.0762	6.9e-07
		207	5.62e-07		0.0764	6.87e-07
		203.5	5.91e-07		0.0766	6.96e-07
		204.5	5.64e-07		0.0768	6.89e-07
		208.5	5.66e-07		0.077	7e-07
		216	5.78e-07		0.0772	7.07e-07
		223.5	6.07e-07		0.0774	7.11e-07
		232	5.99e-07		0.0776	7.19e-07
		241.5	6.01e-07		0.0778	6.95e-07
		250	6.09e-07		0.078	7.09e-07
		259	6.03e-07		0.0782	7.29e-07
		268.5	6.25e-07		0.0784	7.35e-07
		277	6.15e-07		0.0786	7.25e-07
		285	6.17e-07		0.0788	7.37e-07
		293.5	6.14e-07		0.079	7.58e-07
		302.5	6.31e-07		0.0792	7.35e-07
		311	6.12e-07		0.0794	2.28e-07
		320.5	6.23e-07		0.0796	6.8e-07
		330	6.13e-07		0.0798	7.75e-07
		339.5	6.37e-07		0.08	7.91e-07
		349	6.43e-07		0.0802	8.02e-07
		359	6.3e-07		0.0804	8.02e-07
		368.5	6.44e-07		0.0806	8.06e-07
		378	6.46e-07		0.0808	8.05e-07
		387	6.48e-07		0.081	8.26e-07
		397	6.62e-07		0.0812	8.17e-07
		407.5	6.6e-07		0.0814	8.17e-07
		418.5	6.8e-07		0.0816	8.28e-07
		428.5	6.58e-07		0.0818	8.57e-07
		438.5	6.58e-07		0.082	8.37e-07
		448.5	6.6e-07		0.0822	8.44e-07
		458	6.78e-07		0.0824	8.46e-07
		467.5	6.82e-07		0.0826	8.58e-07
		477.5	6.76e-07		0.0828	8.49e-07
		487	6.88e-07		0.083	8.67e-07
		496	6.9e-07		0.0832	8.65e-07
		505	6.87e-07		0.0834	8.68e-07
		515	6.96e-07		0.0836	8.66e-07
		525	6.89e-07		0.0838	8.71e-07
		535	7e-07		0.084	8.77e-07
		545	7.07e-07		0.0842	8.83e-07
		555	7.11e-07		0.0844	8.85e-07
		565	7.19e-07		0.0846	8.9e-07
		575	6.95e-07		0.0848	8.94e-07
		585	7.09e-07		0.085	8.91e-07
		595	7.29e-07		0.0852	9.06e-07
		605	7.35e-07		0.0854	8.93e-07
		615	7.25e-07		0.0856	9.07e-07
		625	7.37e-07		0.0858	8.63e-07
		635	7.58e-07		0.086	9.17e-07
		640	7.35e-07		0.0862	9.27e-07
		600	2.28e-07		0.0864	9.38e-07
		500	6.8e-07		0.0866	9.34e-07
		430.5	7.75e-07		0.0868	9.37e-07
		374.5	7.91e-07		0.087	9.5e-07
		331	8.02e-07		0.0872	9.56e-07
		299	8.02e-07		0.0874	9.49e-07
		274.5	8.06e-07		0.0876	9.53e-07
		257.5	8.05e-07		0.0878	9.6e-07
		246	8.26e-07		0.088	9.65e-07
		240.5	8.17e-07		0.0882	9.68e-07
		239.5	8.17e-07		0.0884	9.73e-07
		243	8.28e-07		0.0886	9.71e-07
		248.5	8.57e-07		0.0888	9.82e-07
		255.5	8.37e-07		0.089	9.84e-07
		264	8.44e-07		0.0892	9.78e-07
		273.5	8.46e-07		0.0894	5.17e-07
		283	8.58e-07		0.0896	9.09e-07
		293.5	8.49e-07		0.0898	9.98e-07
		303.5	8.67e-07		0.09	1.04e-06
		314.5	8.65e-07		0.0902	1.06e-06
		326	8.68e-07		0.0904	1.05e-06
		337.5	8.66e-07		0.0906	1.06e-06
		350	8.71e-07		0.0908	1.05e-06
		361.5	8.77e-07		0.091	1.06e-06
		373	8.83e-07		0.0912	1.06e-06
		385	8.85e-07		0.0914	1.07e-06
		396	8.9e-07		0.0916	1.08e-06
		408	8.94e-07		0.0918	1.08e-06
		419.5	8.91e-07		0.092	1.07e-06
		430.5	9.06e-07		0.0922	1.09e-06
		442	8.93e-07		0.0924	1.11e-06
		452.5	9.07e-07		0.0926	1.09e-06
		464	8.63e-07		0.0928	1.11e-06
		477.5	9.17e-07		0.093	1.09e-06
		489.5	9.27e-07		0.0932	1.12e-06
		500	9.38e-07		0.0934	1.12e-06
		510	9.34e-07		0.0936	1.12e-06
		520	9.37e-07		0.0938	1.19e-06
		530	9.5e-07		0.094	1.13e-06
		545	9.56e-07		0.0942	1.13e-06
		555	9.49e-07		0.0944	1.14e-06
		560	9.53e-07		0.0946	1.13e-06
		570	9.6e-07		0.0948	1.14e-06
		580	9.65e-07		0.095	9.27e-07
		590	9.68e-07		0.0952	1.07e-06
		600	9.73e-07		0.0954	1.17e-06
		610	9.71e-07		0.0956	1.16e-06
		615	9.82e-07		0.0958	1.19e-06
		625	9.84e-07		0.096	1.19e-06
		635	9.78e-07		0.0962	1.2e-06
		615	5.17e-07		0.0964	1.2e-06
		510	9.09e-07		0.0966	1.21e-06
		439	9.98e-07		0.0968	1.21e-06
		381.5	1.04e-06		0.097	1.21e-06
		337.5	1.06e-06		0.0972	1.23e-06
		304	1.05e-06		0.0974	1.23e-06
		278.5	1.06e-06		0.0976	1.23e-06
		260	1.05e-06		0.0978	1.23e-06
		248	1.06e-06		0.098	1.26e-06
		242	1.06e-06		0.0982	1.25e-06
		241	1.07e-06		0.0984	1.3e-06
		244	1.08e-06		0.0986	1.26e-06
		249	1.08e-06		0.0988	1.25e-06
		256.5	1.07e-06		0.099	1.25e-06
		264.5	1.09e-06		0.0992	1.29e-06
		273.5	1.11e-06		0.0994	1.27e-06
		282.5	1.09e-06		0.0996	1.27e-06
		293	1.11e-06		0.0998	1.26e-06
		303	1.09e-06		0.1	1.28e-06
		314	1.12e-06		0.1002	1.27e-06
		326	1.12e-06		0.1004	1.3e-06
		338	1.12e-06		0.1006	1.28e-06
		349.5	1.19e-06		0.1008	1.3e-06
		361	1.13e-06		0.101	1.3e-06
		373.5	1.13e-06		0.1012	1.3e-06
		386	1.14e-06		0.1014	1.3e-06
		401.5	1.13e-06		0.1016	1.31e-06
		416.5	1.14e-06		0.1018	1.32e-06
		422	9.27e-07		0.102	1.31e-06
		357.5	1.07e-06		0.1022	1.33e-06
		313.5	1.17e-06		0.1024	1.33e-06
		283	1.16e-06		0.1026	1.32e-06
		259	1.19e-06		0.1028	1.34e-06
		243	1.19e-06		0.103	1.34e-06
		234	1.2e-06		0.1032	1.34e-06
		230.5	1.2e-06		0.1034	1.35e-06
		231.5	1.21e-06		0.1036	1.36e-06
		235.5	1.21e-06		0.1038	1.36e-06
		242.5	1.21e-06		0.104	1.36e-06
		251	1.23e-06		0.1042	1.35e-06
		260.5	1.23e-06		0.1044	1.38e-06
		270	1.23e-06		0.1046	1.39e-06
		280.5	1.23e-06		0.1048	1.37e-06
		291	1.26e-06		0.105	9.58e-07
		302	1.25e-06		0.1052	1.33e-06
		313	1.3e-06		0.1054	1.41e-06
		324.5	1.26e-06		0.1056	1.42e-06
		336.5	1.25e-06		0.1058	1.43e-06
		348.5	1.25e-06		0.106	1.44e-06
		362	1.29e-06		0.1062	1.43e-06
		374.5	1.27e-06		0.1064	1.44e-06
		387.5	1.27e-06		0.1066	1.44e-06
		400.5	1.26e-06		0.1068	1.43e-06
		413.5	1.28e-06		0.107	1.45e-06
		426.5	1.27e-06		0.1072	1.45e-06
		439.5	1.3e-06		0.1074	1.45e-06
		452	1.28e-06		0.1076	1.46e-06
		464.5	1.3e-06		0.1078	1.46e-06
		476	1.3e-06		0.108	1.45e-06
		488	1.3e-06		0.1082	1.46e-06
		500	1.3e-06		0.1084	1.47e-06
		510	1.31e-06		0.1086	1.47e-06
		525	1.32e-06		0.1088	1.47e-06
		535	1.31e-06		0.109	1.48e-06
		545	1.33e-06		0.1092	1.48e-06
		560	1.33e-06		0.1094	1.49e-06
		570	1.32e-06		0.1096	1.49e-06
		585	1.34e-06		0.1098	1.49e-06
		595	1.34e-06		0.11	1.49e-06
		605	1.34e-06		0.1102	1.49e-06
		615	1.35e-06		0.1104	1.5e-06
		625	1.36e-06		0.1106	1.5e-06
		635	1.36e-06		0.1108	1.51e-06
		645	1.36e-06		0.111	1.51e-06
		655	1.35e-06		0.1112	1.51e-06
		665	1.38e-06		0.1114	1.52e-06
		675	1.39e-06		0.1116	1.51e-06
		680	1.37e-06		0.1118	1.52e-06
		625	9.58e-07		0.112	1.52e-06
		530	1.33e-06		0.1122	1.52e-06
		458.5	1.41e-06		0.1124	1.53e-06
		400	1.42e-06		0.1126	1.52e-06
		353.5	1.43e-06		0.1128	1.53e-06
		318	1.44e-06		0.113	1.53e-06
		291.5	1.43e-06		0.1132	1.53e-06
		271.5	1.44e-06		0.1134	1.54e-06
		257.5	1.44e-06		0.1136	1.54e-06
		249	1.43e-06		0.1138	1.54e-06
		244.5	1.45e-06		0.114	1.54e-06
		244	1.45e-06		0.1142	1.55e-06
		246.5	1.45e-06		0.1144	1.55e-06
		251	1.46e-06		0.1146	1.55e-06
		257	1.46e-06		0.1148	1.55e-06
		264.5	1.45e-06		0.115	1.56e-06
		272.5	1.46e-06		0.1152	1.55e-06
		281	1.47e-06		0.1154	1.55e-06
		289	1.47e-06		0.1156	1.56e-06
		297.5	1.47e-06		0.1158	1.56e-06
		306	1.48e-06		0.116	1.56e-06
		315	1.48e-06		0.1162	1.56e-06
		323.5	1.49e-06		0.1164	1.57e-06
		332	1.49e-06		0.1166	1.57e-06
		340.5	1.49e-06		0.1168	1.55e-06
		348.5	1.49e-06		0.117	1.57e-06
		357	1.49e-06		0.1172	1.57e-06
		365	1.5e-06		0.1174	1.58e-06
		372.5	1.5e-06		0.1176	1.58e-06
		380.5	1.51e-06		0.1178	1.58e-06
		388	1.51e-06		0.118	1.58e-06
		395	1.51e-06		0.1182	1.59e-06
		402.5	1.52e-06		0.1184	1.59e-06
		410.5	1.51e-06		0.1186	1.59e-06
		418	1.52e-06		0.1188	1.59e-06
		425.5	1.52e-06		0.119	1.59e-06
		432	1.52e-06		0.1192	1.59e-06
		439	1.53e-06		0.1194	1.59e-06
		446	1.52e-06		0.1196	1.59e-06
		452.5	1.53e-06		0.1198	1.6e-06
		459	1.53e-06		0.12	1.6e-06
		465.5	1.53e-06		0.1202	1.6e-06
		472.5	1.54e-06		0.1204	1.6e-06
		479	1.54e-06		0.1206	1.6e-06
		485	1.54e-06		0.1208	1.6e-06
		491	1.54e-06		0.121	1.6e-06
		497	1.55e-06		0.1212	1.61e-06
		505	1.55e-06		0.1214	1.6e-06
		510	1.55e-06		0.1216	1.57e-06
		515	1.55e-06		0.1218	1.6e-06
		520	1.56e-06		0.122	1.61e-06
		525	1.55e-06		0.1222	1.62e-06
		530	1.55e-06		0.1224	1.6e-06
		535	1.56e-06		0.1226	1.63e-06
		540	1.56e-06		0.1228	1.62e-06
		545	1.56e-06		0.123	1.62e-06
		550	1.56e-06		0.1232	1.62e-06
		555	1.57e-06		0.1234	1.63e-06
		560	1.57e-06		0.1236	1.62e-06
		565	1.55e-06		0.1238	1.62e-06
		570	1.57e-06		0.124	1.63e-06
		575	1.57e-06		0.1242	1.63e-06
		580	1.58e-06		0.1244	1.63e-06
		585	1.58e-06		0.1246	1.63e-06
		590	1.58e-06		0.1248	1.63e-06
		595	1.58e-06		0.125	1.63e-06
		600	1.59e-06		0.1252	1.63e-06
		605	1.59e-06		0.1254	1.63e-06
		610	1.59e-06		0.1256	1.63e-06
		615	1.59e-06		0.1258	1.14e-06
		620	1.59e-06		0.126	1.57e-06
		625	1.59e-06		0.1262	1.65e-06
		630	1.59e-06		0.1264	1.67e-06
		635	1.59e-06		0.1266	1.67e-06
		640	1.6e-06		0.1268	1.67e-06
		640	1.6e-06		0.127	1.67e-06
		645	1.6e-06		0.1272	1.67e-06
		650	1.6e-06		0.1274	1.67e-06
		655	1.6e-06		0.1276	1.71e-06
		655	1.6e-06		0.1278	1.68e-06
		660	1.6e-06		0.128	1.68e-06
		665	1.61e-06		0.1282	1.68e-06
		670	1.6e-06		0.1284	1.68e-06
		670	1.57e-06		0.1286	1.68e-06
		--	--		0.1288	1.68e-06
		--	--		0.129	1.68e-06
		--	--		0.1292	1.68e-06
		--	--		0.1294	1.68e-06
		--	--		0.1296	1.68e-06
		--	--		0.1298	1.68e-06
		--	--		0.13	1.68e-06
		--	--		0.1302	1.68e-06
		--	--		0.1304	1.68e-06
		--	--		0.1306	1.73e-06
		--	--		0.1308	1.69e-06
		--	--		0.131	1.68e-06
		--	--		0.1312	1.68e-06
		--	--		0.1314	1.67e-06
		--	--		0.1316	1.67e-06
		--	--		0.1318	1.68e-06
		--	--		0.132	1.68e-06
		--	--		0.1322	1.68e-06
		--	--		0.1324	1.68e-06
		--	--		0.1326	1.68e-06
		--	--		0.1328	1.68e-06
		--	--		0.133	1.68e-06
		--	--		0.1332	1.68e-06
		--	--		0.1334	1.69e-06
		--	--		0.1336	1.69e-06
		--	--		0.1338	1.68e-06
		--	--		0.134	1.68e-06
		--	--		0.1342	1.69e-06
		--	--		0.1344	1.69e-06
		--	--		0.1346	1.68e-06
		--	--		0.1348	1.69e-06
		--	--		0.135	1.69e-06
		--	--		0.1352	1.69e-06
		--	--		0.1354	1.69e-06
		--	--		0.1356	1.69e-06
		--	--		0.1358	1.69e-06
		--	--		0.136	1.69e-06
		--	--		0.1362	1.69e-06
		--	--		0.1364	1.69e-06
		--	--		0.1366	1.69e-06
		--	--		0.1368	1.69e-06
		--	--		0.137	1.69e-06
		--	--		0.1372	1.69e-06
		--	--		0.1374	1.69e-06
		--	--		0.1376	1.7e-06
		--	--		0.1378	1.69e-06
		--	--		0.138	1.69e-06
		--	--		0.1382	1.69e-06
		--	--		0.1384	1.69e-06
		--	--		0.1386	1.69e-06
		--	--		0.1388	1.69e-06
		--	--		0.139	1.69e-06
		--	--		0.1392	1.69e-06
		--	--		0.1394	1.69e-06
		--	--		0.1396	1.69e-06
		--	--		0.1398	1.69e-06
		--	--		0.14	1.69e-06
		--	--		0.1402	1.69e-06
		--	--		0.1404	1.69e-06
		--	--		0.1406	1.69e-06
		--	--		0.1408	1.69e-06
		--	--		0.141	1.69e-06
		--	--		0.1412	1.69e-06
		--	--		0.1414	1.69e-06
		--	--		0.1416	1.69e-06
		--	--		0.1418	1.69e-06
		--	--		0.142	1.69e-06
		--	--		0.1422	1.69e-06
		--	--		0.1424	1.69e-06
		--	--		0.1426	1.69e-06
		--	--		0.1428	1.69e-06
		--	--		0.143	1.69e-06
		--	--		0.1432	1.69e-06
		--	--		0.1434	1.69e-06
		--	--		0.1436	1.69e-06
		--	--		0.1438	1.69e-06
		--	--		0.144	1.69e-06
		--	--		0.1442	1.69e-06
		--	--		0.1444	1.69e-06
		--	--		0.1446	1.69e-06
		--	--		0.1448	1.69e-06
		--	--		0.145	1.69e-06
		--	--		0.1452	1.69e-06
		--	--		0.1454	1.69e-06
		--	--		0.1456	1.69e-06
		--	--		0.1458	1.69e-06
		--	--		0.146	1.69e-06
		--	--		0.1462	1.69e-06
		--	--		0.1464	1.69e-06
		--	--		0.1466	1.69e-06
		--	--		0.1468	1.69e-06
		--	--		0.147	1.69e-06
		--	--		0.1472	1.69e-06
		--	--		0.1474	1.69e-06
		--	--		0.1476	1.69e-06
		--	--		0.1478	1.69e-06
		--	--		0.148	1.69e-06
		--	--		0.1482	1.69e-06
		--	--		0.1484	1.69e-06
		--	--		0.1486	1.69e-06
		--	--		0.1488	1.69e-06
		--	--		0.149	1.69e-06
		--	--		0.1492	1.69e-06
		--	--		0.1494	1.69e-06
		--	--		0.1496	1.69e-06
		--	--		0.1498	1.69e-06
		--	--		0.15	1.69e-06
		--	--		0.1502	1.69e-06
		--	--		0.1504	1.69e-06
		--	--		0.1506	1.69e-06
		--	--		0.1508	1.69e-06
		--	--		0.151	1.69e-06
		--	--		0.1512	1.69e-06
		--	--		0.1514	1.69e-06
		--	--		0.1516	1.69e-06
		--	--		0.1518	1.69e-06
		--	--		0.152	1.69e-06
		--	--		0.1522	1.69e-06
		--	--		0.1524	1.69e-06
		--	--		0.1526	1.69e-06
		--	--		0.1528	1.69e-06
		--	--		0.153	1.69e-06
		--	--		0.1532	1.69e-06
		--	--		0.1534	1.69e-06
		--	--		0.1536	1.69e-06
		--	--		0.1538	1.69e-06
		--	--		0.154	1.69e-06
		--	--		0.1542	1.69e-06
		--	--		0.1544	1.69e-06
		--	--		0.1546	1.69e-06
		--	--		0.1548	1.69e-06
		--	--		0.155	1.69e-06
		--	--		0.1552	1.69e-06
		--	--		0.1554	1.69e-06
		--	--		0.1556	1.69e-06
		--	--		0.1558	1.69e-06
		--	--		0.156	1.69e-06
		--	--		0.1562	1.69e-06
		--	--		0.1564	1.69e-06
		--	--		0.1566	1.69e-06
		--	--		0.1568	1.69e-06
		--	--		0.157	1.69e-06
		--	--		0.1572	1.69e-06
		--	--		0.1574	1.69e-06
		--	--		0.1576	1.69e-06
		--	--		0.1578	1.69e-06
		--	--		0.158	1.69e-06
		--	--		0.1582	1.69e-06
		--	--		0.1584	1.69e-06
		--	--		0.1586	1.69e-06
		--	--		0.1588	1.69e-06
		--	--		0.159	1.69e-06
		--	--		0.1592	1.69e-06
		--	--		0.1594	1.69e-06
		--	--		0.1596	1.69e-06
		--	--		0.1598	1.69e-06
		--	--		0.16	1.69e-06
		--	--		0.1602	1.69e-06
		--	--		0.1604	1.69e-06
		--	--		0.1606	1.69e-06
		--	--		0.1608	1.69e-06
		--	--		0.161	1.69e-06
		--	--		0.1612	1.69e-06
		--	--		0.1614	1.69e-06
		--	--		0.1616	1.69e-06
		--	--		0.1618	1.69e-06
		--	--		0.162	1.69e-06
		--	--		0.1622	1.69e-06
		--	--		0.1624	1.69e-06
		--	--		0.1626	1.69e-06
		--	--		0.1628	1.69e-06
		--	--		0.163	1.69e-06
		--	--		0.1632	1.69e-06
		--	--		0.1634	1.69e-06
		--	--		0.1636	1.69e-06
		--	--		0.1638	1.69e-06
		--	--		0.164	1.69e-06
		--	--		0.1642	1.69e-06
		--	--		0.1644	1.69e-06
		--	--		0.1646	1.69e-06
		--	--		0.1648	1.69e-06
		--	--		0.165	1.69e-06
		--	--		0.1652	1.69e-06
		--	--		0.1654	1.69e-06
		--	--		0.1656	1.69e-06
		--	--		0.1658	1.69e-06
		--	--		0.166	1.69e-06
		--	--		0.1662	1.69e-06
		--	--		0.1664	1.69e-06
		--	--		0.1666	1.69e-06
		--	--		0.1668	1.69e-06
		--	--		0.167	1.69e-06
		--	--		0.1672	1.69e-06
		--	--		0.1674	1.69e-06
		--	--		0.1676	1.69e-06
		--	--		0.1678	1.69e-06
		--	--		0.168	1.69e-06
		--	--		0.1682	1.69e-06
		--	--		0.1684	1.69e-06
		--	--		0.1686	1.69e-06
		--	--		0.1688	1.69e-06
		--	--		0.169	1.69e-06
		--	--		0.1692	1.69e-06
		--	--		0.1694	1.69e-06
		--	--		0.1696	1.69e-06
		--	--		0.1698	1.69e-06
		--	--		0.17	1.69e-06
		--	--		0.1702	1.69e-06
		--	--		0.1704	1.69e-06
		--	--		0.1706	1.69e-06
		--	--		0.1708	1.69e-06
		--	--		0.171	1.69e-06
		--	--		0.1712	1.69e-06
		--	--		0.1714	1.69e-06
		--	--		0.1716	1.68e-06
		--	--		0.1718	1.68e-06
		--	--		0.172	1.68e-06
		--	--		0.1722	1.68e-06
		--	--		0.1724	1.69e-06
		--	--		0.1726	1.68e-06
		--	--		0.1728	1.68e-06
		--	--		0.173	1.68e-06
		--	--		0.1732	1.68e-06
		--	--		0.1734	1.68e-06
		--	--		0.1736	1.68e-06
		--	--		0.1738	1.68e-06
		--	--		0.174	1.68e-06
		--	--		0.1742	1.68e-06
		--	--		0.1744	1.68e-06
		--	--		0.1746	1.68e-06
		--	--		0.1748	1.68e-06
		--	--		0.175	1.68e-06
		--	--		0.1752	1.68e-06
		--	--		0.1754	1.68e-06
		--	--		0.1756	1.68e-06
		--	--		0.1758	1.68e-06
		--	--		0.176	1.68e-06
		--	--		0.1762	1.68e-06
		--	--		0.1764	1.68e-06
		--	--		0.1766	1.68e-06
		--	--		0.1768	1.68e-06
		--	--		0.177	1.68e-06
		--	--		0.1772	1.68e-06
		--	--		0.1774	1.68e-06
		--	--		0.1776	1.68e-06
		--	--		0.1778	1.68e-06
		--	--		0.178	1.68e-06
		--	--		0.1782	1.68e-06
		--	--		0.1784	1.68e-06
		--	--		0.1786	1.68e-06
		--	--		0.1788	1.68e-06
		--	--		0.179	1.68e-06
		--	--		0.1792	1.68e-06
		--	--		0.1794	1.68e-06
		--	--		0.1796	1.68e-06
		--	--		0.1798	1.68e-06
		--	--		0.18	1.68e-06
		--	--		0.1802	1.68e-06
		--	--		0.1804	1.68e-06
		--	--		0.1806	1.68e-06
		--	--		0.1808	1.68e-06
		--	--		0.181	1.68e-06
		--	--		0.1812	1.68e-06
		--	--		0.1814	1.68e-06
		--	--		0.1816	1.68e-06
		--	--		0.1818	1.68e-06
					0.182	1.68e-06
					0.1822	1.68e-06
					0.1824	1.68e-06
					0.1826	1.68e-06
					0.1828	1.68e-06
					0.183	1.68e-06
					0.1832	1.68e-06
					0.1834	1.68e-06
					0.1836	1.68e-06
					0.1838	1.68e-06
					0.184	1.68e-06
					0.1842	1.68e-06
					0.1844	1.68e-06
					0.1846	1.68e-06
					0.1848	1.68e-06
					0.185	1.68e-06
					0.1852	1.68e-06
					0.1854	1.68e-06
					0.1856	1.68e-06
					0.1858	1.68e-06
					0.186	1.68e-06
					0.1862	1.68e-06
					0.1864	1.68e-06
					0.1866	1.68e-06
					0.1868	1.68e-06
					0.187	1.68e-06
					0.1872	1.68e-06
					0.1874	1.68e-06
					0.1876	1.68e-06
					0.1878	1.68e-06
					0.188	1.68e-06
					0.1882	1.68e-06
					0.1884	1.68e-06
					0.1886	1.68e-06
					0.1888	1.68e-06
					0.189	1.68e-06
					0.1892	1.68e-06
					0.1894	1.68e-06
					0.1896	1.69e-06
					0.1898	1.68e-06
					0.19	1.68e-06
					0.1902	1.68e-06
					0.1904	1.68e-06
					0.1906	1.68e-06
					0.1908	1.68e-06
					0.191	1.68e-06
					0.1912	1.68e-06
					0.1914	1.68e-06
					0.1916	1.68e-06
					0.1918	1.68e-06
					0.192	1.68e-06
					0.1922	1.68e-06
					0.1924	1.68e-06
					0.1926	1.68e-06
					0.1928	1.68e-06
					0.193	1.68e-06
					0.1932	1.68e-06
					0.1934	1.68e-06
					0.1936	1.68e-06
					0.1938	1.68e-06
					0.194	1.68e-06
					0.1942	1.68e-06
					0.1944	1.68e-06
					0.1946	1.68e-06
					0.1948	1.68e-06
					0.195	1.68e-06
					0.1952	1.68e-06
					0.1954	1.68e-06
					0.1956	1.68e-06
					0.1958	1.68e-06
					0.196	1.68e-06
					0.1962	1.68e-06
					0.1964	1.68e-06
					0.1966	1.68e-06
					0.1968	1.68e-06
					0.197	1.68e-06
					0.1972	1.68e-06
					0.1974	1.68e-06
					0.1976	1.68e-06
					0.1978	1.68e-06
					0.198	1.68e-06
					0.1982	1.68e-06
					0.1984	1.68e-06
					0.1986	1.68e-06
					0.1988	1.68e-06
					0.199	1.68e-06
					0.1992	1.68e-06
					0.1994	1.68e-06
					0.1996	1.68e-06
					0.1998	1.68e-06
					0.2	1.68e-06
					0.2002	1.68e-06
					0.2004	1.68e-06
					0.2006	1.68e-06
					0.2008	1.68e-06
					0.201	1.67e-06
					0.2012	1.68e-06
					0.2014	1.67e-06
					0.2016	1.67e-06
					0.2018	1.68e-06
					0.202	1.68e-06
					0.2022	1.67e-06
					0.2024	1.67e-06
					0.2026	1.67e-06
					0.2028	1.67e-06
					0.203	1.67e-06
					0.2032	1.67e-06
					0.2034	1.67e-06
					0.2036	1.67e-06
					0.2038	1.67e-06
					0.204	1.67e-06
					0.2042	1.67e-06
					0.2044	1.67e-06
					0.2046	1.67e-06
					0.2048	1.67e-06
					0.205	1.67e-06
					0.2052	1.67e-06
					0.2054	1.67e-06
					0.2056	1.67e-06
					0.2058	1.67e-06
					0.206	1.67e-06
					0.2062	1.67e-06
					0.2064	1.67e-06
					0.2066	1.67e-06
					0.2068	1.67e-06
					0.207	1.67e-06
					0.2072	1.67e-06
					0.2074	1.67e-06
					0.2076	1.67e-06
					0.2078	1.67e-06
					0.208	1.67e-06
					0.2082	1.67e-06
					0.2084	1.67e-06
					0.2086	1.67e-06
					0.2088	1.67e-06
					0.209	1.67e-06
					0.2092	1.67e-06
					0.2094	1.67e-06
					0.2096	1.67e-06
					0.2098	1.67e-06
					0.21	1.67e-06
					0.2102	1.67e-06
					0.2104	1.67e-06
					0.2106	1.67e-06
					0.2108	1.67e-06
					0.211	1.67e-06
					0.2112	1.67e-06
					0.2114	1.67e-06
					0.2116	1.67e-06
					0.2118	1.67e-06
					0.212	1.67e-06
					0.2122	1.67e-06
					0.2124	1.67e-06
					0.2126	1.67e-06
					0.2128	1.67e-06
					0.213	1.67e-06
					0.2132	1.67e-06
					0.2134	1.67e-06
					0.2136	1.67e-06
					0.2138	1.67e-06
					0.214	1.67e-06
					0.2142	1.67e-06
					0.2144	1.67e-06
					0.2146	1.67e-06
					0.2148	1.67e-06
					0.215	1.67e-06
					0.2152	1.67e-06
					0.2154	1.67e-06
					0.2156	1.66e-06
					0.2158	1.67e-06
					0.216	1.67e-06
					0.2162	1.67e-06
					0.2164	1.67e-06
					0.2166	1.67e-06
					0.2168	1.67e-06
					0.217	1.67e-06
					0.2172	1.67e-06
					0.2174	1.67e-06
					0.2176	1.67e-06
					0.2178	1.67e-06
					0.218	1.67e-06
					0.2182	1.67e-06
					0.2184	1.66e-06
					0.2186	1.67e-06
					0.2188	1.67e-06
					0.219	1.67e-06
					0.2192	1.67e-06
					0.2194	1.67e-06
					0.2196	1.67e-06
					0.2198	1.67e-06
					0.22	1.67e-06
					0.2202	1.67e-06
					0.2204	1.67e-06
					0.2206	1.66e-06
					0.2208	1.67e-06
					0.221	1.66e-06
					0.2212	1.66e-06
					0.2214	1.66e-06
					0.2216	1.66e-06
					0.2218	1.66e-06
					0.222	1.66e-06
					0.2222	1.66e-06
					0.2224	1.66e-06
					0.2226	1.66e-06
					0.2228	1.66e-06
					0.223	1.66e-06
					0.2232	1.65e-06
					0.2234	1.66e-06
					0.2236	1.66e-06
					0.2238	1.66e-06
					0.224	1.66e-06
					0.2242	1.66e-06
					0.2244	1.66e-06
					0.2246	1.66e-06
					0.2248	1.66e-06
					0.225	1.66e-06
					0.2252	1.66e-06
					0.2254	1.66e-06
					0.2256	1.66e-06
					0.2258	1.66e-06
					0.226	1.66e-06
					0.2262	1.66e-06
					0.2264	1.66e-06
					0.2266	1.66e-06
					0.2268	1.66e-06
					0.227	1.66e-06
					0.2272	1.66e-06
					0.2274	1.66e-06
					0.2276	1.66e-06
					0.2278	1.66e-06
					0.228	1.65e-06
					0.2282	1.66e-06
					0.2284	1.66e-06
					0.2286	1.66e-06
					0.2288	1.66e-06
					0.229	1.66e-06
					0.2292	1.66e-06
					0.2294	1.66e-06
					0.2296	1.66e-06
					0.2298	1.66e-06
					0.23	1.66e-06
					0.2302	1.66e-06
					0.2304	1.66e-06
					0.2306	1.65e-06
					0.2308	1.66e-06
					0.231	1.66e-06
					0.2312	1.66e-06
					0.2314	1.66e-06
					0.2316	1.66e-06
					0.2318	1.66e-06
					0.232	1.66e-06
					0.2322	1.66e-06
					0.2324	1.66e-06
					0.2326	1.66e-06
					0.2328	1.66e-06
					0.233	1.66e-06
					0.2332	1.66e-06
					0.2334	1.66e-06
					0.2336	1.66e-06
					0.2338	1.66e-06
					0.234	1.66e-06
					0.2342	1.66e-06
					0.2344	1.65e-06
					0.2346	1.66e-06
					0.2348	1.66e-06
					0.235	1.65e-06
					0.2352	1.65e-06
					0.2354	1.66e-06
					0.2356	1.65e-06
					0.2358	1.65e-06
					0.236	1.65e-06
					0.2362	1.65e-06
					0.2364	1.65e-06
					0.2366	1.65e-06
					0.2368	1.66e-06
					0.237	1.65e-06
					0.2372	1.65e-06
					0.2374	1.65e-06
					0.2376	1.65e-06
					0.2378	1.65e-06
					0.238	1.65e-06
					0.2382	1.65e-06
					0.2384	1.65e-06
					0.2386	1.65e-06
					0.2388	1.65e-06
					0.239	1.65e-06
					0.2392	1.65e-06
					0.2394	1.66e-06
					0.2396	1.65e-06
					0.2398	1.65e-06
					0.24	1.65e-06
					0.2402	1.65e-06
					0.2404	1.65e-06
					0.2406	1.65e-06
					0.2408	1.65e-06
					0.241	1.65e-06
					0.2412	1.65e-06
					0.2414	1.65e-06
					0.2416	1.65e-06
					0.2418	1.65e-06
					0.242	1.65e-06
					0.2422	1.65e-06
					0.2424	1.65e-06
					0.2426	1.65e-06
					0.2428	1.65e-06
					0.243	1.65e-06
					0.2432	1.65e-06
					0.2434	1.65e-06
					0.2436	1.65e-06
					0.2438	1.65e-06
					0.244	1.65e-06
					0.2442	1.65e-06
					0.2444	1.64e-06
					0.2446	1.65e-06
					0.2448	1.65e-06
					0.245	1.65e-06
					0.2452	1.65e-06
					0.2454	1.65e-06
					0.2456	1.65e-06
					0.2458	1.65e-06
					--
					--
					--
					--
					--
					--
					--
					--
					--
					--
					--
					--
					--
					--
					--
					--
					--
					--
					--
					--
					--
					--
					--
					--
					--
					--
					--
					--
					--
					--
					--
					--
					--
					--
					--
					--
					--
					--
					--
					--
					--
					--
					--
					--
					--
					--
					--
					--
					--
					--
					--
					--
					--
					--
					--
					--
					--
					--
					--
					--
					--
					--
					--
					--
					--
					--
					--
					--
					--
					--
					--
					--
					--
					--
					--
					--
					--
					--
					--
					--
					--
					--
					--
					--
					--
					--
					--
					--
					--
					--
					--
					--
					--
					--
					--
					--
					--
					--
					--
					--
					--
					--
					--
					--
					--
					--
					--
					--
					--
					--
					--
					--
					--
					--
					--
					--
					--
					--
					--
					--
					--
					--
					--
					--
					--
					--
					--
					--
					--
					--
					--
					--
					--
					--
					--
					--
					--
					--
					--
					--
					--
					--
					--
					--
					--
					--
					--
					--
					--
					--
					--
					--
					--
					--
					--
					--
					--
					--
					--
					--
					--
					--
					--
					--
					--
					--
					--
					--
					--
					--
					--
					--
					--
					--
					--
					--
					--
					--
					--
					--
					--
					--
					--
					--
					--
					--
					--
					--
					--
					--
					--
					--
					--
					--
					--
					--
					--
					--
					--
					--
					--
					--
					--
					--
					--
					--
					--
					--
					--
					--
					--
					--
					--
					--
					--
					--
					--
					--
					--
					--
					--
					--
					--
					--
					--
					--
					--
					--
					--
					--
					--
					--
					--
					--
					--
					--
					--
					--
					--
					--
					--
					--
					--
					--
					--
					--
					--
					--
					--
					--
					--
					--
					--
					--
					--
					--
					--
					--
					--
					--
					--
					--
					--
					--
					--
					--
					--
					--
					--
					--
					--
					--
					--
					--
					--
					--
					--
					--
					--
					--
					--
					--
					--
					--
					--
					--
					--
					--
					--
					--
					--
					--
					--
					--
					--
					--
					--
					--
					--
					--
					--
					--
					--
					--
					--
					--
					--
					--
					--
					--
					--
					--
					--
					--
					--
					--
					--
					--
					--
					--
					--
					--
					--
					--
					--
					--
					--
					--
					--
					--
					--
					--
					--
					--
					--
					--
					--
					--
					--
					--
					--
					--
					--
					--
					--
					--
					--
					--
					--
					--
					--
					--
					--
					--
					--
					--
					--
					--
					--
					--
					--
					--
					--
					--
					--
					--
					--
					--
					--
					--
					--
					--
					--
					--
					--
					--
					--
					--
					--
					--
					--
					--
					--
					--
					--
					--
					--
					--
					--
					--
					--
					--
					--
					--
					--
					--
					--
					--
					--
					--
					--
					--
					--
					--
					--
					--
					--
					--
					--
					--
					--
					--
					--
					--
					--
					--
					--
					--
					--
					--
					--
					--
					--
					--
					--
					--
					--
					--
					--
					--
					--
					--
					--
					--
					--
					--
					--
					--
					--
					--
					--
					--
					--
					--
					--
					--
					--
					--
					--
					--
					--
					--
					--
					--
					--
					--
					--
					--
					--
					--
					--
					--
					--
					--
					--
					--
					--
					--
					--
					--
					--
					--
					--
					--
					--
					--
					--
					--
					--
					--
					--
					--
					--
					--
					--
					--
					--
					--
					--
					--
					--
					--
					--
					--
					--
					--
					--
					--
					--
					--
					--
					--
					--
					--
					--
					--
					--
					--
					--
					--
					--
					--
					--
					--
					--
					--
					--
					--
					--
					--
					--
					--
					--
					--
					--
					--
					--
					--
					--
					--
					--
					--
					--
					--
					--
					--
					--
					--
					--
					--
					--
					--
					--
					--
					--
					--
					--
					--
					--
					--
					--
					--
					--
					--
					--
					--
					--
					--
					--
					--
					--
					--
					--
					--
					--
					--
					--
					--
					--
					--
					--
					--
					--
					--
					--
					--
					--
					--
					--
					--
					--
					--
					--
					--
					--
					--
					--
					--
					--
					--
					--
					--
					--
					--
					--
					--
					--
					--
					--
					--
					--
					--
					--
					--
					--
					--
					--
					--
					--
					--
					--
					--
					--
					--
					--
					--
					--
					--
					--
					--
					--
					--
					--
					--
					--
					--
					--
					--
					--
					--
					--
					--
					--
					--
					--
					--
					--
					--
					--
					--
					--
					--
					--
					--
					--
					--
					--
					--
					--
					--
					--
					--
					--
					--
					--
					--
					--
					--
					--
					--
					--
					--
					--
					--
					--
					--
					--
					--
					--
					--
					--
					--
					--
					--
					--
					--
					--
					--
					--
					--
					--
					--
					--
					--
					--
					--
					--
					--
					--
					--
					--
					--
					--
					--
					--
					--
					--
					--
					--
					--
					--
					--
					--
					--
					--
					--
					--
					--
					--
					--
					--
					--
					--
					--
					--
					--
					--
					--
					--
					--
					--
					--
					--
					--
					--
					--
					--
					--
					--
					--
					--
					--
					--
					--
					--
					--
					--
					--
					--
					--
					--
					--
					--
					--
					--
					--
					--
					--
					--
					--
					--
					--
					--
					--
					--
					--
					--
					--
					--
					--
					--
					--
					--
					--
					--
					--
					--
[truncated: 3,015 more rows]

## Sheet: Figure 5c
Figure 5c measured structural FOM of different structures
Modes	CFT		CS		PVDF
	2.40115	--	0.07775		0.000262077

## Sheet: Figure 5d
Figure 5d Cycle for maximized energy with breakdown areas of PVDF film after cutting
		CMEO		Air breakdown		Air breakdown
		Charge	Voltage	Charge	Voltage	Charge	Voltage
		C	V	C	V	C	V
		0	134	5.43e-08	463	5.43e-08	-463
		5.43e-08	0	--		--	--
		5.43e-08	-134	--		--	--
		0	0

## Sheet: Figure 5e
Figure 5e measured material FOM of different structures
Modes	CFT		CS		PVDF
mC2/m4	0.00149		0.02822		0.20476

## Sheet: Figure 5f
Figure 5f measured material FOM of different structures
modes	CFT		CS		PVDF-based PENG
mC2/m4	0.00358		0.00219		5.3662e-05
