# Supplementary material for: A universal standardized method for output capability assessment of nanogenerators
Source: Nat Commun. 2019 Sep 27;10:4428. doi: 10.1038/s41467-019-12465-2 (PMC6765008; doi:10.1038/s41467-019-12465-2)
Supplement: Supplementary file 8 — Supplementary Figure 2 Dataset [file 41467_2019_12465_MOESM8_ESM.xlsx]

## Sheet: Figure S2
Supplementary Figure 2 Output characteristic of breakdown for CS mode with small displacement
inset charge-time plot			Q-V plot
Time	Charge		Voltage	Charge
s	C		V	C
0.0002	-1.29e-09		2.03	-1.29e-09
0.0004	-6.47e-10		2.3505	-6.47e-10
0.0006	-1.29e-09		3.0045	-1.29e-09
0.0008	-9.7e-10		3.32276	-9.7e-10
0.001	-9.7e-10		3.165	-9.7e-10
0.0012	-9.7e-10		3.485	-9.7e-10
0.0014	-9.7e-10		3.81	-9.7e-10
0.0016	-9.7e-10		3.97	-9.7e-10
0.0018	-6.47e-10		4.13274	-6.47e-10
0.002	-6.47e-10		4.455	-6.47e-10
0.0022	-1.29e-09		4.4595	-1.29e-09
0.0024	-9.7e-10		4.61776	-9.7e-10
0.0026	-9.7e-10		5.25	-9.7e-10
0.0028	-9.7e-10		5.6	-9.7e-10
0.003	-9.7e-10		5.75	-9.7e-10
0.0032	-6.47e-10		6.04774	-6.47e-10
0.0034	-9.7e-10		6.70226	-9.7e-10
0.0036	-9.7e-10		6.7	-9.7e-10
0.0038	-9.7e-10		6.9	-9.7e-10
0.004	-1.29e-09		7.20224	-1.29e-09
0.0042	-6.47e-10		7.3455	-6.47e-10
0.0044	-9.7e-10		7.70226	-9.7e-10
0.0046	-6.47e-10		7.84774	-6.47e-10
0.0048	-9.7e-10		8.20226	-9.7e-10
0.005	-6.47e-10		8.49774	-6.47e-10
0.0052	-6.47e-10		9	-6.47e-10
0.0054	3.22e-10		9.64322	3.22e-10
0.0056	-9.7e-10		9.80904	-9.7e-10
0.0058	-6.47e-10		9.94774	-6.47e-10
0.006	-9.7e-10		10.4523	-9.7e-10
0.0062	-6.47e-10		10.7477	-6.47e-10
0.0064	-6.47e-10		11.25	-6.47e-10
0.0066	-6.47e-10		11.55	-6.47e-10
0.0068	-6.47e-10		12.4	-6.47e-10
0.007	-3.24e-10		12.6977	-3.24e-10
0.0072	-9.7e-10		13.0545	-9.7e-10
0.0074	-6.47e-10		13.8477	-6.47e-10
0.0076	-3.24e-10		14.4977	-3.24e-10
0.0078	-3.24e-10		15.15	-3.24e-10
0.008	-6.47e-10		15.6023	-6.47e-10
0.0082	-6.47e-10		16.6	-6.47e-10
0.0084	-6.47e-10		17.05	-6.47e-10
0.0086	-6.47e-10		17.9	-6.47e-10
0.0088	-3.24e-10		18.6977	-3.24e-10
0.009	-6.47e-10		19.6523	-6.47e-10
0.0092	-3.24e-10		20.6477	-3.24e-10
0.0094	-1.05e-12		21.4477	-1.05e-12
0.0096	-3.24e-10		22.9023	-3.24e-10
0.0098	-3.24e-10		24.65	-3.24e-10
0.01	-3.24e-10		25.3	-3.24e-10
0.0102	-1.05e-12		26.1477	-1.05e-12
0.0104	-3.24e-10		27.9023	-3.24e-10
0.0106	-3.24e-10		29.7	-3.24e-10
0.0108	-1.05e-12		31.2977	-1.05e-12
0.011	6.45e-10		34.0455	6.45e-10
0.0112	-3.24e-10		36.3068	-3.24e-10
0.0114	3.22e-10		39.0455	3.22e-10
0.0116	6.45e-10		42.2977	6.45e-10
0.0118	6.45e-10		46.35	6.45e-10
0.012	6.45e-10		52	6.45e-10
0.0122	9.68e-10		56.4977	9.68e-10
0.0124	1.29e-09		62.9978	1.29e-09
0.0126	1.61e-09		70.9978	1.61e-09
0.0128	1.61e-09		79	1.61e-09
0.013	2.26e-09		87.9955	2.26e-09
0.0132	2.26e-09		98	2.26e-09
0.0134	3.23e-09		108.993	3.23e-09
0.0136	3.23e-09		120.5	3.23e-09
0.0138	3.88e-09		133.495	3.88e-09
0.014	4.2e-09		147.998	4.2e-09
0.0142	4.85e-09		164.995	4.85e-09
0.0144	5.81e-09		183.993	5.81e-09
0.0146	6.46e-09		204.995	6.46e-09
0.0148	7.11e-09		230.995	7.11e-09
0.015	-2.59e-09		199.068	-2.59e-09
0.0152	5.49e-09		219.443	5.49e-09
0.0154	9.37e-09		245.473	9.37e-09
0.0156	1.26e-08		289.977	1.26e-08
0.0158	-2.84e-08		293.287	-2.84e-08
0.016	5.81e-09		376.761	5.81e-09
0.0162	-6.07e-08		370.466	-6.07e-08
0.0164	-2.78e-08		468.77	-2.78e-08
0.0166	-1.11e-07		505.582	-1.11e-07
0.0168	-2.68e-08		569.411	-2.68e-08
0.017	-3.75e-08		625.075	-3.75e-08
0.0172	-3.1e-08		629.955	-3.1e-08
0.0174	4.85e-09		634.749	4.85e-09
0.0176	3.36e-08		654.799	3.36e-08
0.0178	6.01e-08		659.814	6.01e-08
0.018	7.24e-08		679.914	7.24e-08
0.0182	7.63e-08		684.973	7.63e-08
0.0184	7.79e-08		699.989	7.79e-08
0.0186	4.72e-08		650.215	4.72e-08
0.0188	7.4e-08		714.812	7.4e-08
0.019	8.3e-08		734.937	8.3e-08
0.0192	5.07e-08		685.226	5.07e-08
0.0194	7.98e-08		749.796	7.98e-08
0.0196	8.85e-08		764.939	8.85e-08
0.0198	5.17e-08		740.258	5.17e-08
0.02	5.36e-08		694.987	5.36e-08
0.0202	8.5e-08		744.78	8.5e-08
0.0204	9.47e-08		759.932	9.47e-08
0.0206	9.79e-08		774.978	9.79e-08
0.0208	9.98e-08		784.987	9.98e-08
0.021	2.97e-08		675.491	2.97e-08
0.0212	8.3e-08		749.627	8.3e-08
0.0214	9.95e-08		769.885	9.95e-08
0.0216	1.05e-07		779.962	1.05e-07
0.0218	1.05e-07		790	1.05e-07
0.022	1.07e-07		799.986	1.07e-07
0.0222	1.07e-07		805	1.07e-07
0.0224	1.08e-07		799.993	1.08e-07
0.0226	1.08e-07		815	1.08e-07
0.0228	1.12e-07		799.972	1.12e-07
0.023	1.1e-07		815.014	1.1e-07
0.0232	1.1e-07		830	1.1e-07
0.0234	1.1e-07		835	1.1e-07
0.0236	1.11e-07		839.993	1.11e-07
0.0238	1.1e-07		845.007	1.1e-07
0.024	1.12e-07		834.986	1.12e-07
0.0242	1.11e-07		850.007	1.11e-07
0.0244	9.34e-08		800.123	9.34e-08
0.0246	1.06e-07		814.912	1.06e-07
0.0248	1.12e-07		834.958	1.12e-07
0.025	1.14e-07		839.986	1.14e-07
0.0252	1.14e-07		840	1.14e-07
0.0254	1.14e-07		845	1.14e-07
0.0256	1.15e-07		849.993	1.15e-07
0.0258	1.16e-07		854.993	1.16e-07
0.026	1.15e-07		855.007	1.15e-07
0.0262	1.15e-07		860	1.15e-07
0.0264	1.15e-07		865	1.15e-07
0.0266	1.15e-07		865	1.15e-07
0.0268	1.15e-07		865	1.15e-07
0.027	1.15e-07		870	1.15e-07
0.0272	1.15e-07		870	1.15e-07
0.0274	1.15e-07		870	1.15e-07
0.0276	1.16e-07		869.993	1.16e-07
0.0278	1.16e-07		875	1.16e-07
0.028	1.15e-07		875.007	1.15e-07
0.0282	1.16e-07		874.993	1.16e-07
0.0284	1.16e-07		875	1.16e-07
0.0286	1.16e-07		880	1.16e-07
0.0288	1.16e-07		880	1.16e-07
0.029	1.16e-07		880	1.16e-07
0.0292	1.16e-07		880	1.16e-07
0.0294	1.15e-07		880.007	1.15e-07
0.0296	1.15e-07		880	1.15e-07
0.0298	1.16e-07		879.993	1.16e-07
0.03	1.16e-07		880	1.16e-07
0.0302	1.15e-07		880.007	1.15e-07
0.0304	1.16e-07		879.993	1.16e-07
0.0306	1.15e-07		880.007	1.15e-07
0.0308	1.15e-07		875	1.15e-07
0.031	1.15e-07		875	1.15e-07
0.0312	1.16e-07		874.993	1.16e-07
0.0314	1.15e-07		875.007	1.15e-07
0.0316	1.15e-07		875	1.15e-07
0.0318	1.16e-07		874.993	1.16e-07
0.032	1.16e-07		875	1.16e-07
0.0322	1.15e-07		870.007	1.15e-07
0.0324	1.15e-07		870	1.15e-07
0.0326	1.15e-07		870	1.15e-07
0.0328	1.15e-07		870	1.15e-07
0.033	1.15e-07		865	1.15e-07
0.0332	1.15e-07		865	1.15e-07
0.0334	1.15e-07		865	1.15e-07
0.0336	1.15e-07		860	1.15e-07
0.0338	1.15e-07		860	1.15e-07
0.034	1.15e-07		860	1.15e-07
0.0342	1.15e-07		855	1.15e-07
0.0344	1.15e-07		855	1.15e-07
0.0346	1.15e-07		855	1.15e-07
0.0348	1.15e-07		855	1.15e-07
0.035	1.14e-07		850.007	1.14e-07
0.0352	1.15e-07		849.993	1.15e-07
0.0354	1.15e-07		845	1.15e-07
0.0356	1.14e-07		845.007	1.14e-07
0.0358	1.14e-07		845	1.14e-07
0.036	1.15e-07		839.993	1.15e-07
0.0362	1.14e-07		840.007	1.14e-07
0.0364	1.14e-07		835	1.14e-07
0.0366	1.15e-07		834.993	1.15e-07
0.0368	1.14e-07		835.007	1.14e-07
0.037	1.14e-07		830	1.14e-07
0.0372	1.13e-07		830.007	1.13e-07
0.0374	1.14e-07		824.993	1.14e-07
0.0376	1.14e-07		825	1.14e-07
0.0378	1.14e-07		820	1.14e-07
0.038	1.14e-07		820	1.14e-07
0.0382	1.14e-07		815	1.14e-07
0.0384	1.14e-07		815	1.14e-07
0.0386	1.14e-07		815	1.14e-07
0.0388	1.14e-07		810	1.14e-07
0.039	1.14e-07		810	1.14e-07
0.0392	1.14e-07		805	1.14e-07
0.0394	1.14e-07		805	1.14e-07
0.0396	1.14e-07		800	1.14e-07
0.0398	1.13e-07		800.007	1.13e-07
0.04	1.14e-07		794.993	1.14e-07
0.0402	1.14e-07		795	1.14e-07
0.0404	1.14e-07		795	1.14e-07
0.0406	1.13e-07		790.007	1.13e-07
0.0408	1.13e-07		790	1.13e-07
0.041	1.13e-07		785	1.13e-07
0.0412	1.13e-07		785	1.13e-07
0.0414	1.13e-07		780	1.13e-07
0.0416	1.13e-07		780	1.13e-07
0.0418	1.13e-07		775	1.13e-07
0.042	1.13e-07		775	1.13e-07
0.0422	1.13e-07		770	1.13e-07
0.0424	1.13e-07		770	1.13e-07
0.0426	1.13e-07		765	1.13e-07
0.0428	1.13e-07		765	1.13e-07
0.043	1.13e-07		760	1.13e-07
0.0432	1.13e-07		760	1.13e-07
0.0434	1.12e-07		755.007	1.12e-07
0.0436	1.13e-07		754.993	1.13e-07
0.0438	1.13e-07		755	1.13e-07
0.044	1.12e-07		750.007	1.12e-07
0.0442	1.13e-07		749.993	1.13e-07
0.0444	1.12e-07		745.007	1.12e-07
0.0446	1.12e-07		745	1.12e-07
0.0448	1.12e-07		740	1.12e-07
0.045	1.12e-07		740	1.12e-07
0.0452	1.12e-07		735	1.12e-07
0.0454	1.12e-07		735	1.12e-07
0.0456	1.11e-07		730.007	1.11e-07
0.0458	1.12e-07		729.993	1.12e-07
0.046	1.12e-07		725	1.12e-07
0.0462	1.12e-07		725	1.12e-07
0.0464	1.12e-07		725	1.12e-07
0.0466	1.12e-07		720	1.12e-07
0.0468	1.12e-07		720	1.12e-07
0.047	1.11e-07		715.007	1.11e-07
0.0472	1.11e-07		715	1.11e-07
0.0474	1.11e-07		710	1.11e-07
0.0476	1.12e-07		709.993	1.12e-07
0.0478	1.11e-07		705.007	1.11e-07
0.048	1.12e-07		704.993	1.12e-07
0.0482	1.11e-07		705.007	1.11e-07
0.0484	1.11e-07		700	1.11e-07
0.0486	1.11e-07		700	1.11e-07
0.0488	1.11e-07		695	1.11e-07
0.049	1.11e-07		695	1.11e-07
0.0492	1.11e-07		695	1.11e-07
0.0494	1.11e-07		690	1.11e-07
0.0496	1.11e-07		690	1.11e-07
0.0498	1.11e-07		685	1.11e-07
0.05	1.11e-07		685	1.11e-07
0.0502	1.11e-07		685	1.11e-07
0.0504	1.11e-07		680	1.11e-07
0.0506	1.11e-07		680	1.11e-07
0.0508	1.11e-07		675	1.11e-07
0.051	1.11e-07		675	1.11e-07
0.0512	1.1e-07		670.007	1.1e-07
0.0514	1.11e-07		669.993	1.11e-07
0.0516	1.1e-07		670.007	1.1e-07
0.0518	1.1e-07		665	1.1e-07
0.052	1.1e-07		665	1.1e-07
0.0522	1.11e-07		664.993	1.11e-07
0.0524	1.1e-07		660.007	1.1e-07
0.0526	1.1e-07		660	1.1e-07
0.0528	1.1e-07		655	1.1e-07
0.053	1.1e-07		655	1.1e-07
0.0532	1.1e-07		650	1.1e-07
0.0534	1.1e-07		650	1.1e-07
0.0536	1.1e-07		650	1.1e-07
0.0538	1.1e-07		645	1.1e-07
0.054	1.1e-07		645	1.1e-07
0.0542	1.1e-07		640	1.1e-07
0.0544	1.1e-07		640	1.1e-07
0.0546	1.1e-07		640	1.1e-07
0.0548	1.1e-07		635	1.1e-07
0.055	1.1e-07		635	1.1e-07
0.0552	1.09e-07		635.007	1.09e-07
0.0554	1.09e-07		630	1.09e-07
0.0556	1.1e-07		629.993	1.1e-07
0.0558	1.1e-07		630	1.1e-07
0.056	1.09e-07		625.007	1.09e-07
0.0562	1.09e-07		625	1.09e-07
0.0564	1.1e-07		619.993	1.1e-07
0.0566	1.09e-07		620.007	1.09e-07
0.0568	1.09e-07		620	1.09e-07
0.057	1.09e-07		615	1.09e-07
0.0572	1.09e-07		615	1.09e-07
0.0574	1.09e-07		610	1.09e-07
0.0576	1.09e-07		610	1.09e-07
0.0578	1.1e-07		609.993	1.1e-07
0.058	1.09e-07		605.007	1.09e-07
0.0582	1.09e-07		605	1.09e-07
0.0584	1.09e-07		605	1.09e-07
0.0586	1.09e-07		600	1.09e-07
0.0588	1.08e-07		600.007	1.08e-07
0.059	1.09e-07		594.993	1.09e-07
0.0592	1.08e-07		595.007	1.08e-07
0.0594	1.09e-07		594.993	1.09e-07
0.0596	1.08e-07		590.007	1.08e-07
0.0598	1.09e-07		589.993	1.09e-07
0.06	1.08e-07		590.007	1.08e-07
0.0602	1.08e-07		585	1.08e-07
0.0604	1.08e-07		585	1.08e-07
0.0606	1.08e-07		580	1.08e-07
0.0608	1.08e-07		580	1.08e-07
0.061	1.08e-07		580	1.08e-07
0.0612	1.08e-07		575	1.08e-07
0.0614	1.08e-07		575	1.08e-07
0.0616	1.08e-07		575	1.08e-07
0.0618	1.08e-07		570	1.08e-07
0.062	1.07e-07		570.007	1.07e-07
0.0622	1.08e-07		564.993	1.08e-07
0.0624	1.08e-07		565	1.08e-07
0.0626	1.08e-07		565	1.08e-07
0.0628	1.08e-07		560	1.08e-07
0.063	1.07e-07		560.007	1.07e-07
0.0632	1.08e-07		559.993	1.08e-07
0.0634	1.07e-07		555.007	1.07e-07
0.0636	1.07e-07		555	1.07e-07
0.0638	1.07e-07		555	1.07e-07
0.064	1.07e-07		550	1.07e-07
0.0642	1.07e-07		550	1.07e-07
0.0644	1.07e-07		545	1.07e-07
0.0646	1.07e-07		545	1.07e-07
0.0648	1.08e-07		544.993	1.08e-07
0.065	1.07e-07		540.007	1.07e-07
0.0652	1.07e-07		540	1.07e-07
0.0654	1.07e-07		540	1.07e-07
0.0656	1.07e-07		535	1.07e-07
0.0658	1.07e-07		535	1.07e-07
0.066	1.07e-07		530	1.07e-07
0.0662	1.07e-07		530	1.07e-07
0.0664	1.06e-07		530.007	1.06e-07
0.0666	1.06e-07		525	1.06e-07
0.0668	1.07e-07		524.993	1.07e-07
0.067	1.06e-07		525.007	1.06e-07
0.0672	1.07e-07		519.993	1.07e-07
0.0674	1.07e-07		520	1.07e-07
0.0676	1.07e-07		520	1.07e-07
0.0678	1.06e-07		515.007	1.06e-07
0.068	1.06e-07		515	1.06e-07
0.0682	1.07e-07		509.993	1.07e-07
0.0684	1.06e-07		510.007	1.06e-07
0.0686	1.06e-07		510	1.06e-07
0.0688	1.06e-07		505	1.06e-07
0.069	1.06e-07		505	1.06e-07
0.0692	1.06e-07		505	1.06e-07
0.0694	1.06e-07		500	1.06e-07
0.0696	1.06e-07		499.5	1.06e-07
0.0698	1.06e-07		497.5	1.06e-07
0.07	1.06e-07		495.5	1.06e-07
0.0702	1.06e-07		494.5	1.06e-07
0.0704	1.06e-07		492.5	1.06e-07
0.0706	1.05e-07		490.007	1.05e-07
0.0708	1.06e-07		488.493	1.06e-07
0.071	1.06e-07		487	1.06e-07
0.0712	1.06e-07		485.5	1.06e-07
0.0714	1.05e-07		483.507	1.05e-07
0.0716	1.06e-07		481.493	1.06e-07
0.0718	1.05e-07		480.007	1.05e-07
0.072	1.05e-07		479	1.05e-07
0.0722	1.06e-07		476.993	1.06e-07
0.0724	1.06e-07		475	1.06e-07
0.0726	1.05e-07		473.507	1.05e-07
0.0728	1.06e-07		471.993	1.06e-07
0.073	1.05e-07		470.507	1.05e-07
0.0732	1.05e-07		469	1.05e-07
0.0734	1.05e-07		467.5	1.05e-07
0.0736	1.05e-07		465	1.05e-07
0.0738	1.05e-07		464	1.05e-07
0.074	1.05e-07		462.5	1.05e-07
0.0742	1.05e-07		461	1.05e-07
0.0744	1.05e-07		459.5	1.05e-07
0.0746	1.05e-07		458	1.05e-07
0.0748	1.05e-07		456.5	1.05e-07
0.075	1.05e-07		455	1.05e-07
0.0752	1.05e-07		453	1.05e-07
0.0754	1.04e-07		452.007	1.04e-07
0.0756	1.05e-07		450.493	1.05e-07
0.0758	1.05e-07		449	1.05e-07
0.076	1.05e-07		447.5	1.05e-07
0.0762	1.04e-07		446.507	1.04e-07
0.0764	1.04e-07		445	1.04e-07
0.0766	1.05e-07		442.993	1.05e-07
0.0768	1.04e-07		442.007	1.04e-07
0.077	1.04e-07		440.5	1.04e-07
0.0772	1.05e-07		438.993	1.05e-07
0.0774	1.04e-07		437.507	1.04e-07
0.0776	1.04e-07		436	1.04e-07
0.0778	1.04e-07		434.5	1.04e-07
0.078	1.05e-07		432.993	1.05e-07
0.0782	1.04e-07		432.007	1.04e-07
0.0784	1.04e-07		431	1.04e-07
0.0786	1.04e-07		429	1.04e-07
0.0788	1.04e-07		428	1.04e-07
0.079	1.04e-07		426.5	1.04e-07
0.0792	1.04e-07		425	1.04e-07
0.0794	1.04e-07		424	1.04e-07
0.0796	1.04e-07		422.5	1.04e-07
0.0798	1.03e-07		421.007	1.03e-07
0.08	1.04e-07		419.493	1.04e-07
0.0802	1.04e-07		419	1.04e-07
0.0804	1.03e-07		417.507	1.03e-07
0.0806	1.04e-07		415.493	1.04e-07
0.0808	1.04e-07		414.5	1.04e-07
0.081	1.04e-07		413.5	1.04e-07
0.0812	1.04e-07		412	1.04e-07
0.0814	1.04e-07		410	1.04e-07
0.0816	1.04e-07		409.5	1.04e-07
0.0818	1.03e-07		408.007	1.03e-07
0.082	1.03e-07		406.5	1.03e-07
0.0822	1.04e-07		404.993	1.04e-07
0.0824	1.03e-07		404.007	1.03e-07
0.0826	1.03e-07		403	1.03e-07
0.0828	1.03e-07		401.5	1.03e-07
0.083	1.03e-07		400.5	1.03e-07
0.0832	1.03e-07		399	1.03e-07
0.0834	1.03e-07		397.5	1.03e-07
0.0836	1.04e-07		396.493	1.04e-07
0.0838	1.03e-07		395.507	1.03e-07
0.084	1.02e-07		393.507	1.02e-07
0.0842	1.03e-07		391.993	1.03e-07
0.0844	1.03e-07		391	1.03e-07
0.0846	1.03e-07		390.5	1.03e-07
0.0848	1.03e-07		389	1.03e-07
0.085	1.03e-07		387.5	1.03e-07
0.0852	1.03e-07		386.5	1.03e-07
0.0854	1.03e-07		385	1.03e-07
0.0856	1.03e-07		383.5	1.03e-07
0.0858	1.03e-07		382.5	1.03e-07
0.086	1.02e-07		381.007	1.02e-07
0.0862	1.03e-07		379.493	1.03e-07
0.0864	1.03e-07		378.5	1.03e-07
0.0866	1.02e-07		377.507	1.02e-07
0.0868	1.03e-07		375.993	1.03e-07
0.087	1.03e-07		374.5	1.03e-07
0.0872	1.03e-07		373.5	1.03e-07
0.0874	1.02e-07		372.507	1.02e-07
0.0876	1.03e-07		370.993	1.03e-07
0.0878	1.02e-07		369.507	1.02e-07
0.088	1.02e-07		368.5	1.02e-07
0.0882	1.02e-07		367	1.02e-07
0.0884	1.02e-07		365.5	1.02e-07
0.0886	1.02e-07		364.5	1.02e-07
0.0888	1.02e-07		363	1.02e-07
0.089	1.03e-07		361.993	1.03e-07
0.0892	1.03e-07		361	1.03e-07
0.0894	1.02e-07		360.007	1.02e-07
0.0896	1.02e-07		358	1.02e-07
0.0898	1.02e-07		357	1.02e-07
0.09	1.02e-07		356	1.02e-07
0.0902	1.02e-07		354.5	1.02e-07
0.0904	1.02e-07		353	1.02e-07
0.0906	1.02e-07		352	1.02e-07
0.0908	1.02e-07		351	1.02e-07
0.091	1.02e-07		349.5	1.02e-07
0.0912	1.02e-07		348	1.02e-07
0.0914	1.02e-07		347.5	1.02e-07
0.0916	1.02e-07		346	1.02e-07
0.0918	1.02e-07		344.5	1.02e-07
0.092	1.03e-07		343.493	1.03e-07
0.0922	1.02e-07		342.507	1.02e-07
0.0924	1.02e-07		340.5	1.02e-07
0.0926	1.02e-07		339.5	1.02e-07
0.0928	1.02e-07		338.5	1.02e-07
0.093	1.02e-07		337.5	1.02e-07
0.0932	1.02e-07		336	1.02e-07
0.0934	1.01e-07		335.007	1.01e-07
0.0936	1.01e-07		333.5	1.01e-07
0.0938	1.02e-07		332.493	1.02e-07
0.094	1.02e-07		331	1.02e-07
0.0942	1.02e-07		330	1.02e-07
0.0944	1.01e-07		328.507	1.01e-07
0.0946	1.01e-07		327	1.01e-07
0.0948	1.02e-07		326.493	1.02e-07
0.095	1.01e-07		325.007	1.01e-07
0.0952	1.01e-07		324	1.01e-07
0.0954	1.02e-07		322.993	1.02e-07
0.0956	1.01e-07		322.007	1.01e-07
0.0958	1.01e-07		320.5	1.01e-07
0.096	1.01e-07		319.5	1.01e-07
0.0962	1.01e-07		318	1.01e-07
0.0964	1.01e-07		317	1.01e-07
0.0966	1.01e-07		316	1.01e-07
0.0968	1.01e-07		314.5	1.01e-07
0.097	1.01e-07		313.5	1.01e-07
0.0972	1.01e-07		312.5	1.01e-07
0.0974	1.01e-07		311	1.01e-07
0.0976	1.01e-07		310.5	1.01e-07
0.0978	1.01e-07		309	1.01e-07
0.098	1.01e-07		307.5	1.01e-07
0.0982	1.01e-07		307	1.01e-07
0.0984	1.01e-07		306	1.01e-07
0.0986	1.01e-07		304.5	1.01e-07
0.0988	1.01e-07		303	1.01e-07
0.099	1.01e-07		302	1.01e-07
0.0992	1.01e-07		301.5	1.01e-07
0.0994	1e-07		300.007	1e-07
0.0996	1.01e-07		299.493	1.01e-07
0.0998	1.01e-07		298.5	1.01e-07
0.1	1e-07		297.507	1e-07
0.1002	1.01e-07		296.493	1.01e-07
0.1004	1.01e-07		295.5	1.01e-07
0.1006	1e-07		294.507	1e-07
0.1008	1e-07		293	1e-07
0.101	1.01e-07		291.993	1.01e-07
0.1012	1e-07		291.007	1e-07
0.1014	1.01e-07		289.993	1.01e-07
0.1016	1e-07		289.007	1e-07
0.1018	1.01e-07		287.993	1.01e-07
0.102	1e-07		287.507	1e-07
0.1022	1e-07		286	1e-07
0.1024	1.01e-07		285.493	1.01e-07
0.1026	1e-07		284.507	1e-07
0.1028	9.98e-08		283.501	9.98e-08
0.103	1e-07		282.499	1e-07
0.1032	1e-07		281.5	1e-07
0.1034	1e-07		280.5	1e-07
0.1036	9.98e-08		279.501	9.98e-08
0.1038	1e-07		278.499	1e-07
0.104	1e-07		278	1e-07
0.1042	9.98e-08		277.001	9.98e-08
0.1044	1e-07		275.999	1e-07
0.1046	1e-07		275.5	1e-07
0.1048	9.98e-08		274.501	9.98e-08
0.105	1e-07		272.999	1e-07
0.1052	1e-07		272.5	1e-07
0.1054	1e-07		271.5	1e-07
0.1056	9.95e-08		270.503	9.95e-08
0.1058	1e-07		269.497	1e-07
0.106	9.98e-08		268.501	9.98e-08
0.1062	9.98e-08		268	9.98e-08
0.1064	9.92e-08		267.004	9.92e-08
0.1066	1e-07		266.494	1e-07
0.1068	9.98e-08		265.501	9.98e-08
0.107	9.95e-08		264.502	9.95e-08
0.1072	9.98e-08		263.498	9.98e-08
0.1074	1e-07		262.999	1e-07
0.1076	9.95e-08		262.003	9.95e-08
0.1078	9.98e-08		260.998	9.98e-08
0.108	9.98e-08		261	9.98e-08
0.1082	9.98e-08		260.5	9.98e-08
0.1084	9.95e-08		259.002	9.95e-08
0.1086	9.92e-08		258.002	9.92e-08
0.1088	9.95e-08		257.498	9.95e-08
0.109	9.98e-08		256.498	9.98e-08
0.1092	9.95e-08		255.502	9.95e-08
0.1094	9.95e-08		254.5	9.95e-08
0.1096	9.92e-08		254.002	9.92e-08
0.1098	9.92e-08		253	9.92e-08
0.11	9.98e-08		251.996	9.98e-08
0.1102	9.95e-08		251.502	9.95e-08
0.1104	9.92e-08		251.002	9.92e-08
0.1106	9.95e-08		249.998	9.95e-08
0.1108	9.95e-08		249	9.95e-08
0.111	9.92e-08		248.502	9.92e-08
0.1112	9.92e-08		247.5	9.92e-08
0.1114	9.95e-08		246.498	9.95e-08
0.1116	9.92e-08		246.002	9.92e-08
0.1118	9.92e-08		245.5	9.92e-08
0.112	9.89e-08		244.502	9.89e-08
0.1122	9.95e-08		243.496	9.95e-08
0.1124	9.92e-08		243.002	9.92e-08
0.1126	9.85e-08		242.505	9.85e-08
0.1128	9.95e-08		241.493	9.95e-08
0.113	9.92e-08		240.502	9.92e-08
0.1132	9.89e-08		240.002	9.89e-08
0.1134	9.85e-08		239.003	9.85e-08
0.1136	9.92e-08		237.995	9.92e-08
0.1138	9.92e-08		237.5	9.92e-08
0.114	9.85e-08		236.505	9.85e-08
0.1142	9.92e-08		235.495	9.92e-08
0.1144	9.89e-08		235.002	9.89e-08
0.1146	9.89e-08		234.5	9.89e-08
0.1148	9.92e-08		232.998	9.92e-08
0.115	9.92e-08		232.5	9.92e-08
0.1152	9.89e-08		232.002	9.89e-08
0.1154	9.89e-08		231	9.89e-08
0.1156	9.89e-08		230.5	9.89e-08
0.1158	9.85e-08		229.503	9.85e-08
0.116	9.89e-08		228.997	9.89e-08
0.1162	9.89e-08		228	9.89e-08
0.1164	9.89e-08		227	9.89e-08
0.1166	9.89e-08		226.5	9.89e-08
0.1168	9.85e-08		225.503	9.85e-08
0.117	9.85e-08		225	9.85e-08
0.1172	9.85e-08		224.5	9.85e-08
0.1174	9.82e-08		223.502	9.82e-08
0.1176	9.85e-08		222.498	9.85e-08
0.1178	9.89e-08		221.497	9.89e-08
0.118	9.85e-08		221.003	9.85e-08
0.1182	9.79e-08		219.504	9.79e-08
0.1184	9.85e-08		218.996	9.85e-08
0.1186	9.85e-08		218.5	9.85e-08
0.1188	9.85e-08		218	9.85e-08
0.119	9.85e-08		216.5	9.85e-08
0.1192	9.89e-08		215.997	9.89e-08
0.1194	9.89e-08		215.5	9.89e-08
0.1196	9.82e-08		214.505	9.82e-08
0.1198	9.85e-08		213.498	9.85e-08
0.12	9.82e-08		213.002	9.82e-08
0.1202	9.79e-08		212.502	9.79e-08
0.1204	9.85e-08		210.996	9.85e-08
0.1206	9.85e-08		210.5	9.85e-08
0.1208	9.85e-08		210	9.85e-08
0.121	9.82e-08		209.002	9.82e-08
0.1212	9.89e-08		207.995	9.89e-08
0.1214	9.85e-08		207.503	9.85e-08
0.1216	9.85e-08		207	9.85e-08
0.1218	9.82e-08		206.002	9.82e-08
0.122	9.82e-08		205	9.82e-08
0.1222	9.82e-08		204	9.82e-08
0.1224	9.82e-08		203	9.82e-08
0.1226	9.82e-08		202.5	9.82e-08
0.1228	9.79e-08		201.502	9.79e-08
0.123	9.82e-08		200.998	9.82e-08
0.1232	9.82e-08		200.5	9.82e-08
0.1234	9.79e-08		199.502	9.79e-08
0.1236	9.82e-08		198.998	9.82e-08
0.1238	9.82e-08		198.5	9.82e-08
0.124	9.82e-08		197	9.82e-08
0.1242	9.79e-08		196.502	9.79e-08
0.1244	9.79e-08		196	9.79e-08
0.1246	9.82e-08		194.998	9.82e-08
0.1248	9.79e-08		194.502	9.79e-08
0.125	9.76e-08		193.502	9.76e-08
0.1252	9.79e-08		192.998	9.79e-08
0.1254	9.79e-08		192	9.79e-08
0.1256	9.79e-08		191.5	9.79e-08
0.1258	9.76e-08		190.502	9.76e-08
0.126	9.79e-08		189.498	9.79e-08
0.1262	9.79e-08		189.5	9.79e-08
0.1264	9.76e-08		189.002	9.76e-08
0.1266	9.76e-08		187.5	9.76e-08
0.1268	9.82e-08		186.496	9.82e-08
0.127	9.82e-08		186	9.82e-08
0.1272	9.73e-08		185.506	9.73e-08
0.1274	9.79e-08		184.496	9.79e-08
0.1276	9.76e-08		184.502	9.76e-08
0.1278	9.76e-08		183.5	9.76e-08
0.128	9.73e-08		183.002	9.73e-08
0.1282	9.76e-08		182.498	9.76e-08
0.1284	9.73e-08		181.502	9.73e-08
0.1286	9.73e-08		181	9.73e-08
0.1288	9.76e-08		179.998	9.76e-08
0.129	9.76e-08		180	9.76e-08
0.1292	9.76e-08		179	9.76e-08
0.1294	9.76e-08		178.5	9.76e-08
0.1296	9.73e-08		177.502	9.73e-08
0.1298	9.76e-08		176.998	9.76e-08
0.13	9.73e-08		176.502	9.73e-08
0.1302	9.76e-08		175.498	9.76e-08
0.1304	9.76e-08		175	9.76e-08
0.1306	9.76e-08		174.5	9.76e-08
0.1308	9.63e-08		174.009	9.63e-08
0.131	9.76e-08		173.491	9.76e-08
0.1312	9.69e-08		173.005	9.69e-08
0.1314	9.73e-08		172.497	9.73e-08
0.1316	9.76e-08		171.998	9.76e-08
0.1318	9.76e-08		171.5	9.76e-08
0.132	9.73e-08		171.002	9.73e-08
0.1322	9.73e-08		170	9.73e-08
0.1324	9.73e-08		169.5	9.73e-08
0.1326	9.69e-08		169.003	9.69e-08
0.1328	9.73e-08		168.497	9.73e-08
0.133	9.76e-08		167.498	9.76e-08
0.1332	9.73e-08		167.502	9.73e-08
0.1334	9.69e-08		166.503	9.69e-08
0.1336	9.73e-08		165.997	9.73e-08
0.1338	9.73e-08		165.5	9.73e-08
0.134	9.69e-08		165.503	9.69e-08
0.1342	9.69e-08		165	9.69e-08
0.1344	9.73e-08		163.997	9.73e-08
0.1346	9.69e-08		163.503	9.69e-08
0.1348	9.66e-08		163.502	9.66e-08
0.135	9.69e-08		162.498	9.69e-08
0.1352	9.73e-08		161.997	9.73e-08
0.1354	9.69e-08		162.003	9.69e-08
0.1356	9.69e-08		161	9.69e-08
0.1358	9.69e-08		160.5	9.69e-08
0.136	9.69e-08		160.5	9.69e-08
0.1362	9.69e-08		160.5	9.69e-08
0.1364	9.69e-08		159.5	9.69e-08
0.1366	9.69e-08		159	9.69e-08
0.1368	9.69e-08		158.5	9.69e-08
0.137	9.66e-08		158.502	9.66e-08
0.1372	9.69e-08		156.998	9.69e-08
0.1374	9.69e-08		157	9.69e-08
0.1376	9.66e-08		156.502	9.66e-08
0.1378	9.66e-08		156	9.66e-08
0.138	9.66e-08		155.5	9.66e-08
0.1382	9.73e-08		155.495	9.73e-08
0.1384	9.66e-08		154.505	9.66e-08
0.1386	9.69e-08		153.998	9.69e-08
0.1388	9.69e-08		153.5	9.69e-08
0.139	9.69e-08		153.5	9.69e-08
0.1392	9.66e-08		152.502	9.66e-08
0.1394	9.66e-08		152	9.66e-08
0.1396	9.66e-08		151.5	9.66e-08
0.1398	9.66e-08		151.5	9.66e-08
0.14	9.66e-08		151	9.66e-08
0.1402	9.69e-08		149.998	9.69e-08
0.1404	9.63e-08		150.004	9.63e-08
0.1406	9.69e-08		149.996	9.69e-08
0.1408	9.66e-08		149.002	9.66e-08
0.141	9.66e-08		149	9.66e-08
0.1412	9.63e-08		148.002	9.63e-08
0.1414	9.66e-08		147.498	9.66e-08
0.1416	9.66e-08		147	9.66e-08
0.1418	9.63e-08		146.502	9.63e-08
0.142	9.73e-08		146.493	9.73e-08
0.1422	9.66e-08		145.505	9.66e-08
0.1424	9.66e-08		145.5	9.66e-08
0.1426	9.66e-08		145	9.66e-08
0.1428	9.63e-08		144.002	9.63e-08
0.143	9.66e-08		143.998	9.66e-08
0.1432	9.66e-08		143.5	9.66e-08
0.1434	9.66e-08		143	9.66e-08
0.1436	9.66e-08		142.5	9.66e-08
0.1438	9.66e-08		142	9.66e-08
0.144	9.63e-08		141.502	9.63e-08
0.1442	9.66e-08		140.998	9.66e-08
0.1444	9.66e-08		140	9.66e-08
0.1446	9.63e-08		140.002	9.63e-08
0.1448	9.63e-08		139.5	9.63e-08
0.145	9.63e-08		139	9.63e-08
0.1452	9.63e-08		139	9.63e-08
0.1454	9.6e-08		138.002	9.6e-08
0.1456	9.63e-08		136.998	9.63e-08
0.1458	9.63e-08		137	9.63e-08
0.146	9.6e-08		136.502	9.6e-08
0.1462	9.6e-08		135.5	9.6e-08
0.1464	9.66e-08		135.496	9.66e-08
0.1466	9.66e-08		135	9.66e-08
0.1468	9.56e-08		134.507	9.56e-08
0.147	9.63e-08		133.995	9.63e-08
0.1472	9.6e-08		133.502	9.6e-08
0.1474	9.63e-08		132.998	9.63e-08
0.1476	9.56e-08		132.505	9.56e-08
0.1478	9.63e-08		131.995	9.63e-08
0.148	9.6e-08		131.502	9.6e-08
0.1482	9.6e-08		131	9.6e-08
0.1484	9.6e-08		130.5	9.6e-08
0.1486	9.66e-08		129.996	9.66e-08
0.1488	9.56e-08		129.507	9.56e-08
0.149	9.63e-08		128.995	9.63e-08
0.1492	9.66e-08		128.498	9.66e-08
0.1494	9.6e-08		128.004	9.6e-08
0.1496	9.56e-08		127.003	9.56e-08
0.1498	9.6e-08		126.497	9.6e-08
0.15	9.6e-08		126	9.6e-08
0.1502	9.6e-08		125.5	9.6e-08
0.1504	9.56e-08		125.003	9.56e-08
0.1506	9.6e-08		124.497	9.6e-08
0.1508	9.6e-08		124	9.6e-08
0.151	9.56e-08		123.503	9.56e-08
0.1512	9.6e-08		122.997	9.6e-08
0.1514	9.63e-08		122.998	9.63e-08
0.1516	9.56e-08		122.505	9.56e-08
0.1518	9.56e-08		121.5	9.56e-08
0.152	9.63e-08		120.995	9.63e-08
0.1522	9.6e-08		120.502	9.6e-08
0.1524	9.6e-08		120	9.6e-08
0.1526	9.6e-08		119.5	9.6e-08
0.1528	9.6e-08		119	9.6e-08
0.153	9.56e-08		119.003	9.56e-08
0.1532	9.53e-08		118.002	9.53e-08
0.1534	9.56e-08		117.498	9.56e-08
0.1536	9.6e-08		117.497	9.6e-08
0.1538	9.56e-08		117.003	9.56e-08
0.154	9.6e-08		115.997	9.6e-08
0.1542	9.53e-08		116.005	9.53e-08
0.1544	9.56e-08		115.498	9.56e-08
0.1546	9.6e-08		114.497	9.6e-08
0.1548	9.6e-08		114	9.6e-08
0.155	9.56e-08		114.003	9.56e-08
0.1552	9.53e-08		113.502	9.53e-08
0.1554	9.56e-08		112.998	9.56e-08
0.1556	9.66e-08		112.993	9.66e-08
0.1558	9.53e-08		112.509	9.53e-08
0.156	9.56e-08		112.498	9.56e-08
0.1562	9.56e-08		111.5	9.56e-08
0.1564	9.53e-08		111.002	9.53e-08
0.1566	9.56e-08		110.498	9.56e-08
0.1568	9.56e-08		110	9.56e-08
0.157	9.56e-08		109.5	9.56e-08
0.1572	9.53e-08		109.502	9.53e-08
0.1574	9.56e-08		108.998	9.56e-08
0.1576	9.6e-08		108.497	9.6e-08
0.1578	9.56e-08		108.503	9.56e-08
0.158	9.53e-08		108.002	9.53e-08
0.1582	9.56e-08		107.498	9.56e-08
0.1584	9.6e-08		107.497	9.6e-08
0.1586	9.53e-08		107.505	9.53e-08
0.1588	9.53e-08		106.5	9.53e-08
0.159	9.6e-08		105.995	9.6e-08
0.1592	9.53e-08		105.505	9.53e-08
0.1594	9.5e-08		105.502	9.5e-08
0.1596	9.56e-08		104.996	9.56e-08
0.1598	9.5e-08		105.004	9.5e-08
0.16	9.53e-08		104.498	9.53e-08
0.1602	9.53e-08		104	9.53e-08
0.1604	9.56e-08		103.998	9.56e-08
0.1606	9.53e-08		104.002	9.53e-08
0.1608	9.53e-08		103.5	9.53e-08
0.161	9.56e-08		102.998	9.56e-08
0.1612	9.6e-08		102.997	9.6e-08
0.1614	9.5e-08		102.507	9.5e-08
0.1616	9.5e-08		102	9.5e-08
0.1618	9.53e-08		101.998	9.53e-08
0.162	9.5e-08		101.502	9.5e-08
0.1622	9.5e-08		101	9.5e-08
0.1624	9.56e-08		100.996	9.56e-08
0.1626	9.56e-08		101	9.56e-08
0.1628	9.5e-08		100.504	9.5e-08
0.163	9.5e-08		100	9.5e-08
0.1632	9.53e-08		99.9979	9.53e-08
0.1634	9.5e-08		99.5021	9.5e-08
0.1636	9.5e-08		99	9.5e-08
0.1638	9.53e-08		98.9979	9.53e-08
0.164	9.5e-08		98.5021	9.5e-08
0.1642	9.47e-08		99.0021	9.47e-08
0.1644	9.53e-08		98.4958	9.53e-08
0.1646	9.53e-08		98	9.53e-08
0.1648	9.5e-08		98.0021	9.5e-08
0.165	9.5e-08		97.5	9.5e-08
0.1652	9.53e-08		96.9979	9.53e-08
0.1654	9.56e-08		96.9979	9.56e-08
0.1656	9.47e-08		96.5063	9.47e-08
0.1658	9.5e-08		95.9979	9.5e-08
0.166	9.56e-08		95.9958	9.56e-08
0.1662	9.5e-08		96.0042	9.5e-08
0.1664	9.53e-08		95.4979	9.53e-08
0.1666	9.5e-08		95.5021	9.5e-08
0.1668	9.47e-08		95.0021	9.47e-08
0.167	9.47e-08		95	9.47e-08
0.1672	9.53e-08		94.4958	9.53e-08
0.1674	9.5e-08		94.0021	9.5e-08
0.1676	9.5e-08		94	9.5e-08
0.1678	9.47e-08		94.0021	9.47e-08
0.168	9.53e-08		93.4958	9.53e-08
0.1682	9.5e-08		93.0021	9.5e-08
0.1684	9.47e-08		93.0021	9.47e-08
0.1686	9.47e-08		93	9.47e-08
0.1688	9.5e-08		92.4979	9.5e-08
0.169	9.47e-08		92.5021	9.47e-08
0.1692	9.47e-08		92	9.47e-08
0.1694	9.53e-08		91.4958	9.53e-08
0.1696	9.5e-08		91.5021	9.5e-08
0.1698	9.47e-08		91.0021	9.47e-08
0.17	9.5e-08		90.4979	9.5e-08
0.1702	9.53e-08		89.9979	9.53e-08
0.1704	9.5e-08		90.0021	9.5e-08
0.1706	9.47e-08		90.0021	9.47e-08
0.1708	9.53e-08		89.4958	9.53e-08
0.171	9.53e-08		89.5	9.53e-08
0.1712	9.5e-08		89.5021	9.5e-08
0.1714	9.5e-08		89	9.5e-08
0.1716	9.53e-08		88.4979	9.53e-08
0.1718	9.47e-08		88.0042	9.47e-08
0.172	9.5e-08		87.4979	9.5e-08
0.1722	9.5e-08		87.5	9.5e-08
0.1724	9.47e-08		87.5021	9.47e-08
0.1726	9.47e-08		87	9.47e-08
0.1728	9.47e-08		86.5	9.47e-08
0.173	9.5e-08		86.4979	9.5e-08
0.1732	9.5e-08		86.5	9.5e-08
0.1734	9.47e-08		86.0021	9.47e-08
0.1736	9.5e-08		85.4979	9.5e-08
0.1738	9.5e-08		85	9.5e-08
0.174	9.43e-08		84.5049	9.43e-08
0.1742	9.43e-08		84	9.43e-08
0.1744	9.5e-08		83.9951	9.5e-08
0.1746	9.43e-08		84.0049	9.43e-08
0.1748	9.43e-08		83.5	9.43e-08
0.175	9.47e-08		82.9972	9.47e-08
0.1752	9.47e-08		83	9.47e-08
0.1754	9.47e-08		82.5	9.47e-08
0.1756	9.47e-08		82	9.47e-08
0.1758	9.5e-08		81.9979	9.5e-08
0.176	9.43e-08		82.0049	9.43e-08
0.1762	9.5e-08		80.9951	9.5e-08
0.1764	9.5e-08		80.5	9.5e-08
0.1766	9.43e-08		80.5049	9.43e-08
0.1768	9.43e-08		80.5	9.43e-08
0.177	9.47e-08		79.4972	9.47e-08
0.1772	9.53e-08		79.4958	9.53e-08
0.1774	9.43e-08		79.507	9.43e-08
0.1776	9.47e-08		78.9972	9.47e-08
0.1778	9.5e-08		78.4979	9.5e-08
0.178	9.5e-08		78	9.5e-08
0.1782	9.43e-08		77.0049	9.43e-08
0.1784	9.47e-08		76.9972	9.47e-08
0.1786	9.5e-08		76.4979	9.5e-08
0.1788	9.47e-08		76.5021	9.47e-08
0.179	9.47e-08		76.5	9.47e-08
0.1792	9.47e-08		76	9.47e-08
0.1794	9.43e-08		76.0028	9.43e-08
0.1796	9.47e-08		75.4972	9.47e-08
0.1798	9.4e-08		75.0049	9.4e-08
0.18	9.47e-08		74.9951	9.47e-08
0.1802	9.47e-08		74.5	9.47e-08
0.1804	9.43e-08		74.0028	9.43e-08
0.1806	9.5e-08		73.4951	9.5e-08
0.1808	9.47e-08		73.0021	9.47e-08
0.181	9.47e-08		73	9.47e-08
0.1812	9.47e-08		72.5	9.47e-08
0.1814	9.47e-08		72.5	9.47e-08
0.1816	9.43e-08		72.0028	9.43e-08
0.1818	9.4e-08		71.0021	9.4e-08
0.182	9.43e-08		71.4979	9.43e-08
0.1822	9.43e-08		71.5	9.43e-08
0.1824	9.43e-08		71	9.43e-08
0.1826	9.43e-08		70	9.43e-08
0.1828	9.43e-08		70	9.43e-08
0.183	9.43e-08		70	9.43e-08
0.1832	9.43e-08		69.5	9.43e-08
0.1834	9.47e-08		68.9972	9.47e-08
0.1836	9.4e-08		69.0049	9.4e-08
0.1838	9.4e-08		69	9.4e-08
0.184	9.43e-08		68.4979	9.43e-08
0.1842	9.43e-08		68.5	9.43e-08
0.1844	9.43e-08		68	9.43e-08
0.1846	9.43e-08		67.5	9.43e-08
0.1848	9.47e-08		66.9972	9.47e-08
0.185	9.4e-08		67.0049	9.4e-08
0.1852	9.4e-08		66.5	9.4e-08
0.1854	9.43e-08		66.4979	9.43e-08
0.1856	9.47e-08		66.4972	9.47e-08
0.1858	9.4e-08		66.5049	9.4e-08
0.186	9.43e-08		65.9979	9.43e-08
0.1862	9.43e-08		65.5	9.43e-08
0.1864	9.47e-08		65.9972	9.47e-08
0.1866	9.4e-08		65.5049	9.4e-08
0.1868	9.43e-08		64.9979	9.43e-08
0.187	9.5e-08		64.9951	9.5e-08
0.1872	9.43e-08		64.5049	9.43e-08
0.1874	9.4e-08		64.5021	9.4e-08
0.1876	9.47e-08		64.4951	9.47e-08
0.1878	9.43e-08		64.5028	9.43e-08
0.188	9.4e-08		64.5021	9.4e-08
0.1882	9.43e-08		63.4979	9.43e-08
0.1884	9.4e-08		63.5021	9.4e-08
0.1886	9.4e-08		64	9.4e-08
0.1888	9.47e-08		63.4951	9.47e-08
0.189	9.43e-08		63.0028	9.43e-08
0.1892	9.47e-08		62.9972	9.47e-08
0.1894	9.4e-08		62.5049	9.4e-08
0.1896	9.43e-08		62.4979	9.43e-08
0.1898	9.43e-08		62.5	9.43e-08
0.19	9.37e-08		62.5042	9.37e-08
0.1902	9.37e-08		62	9.37e-08
0.1904	9.43e-08		61.9958	9.43e-08
0.1906	9.4e-08		62.0021	9.4e-08
0.1908	9.4e-08		61.5	9.4e-08
0.191	9.4e-08		61	9.4e-08
0.1912	9.43e-08		61.4979	9.43e-08
0.1914	9.4e-08		61.5021	9.4e-08
0.1916	9.43e-08		60.9979	9.43e-08
0.1918	9.4e-08		61.0021	9.4e-08
0.192	9.43e-08		61.4979	9.43e-08
0.1922	9.37e-08		61.0042	9.37e-08
0.1924	9.4e-08		60.4979	9.4e-08
0.1926	9.43e-08		60.4979	9.43e-08
0.1928	9.34e-08		60.5063	9.34e-08
0.193	9.43e-08		59.9937	9.43e-08
0.1932	9.43e-08		60	9.43e-08
0.1934	9.4e-08		60.0021	9.4e-08
0.1936	9.4e-08		60	9.4e-08
0.1938	9.43e-08		59.4979	9.43e-08
0.194	9.43e-08		59.5	9.43e-08
0.1942	9.37e-08		59.5042	9.37e-08
0.1944	9.4e-08		59.4979	9.4e-08
0.1946	9.43e-08		58.9979	9.43e-08
0.1948	9.43e-08		59	9.43e-08
0.195	9.37e-08		59.0042	9.37e-08
0.1952	9.4e-08		58.9979	9.4e-08
0.1954	9.4e-08		59	9.4e-08
0.1956	9.43e-08		58.4979	9.43e-08
0.1958	9.37e-08		58.5042	9.37e-08
0.196	9.47e-08		58.493	9.47e-08
0.1962	9.4e-08		58.0049	9.4e-08
0.1964	9.37e-08		58.0021	9.37e-08
0.1966	9.4e-08		57.9979	9.4e-08
0.1968	9.43e-08		57.9979	9.43e-08
0.197	9.37e-08		58.0042	9.37e-08
0.1972	9.34e-08		57.5021	9.34e-08
0.1974	9.4e-08		57.4958	9.4e-08
0.1976	9.4e-08		57	9.4e-08
0.1978	9.37e-08		57.0021	9.37e-08
0.198	9.37e-08		56.5	9.37e-08
0.1982	9.4e-08		56.4979	9.4e-08
0.1984	9.4e-08		56.5	9.4e-08
0.1986	9.4e-08		56.5	9.4e-08
0.1988	9.4e-08		56	9.4e-08
0.199	9.4e-08		56	9.4e-08
0.1992	9.37e-08		56.0021	9.37e-08
0.1994	9.4e-08		55.4979	9.4e-08
0.1996	9.4e-08		55.5	9.4e-08
0.1998	9.37e-08		55.5021	9.37e-08
0.2	9.4e-08		54.9979	9.4e-08
0.2002	9.4e-08		55	9.4e-08
0.2004	9.37e-08		55.0021	9.37e-08
0.2006	9.37e-08		54.5	9.37e-08
0.2008	9.4e-08		54.4979	9.4e-08
0.201	9.4e-08		54.5	9.4e-08
0.2012	9.37e-08		54.5021	9.37e-08
0.2014	9.37e-08		54	9.37e-08
0.2016	9.4e-08		53.4979	9.4e-08
0.2018	9.4e-08		53.5	9.4e-08
0.202	9.37e-08		53.0021	9.37e-08
0.2022	9.37e-08		52.5	9.37e-08
0.2024	9.4e-08		52.9979	9.4e-08
0.2026	9.37e-08		52.5021	9.37e-08
0.2028	9.37e-08		52	9.37e-08
0.203	9.4e-08		51.9979	9.4e-08
0.2032	9.4e-08		52	9.4e-08
0.2034	9.34e-08		51.5042	9.34e-08
0.2036	9.37e-08		51.4979	9.37e-08
0.2038	9.4e-08		51.4979	9.4e-08
0.204	9.37e-08		51.0021	9.37e-08
0.2042	9.37e-08		50.5	9.37e-08
0.2044	9.4e-08		50.4979	9.4e-08
0.2046	9.37e-08		50.5021	9.37e-08
0.2048	9.34e-08		50.0021	9.34e-08
0.205	9.4e-08		49.7458	9.4e-08
0.2052	9.4e-08		49.6	9.4e-08
0.2054	9.37e-08		49.6021	9.37e-08
0.2056	9.37e-08		49.1	9.37e-08
0.2058	9.4e-08		48.7479	9.4e-08
0.206	9.37e-08		48.6021	9.37e-08
0.2062	9.34e-08		48.1021	9.34e-08
0.2064	9.4e-08		47.7958	9.4e-08
0.2066	9.4e-08		47.8	9.4e-08
0.2068	9.34e-08		47.4542	9.34e-08
0.207	9.37e-08		46.9979	9.37e-08
0.2072	9.43e-08		47.1458	9.43e-08
0.2074	9.4e-08		47.3021	9.4e-08
0.2076	9.34e-08		47.0042	9.34e-08
0.2078	9.37e-08		46.3479	9.37e-08
0.208	9.34e-08		46.5021	9.34e-08
0.2082	9.37e-08		46.1979	9.37e-08
0.2084	9.37e-08		45.85	9.37e-08
0.2086	9.4e-08		45.3479	9.4e-08
0.2088	9.34e-08		45.5542	9.34e-08
0.209	9.34e-08		45.2	9.34e-08
0.2092	9.4e-08		44.8958	9.4e-08
0.2094	9.43e-08		44.8979	9.43e-08
0.2096	9.34e-08		44.7063	9.34e-08
0.2098	9.34e-08		43.9	9.34e-08
0.21	9.37e-08		44.0979	9.37e-08
0.2102	9.37e-08		44.25	9.37e-08
0.2104	9.34e-08		43.7521	9.34e-08
0.2106	9.37e-08		42.9479	9.37e-08
0.2108	9.4e-08		43.0979	9.4e-08
0.211	9.37e-08		42.9521	9.37e-08
0.2112	9.37e-08		42.6	9.37e-08
0.2114	9.37e-08		42.6	9.37e-08
0.2116	9.34e-08		42.6021	9.34e-08
0.2118	9.34e-08		42.15	9.34e-08
0.212	9.37e-08		42.1479	9.37e-08
0.2122	9.27e-08		42.157	9.27e-08
0.2124	9.34e-08		41.9951	9.34e-08
0.2126	9.34e-08		41.65	9.34e-08
0.2128	9.34e-08		41.35	9.34e-08
0.213	9.37e-08		41.3479	9.37e-08
0.2132	9.37e-08		41	9.37e-08
0.2134	9.37e-08		40.7	9.37e-08
0.2136	9.37e-08		40.85	9.37e-08
0.2138	9.34e-08		40.8521	9.34e-08
0.214	9.34e-08		40.5	9.34e-08
0.2142	9.37e-08		40.3479	9.37e-08
0.2144	9.34e-08		40.5021	9.34e-08
0.2146	9.31e-08		40.3521	9.31e-08
0.2148	9.37e-08		40.1958	9.37e-08
0.215	9.37e-08		39.85	9.37e-08
0.2152	9.31e-08		39.8542	9.31e-08
0.2154	9.34e-08		39.5479	9.34e-08
0.2156	9.37e-08		39.5479	9.37e-08
0.2158	9.37e-08		39.7	9.37e-08
0.216	9.34e-08		39.5521	9.34e-08
0.2162	9.37e-08		39.3979	9.37e-08
0.2164	9.4e-08		39.3979	9.4e-08
0.2166	9.34e-08		39.2542	9.34e-08
0.2168	9.34e-08		39.05	9.34e-08
0.217	9.37e-08		39.2479	9.37e-08
0.2172	9.31e-08		39.2542	9.31e-08
0.2174	9.27e-08		38.6028	9.27e-08
0.2176	9.37e-08		38.393	9.37e-08
0.2178	9.37e-08		38.9	9.37e-08
0.218	9.34e-08		38.4021	9.34e-08
0.2182	9.31e-08		38.4021	9.31e-08
0.2184	9.34e-08		38.5979	9.34e-08
0.2186	9.34e-08		38.6	9.34e-08
0.2188	9.34e-08		38.4	9.34e-08
0.219	9.34e-08		38.25	9.34e-08
0.2192	9.34e-08		38.25	9.34e-08
0.2194	9.34e-08		38.4	9.34e-08
0.2196	9.34e-08		37.95	9.34e-08
0.2198	9.4e-08		37.9458	9.4e-08
0.22	9.34e-08		38.4042	9.34e-08
0.2202	9.31e-08		38.6021	9.31e-08
0.2204	9.34e-08		37.9479	9.34e-08
0.2206	9.34e-08		38.1	9.34e-08
0.2208	9.34e-08		38.25	9.34e-08
0.221	9.34e-08		37.75	9.34e-08
0.2212	9.37e-08		37.7479	9.37e-08
0.2214	9.31e-08		37.6042	9.31e-08
0.2216	9.34e-08		37.5979	9.34e-08
0.2218	9.34e-08		37.3	9.34e-08
0.222	9.34e-08		37.45	9.34e-08
0.2222	9.31e-08		37.6021	9.31e-08
0.2224	9.34e-08		37.5979	9.34e-08
0.2226	9.34e-08		37.3	9.34e-08
0.2228	9.31e-08		37.3021	9.31e-08
0.223	9.31e-08		37.3	9.31e-08
0.2232	9.37e-08		36.9458	9.37e-08
0.2234	9.34e-08		37.1021	9.34e-08
0.2236	9.34e-08		36.95	9.34e-08
0.2238	9.37e-08		37.2979	9.37e-08
0.224	9.37e-08		36.95	9.37e-08
0.2242	9.34e-08		36.6521	9.34e-08
0.2244	9.31e-08		36.9521	9.31e-08
0.2246	9.34e-08		36.7979	9.34e-08
0.2248	9.31e-08		37.1021	9.31e-08
0.225	9.31e-08		36.8	9.31e-08
0.2252	9.34e-08		36.4979	9.34e-08
0.2254	9.37e-08		36.6479	9.37e-08
0.2256	9.31e-08		36.5042	9.31e-08
0.2258	9.31e-08		36.3	9.31e-08
0.226	9.34e-08		35.8479	9.34e-08
0.2262	9.34e-08		36	9.34e-08
0.2264	9.31e-08		36.1521	9.31e-08
0.2266	9.37e-08		35.9958	9.37e-08
0.2268	9.31e-08		35.8542	9.31e-08
0.227	9.27e-08		36.0028	9.27e-08
0.2272	9.34e-08		35.9951	9.34e-08
0.2274	9.34e-08		35.65	9.34e-08
0.2276	9.37e-08		35.6479	9.37e-08
0.2278	9.34e-08		35.5021	9.34e-08
0.228	9.34e-08		35.2	9.34e-08
0.2282	9.34e-08		35	9.34e-08
0.2284	9.31e-08		35.2021	9.31e-08
0.2286	9.31e-08		34.7	9.31e-08
0.2288	9.34e-08		34.6979	9.34e-08
0.229	9.34e-08		34.85	9.34e-08
0.2292	9.31e-08		35.0021	9.31e-08
0.2294	9.4e-08		34.3437	9.4e-08
0.2296	9.34e-08		34.2042	9.34e-08
0.2298	9.34e-08		34.2	9.34e-08
0.23	9.31e-08		33.9021	9.31e-08
0.2302	9.37e-08		33.5458	9.37e-08
0.2304	9.37e-08		33.55	9.37e-08
0.2306	9.31e-08		33.5542	9.31e-08
0.2308	9.34e-08		33.2479	9.34e-08
0.231	9.34e-08		33.25	9.34e-08
0.2312	9.31e-08		33.4021	9.31e-08
0.2314	9.27e-08		33.2528	9.27e-08
0.2316	9.34e-08		32.8951	9.34e-08
0.2318	9.34e-08		32.6	9.34e-08
0.232	9.31e-08		32.6021	9.31e-08
0.2322	9.31e-08		32.25	9.31e-08
0.2324	9.34e-08		32.0979	9.34e-08
0.2326	9.27e-08		32.1049	9.27e-08
0.2328	9.27e-08		31.95	9.27e-08
0.233	9.34e-08		31.6451	9.34e-08
0.2332	9.37e-08		31.7979	9.37e-08
0.2334	9.31e-08		31.4542	9.31e-08
0.2336	9.31e-08		31.15	9.31e-08
0.2338	9.34e-08		30.9979	9.34e-08
0.234	9.34e-08		31	9.34e-08
0.2342	9.34e-08		30.35	9.34e-08
0.2344	9.37e-08		30.1479	9.37e-08
0.2346	9.37e-08		30.35	9.37e-08
0.2348	9.31e-08		30.0042	9.31e-08
0.235	9.37e-08		29.4958	9.37e-08
0.2352	9.31e-08		29.8542	9.31e-08
0.2354	9.31e-08		29.85	9.31e-08
0.2356	9.31e-08		29.35	9.31e-08
0.2358	9.34e-08		29.0479	9.34e-08
0.236	9.31e-08		29.3521	9.31e-08
0.2362	9.31e-08		29.05	9.31e-08
0.2364	9.34e-08		28.3979	9.34e-08
0.2366	9.34e-08		28.7	9.34e-08
0.2368	9.31e-08		28.5521	9.31e-08
0.237	9.31e-08		28.05	9.31e-08
0.2372	9.34e-08		27.8979	9.34e-08
0.2374	9.31e-08		27.9021	9.31e-08
0.2376	9.31e-08		27.75	9.31e-08
0.2378	9.31e-08		27.1	9.31e-08
0.238	9.34e-08		27.2479	9.34e-08
0.2382	9.31e-08		27.7521	9.31e-08
0.2384	9.31e-08		26.95	9.31e-08
0.2386	9.34e-08		26.4479	9.34e-08
0.2388	9.31e-08		26.6021	9.31e-08
0.239	9.31e-08		26.6	9.31e-08
0.2392	9.34e-08		26.2979	9.34e-08
0.2394	9.31e-08		26.1521	9.31e-08
0.2396	9.31e-08		26.45	9.31e-08
0.2398	9.43e-08		26.2916	9.43e-08
0.24	9.34e-08		25.9563	9.34e-08
0.2402	9.31e-08		26.1521	9.31e-08
0.2404	9.24e-08		25.9549	9.24e-08
0.2406	9.27e-08		25.4979	9.27e-08
0.2408	9.34e-08		25.6451	9.34e-08
0.241	9.31e-08		25.5021	9.31e-08
0.2412	9.31e-08		25.15	9.31e-08
0.2414	9.37e-08		25.1458	9.37e-08
0.2416	9.31e-08		25.3042	9.31e-08
0.2418	9.27e-08		25.3028	9.27e-08
0.242	9.34e-08		25.1451	9.34e-08
0.2422	9.34e-08		25	9.34e-08
0.2424	9.27e-08		25.1549	9.27e-08
0.2426	9.31e-08		24.9972	9.31e-08
0.2428	9.34e-08		24.9979	9.34e-08
0.243	9.34e-08		24.85	9.34e-08
0.2432	9.31e-08		24.5021	9.31e-08
0.2434	9.31e-08		24.5	9.31e-08
0.2436	9.34e-08		24.8479	9.34e-08
0.2438	9.31e-08		24.8521	9.31e-08
0.244	9.34e-08		24.6479	9.34e-08
0.2442	9.31e-08		24.6521	9.31e-08
0.2444	9.34e-08		24.4979	9.34e-08
0.2446	9.31e-08		24.5021	9.31e-08
0.2448	9.27e-08		24.3528	9.27e-08
0.245	9.31e-08		24.4972	9.31e-08
0.2452	9.27e-08		24.3528	9.27e-08
0.2454	9.27e-08		24.2	9.27e-08
0.2456	9.31e-08		24.1972	9.31e-08
0.2458	9.34e-08		24.3479	9.34e-08
0.246	9.27e-08		24.2049	9.27e-08
0.2462	9.34e-08		23.9951	9.34e-08
0.2464	9.31e-08		24.0021	9.31e-08
0.2466	9.27e-08		24.5028	9.27e-08
0.2468	9.31e-08		23.9972	9.31e-08
0.247	9.34e-08		23.9979	9.34e-08
0.2472	9.27e-08		23.5549	9.27e-08
0.2474	9.31e-08		23.9972	9.31e-08
0.2476	9.31e-08		24	9.31e-08
0.2478	9.31e-08		24	9.31e-08
0.248	9.27e-08		24.6528	9.27e-08
0.2482	9.24e-08		24.5021	9.24e-08
0.2484	9.34e-08		23.993	9.34e-08
0.2486	9.31e-08		24.5021	9.31e-08
0.2488	9.27e-08		24.2028	9.27e-08
0.249	9.31e-08		25.1472	9.31e-08
0.2492	9.27e-08		24.3528	9.27e-08
0.2494	9.31e-08		24.1972	9.31e-08
0.2496	9.27e-08		24.2028	9.27e-08
0.2498	9.34e-08		23.5451	9.34e-08
0.25	9.31e-08		24.3521	9.31e-08
0.2502	9.27e-08		24.0028	9.27e-08
0.2504	9.37e-08		24.343	9.37e-08
0.2506	9.31e-08		24.0042	9.31e-08
0.2508	9.31e-08		24.65	9.31e-08
0.251	9.31e-08		23.85	9.31e-08
0.2512	9.31e-08		24	9.31e-08
0.2514	9.31e-08		24.35	9.31e-08
0.2516	9.31e-08		24.85	9.31e-08
0.2518	9.34e-08		23.9979	9.34e-08
0.252	9.31e-08		23.7021	9.31e-08
0.2522	9.27e-08		24.0028	9.27e-08
0.2524	9.31e-08		24.3472	9.31e-08
0.2526	9.31e-08		24.2	9.31e-08
0.2528	9.31e-08		24.2	9.31e-08
0.253	9.27e-08		24.2028	9.27e-08
0.2532	9.34e-08		23.6951	9.34e-08
0.2534	9.31e-08		24.0021	9.31e-08
0.2536	9.27e-08		23.8528	9.27e-08
0.2538	9.27e-08		23.85	9.27e-08
0.254	9.34e-08		23.5451	9.34e-08
0.2542	9.34e-08		23.85	9.34e-08
0.2544	9.27e-08		24.0049	9.27e-08
0.2546	9.34e-08		23.8451	9.34e-08
0.2548	9.31e-08		23.7021	9.31e-08
0.255	9.27e-08		23.8528	9.27e-08
0.2552	9.27e-08		23.4	9.27e-08
0.2554	9.34e-08		23.5451	9.34e-08
0.2556	9.31e-08		23.5521	9.31e-08
0.2558	9.24e-08		23.4049	9.24e-08
0.256	9.34e-08		23.193	9.34e-08
0.2562	9.34e-08		23.2	9.34e-08
0.2564	9.31e-08		23.0521	9.31e-08
0.2566	9.27e-08		22.7528	9.27e-08
0.2568	9.31e-08		22.7472	9.31e-08
