# Supplementary material for: A universal standardized method for output capability assessment of nanogenerators
Source: Nat Commun. 2019 Sep 27;10:4428. doi: 10.1038/s41467-019-12465-2 (PMC6765008; doi:10.1038/s41467-019-12465-2)
Supplement: Supplementary file 9 — Supplementary Figure 3 Dataset [file 41467_2019_12465_MOESM9_ESM.xlsx]

## Sheet: Figure S3a
Supplementary Figure 3a V-Q plot with theoretical maximized effective energy area
The same as figure 3d
								Plot	Calculated V-Q
			Plot	CMEO				axis-x	axis-y
			Charge	Voltage	d	C1	Vb	Q	V
		Unit	C	V	m	F	V	C	V
			0	0	1.61e-05	2.20999e-10	295.572	1.89662e-09	277.14
			0	20679.5	1.771e-05	2.00999e-10	306.446	5.62221e-09	251.808
			6.52187e-08	0	1.9481e-05	1.82817e-10	318.773	8.94055e-09	231.887
Parameters by experiments			6.52187e-08	-633.806	2.14291e-05	1.66286e-10	332.577	1.19144e-08	216.791
C2(F)	1.029e-10		0	0	2.3572e-05	1.51258e-10	347.904	1.45943e-08	206.074
Qsc,max(C)	6.7e-08				2.5e-05	1.42673e-10	358.147	1.61195e-08	201.495
sigma*S(C)	6.72176e-08				2.75e-05	1.2979e-10	376.071	1.84074e-08	197.184
width(m)	0.02				3.025e-05	1.18077e-10	395.707	2.04939e-08	196.544
length(m)	0.02				3.3275e-05	1.07427e-10	417.156	2.24037e-08	199.433
					3.66025e-05	9.77451e-11	440.531	2.41579e-08	205.76
					4.02628e-05	8.89421e-11	465.96	2.57741e-08	215.482
					4.4289e-05	8.09384e-11	493.586	2.72675e-08	228.595
					4.87179e-05	7.36614e-11	523.567	2.86509e-08	245.133
					5.35897e-05	6.7045e-11	556.077	2.99354e-08	265.16
					5.89487e-05	6.1029e-11	591.309	3.11305e-08	288.777
					6.48436e-05	5.5559e-11	629.471	3.22448e-08	316.111
					7.13279e-05	5.05854e-11	670.793	3.32852e-08	347.321
					7.84607e-05	4.60628e-11	715.526	3.42584e-08	382.597
					8.63068e-05	4.19505e-11	763.942	3.51698e-08	422.156
					9.49375e-05	3.82111e-11	816.34	3.60243e-08	466.249
					0.000104431	3.48106e-11	873.044	3.68264e-08	515.159
					0.000114874	3.17183e-11	934.407	3.75798e-08	569.2
					0.000126362	2.89061e-11	1000.81	3.82879e-08	628.724
					0.000138998	2.63487e-11	1072.68	3.89539e-08	694.119
					0.000152898	2.40227e-11	1150.46	3.95803e-08	765.815
					0.000168187	2.19073e-11	1234.66	4.01695e-08	844.284
					0.000185006	1.99832e-11	1325.8	4.07238e-08	930.042
					0.000203507	1.82331e-11	1424.48	4.12449e-08	1023.66
					0.000223858	1.66411e-11	1531.33	4.17345e-08	1125.75
					0.000246243	1.51929e-11	1647.05	4.21941e-08	1237
					0.000270868	1.38754e-11	1772.39	4.26251e-08	1358.15
					0.000297954	1.26767e-11	1908.16	4.30284e-08	1490
					0.00032775	1.1586e-11	2055.27	4.34053e-08	1633.45
					0.000360525	1.05935e-11	2214.67	4.37564e-08	1789.44
					0.000396577	9.69032e-12	2387.44	4.40825e-08	1959.03
					0.000436235	8.86829e-12	2574.71	4.43843e-08	2143.37
					0.000479859	8.12005e-12	2777.73	4.46622e-08	2343.7
					0.000527844	7.43889e-12	2997.87	4.49167e-08	2561.37
					0.000580629	6.81871e-12	3236.62	4.5148e-08	2797.86
					0.000638692	6.25398e-12	3495.57	4.53563e-08	3054.79
					0.000702561	5.73966e-12	3776.49	4.55418e-08	3333.9
					0.000772817	5.27117e-12	4081.28	4.57044e-08	3637.12
					0.000850099	4.84435e-12	4412.03	4.58441e-08	3966.51
					0.000935109	4.45541e-12	4771	4.59608e-08	4324.35
					0.00102862	4.10091e-12	5160.66	4.60542e-08	4713.1
					0.00113148	3.77772e-12	5583.7	4.61239e-08	5135.46
					0.00124463	3.48301e-12	6043.03	4.61696e-08	5594.35
					0.00136909	3.21419e-12	6541.86	4.61908e-08	6092.97
					0.001506	2.96891e-12	7083.64	4.61869e-08	6634.78
					0.00152	2.94627e-12	7138.66	4.61851e-08	6689.82
					0.001672	2.72437e-12	7731.93	4.61529e-08	7283.41
					0.00196	2.39638e-12	8837.44	4.60397e-08	8390.02

## Sheet: Figure S3b
Supplementary Figure 3b V-Q plot with measured maximized effective energy (Eem) area of CS mode TENG.
The same as figure 3d
			Plot	CMEO		Plot	Measured V-Q
			Charge	Voltage		Charge	Voltage
		Unit	C	V		C	V
			0	0		-2.71032e-09	157.829
			0	20679.5		6.02861e-09	142
			6.52187e-08	0		1.45014e-08	192.985
Parameters by experiments			6.52187e-08	-633.806		1.72647e-08	183.827
C2(F)	1.029e-10		0	0		2.86005e-08	254
Qsc,max(C)	6.7e-08					3.40244e-08	271.992
sigma*S(C)	6.72176e-08					4.3465e-08	343.739
width(m)	0.02					4.24575e-08	514.165
length(m)	0.02					4.51015e-08	705.999
						4.38072e-08	1070
						4.3794e-08	1270
						4.5654e-08	1522.5
						4.42698e-08	1615
						4.53231e-08	1960
						4.52734e-08	1962.5
						4.54984e-08	2301.67
						4.31142e-08	2240
						4.57235e-08	2467.5
						4.07139e-08	2550
						4.54539e-08	2930
						4.15636e-08	2900
						4.86896e-08	3920
						4.99507e-08	3960
						4.47696e-08	3902.5
						4.71465e-08	4510
						4.90359e-08	4920
						4.86697e-08	5150
						4.63829e-08	5600
