# Supplementary material for: A universal standardized method for output capability assessment of nanogenerators
Source: Nat Commun. 2019 Sep 27;10:4428. doi: 10.1038/s41467-019-12465-2 (PMC6765008; doi:10.1038/s41467-019-12465-2)
Supplement: Supplementary file 10 — Supplementary Figure 5 Dataset [file 41467_2019_12465_MOESM10_ESM.xlsx]

## Sheet: Figure S5a
Supplementary Figure 5a Transferred charge characteristic for CFT mode with breakdown
Time	Charge
s	C
0.0001	-1.33e-11
0.0002	5.14e-11
0.0003	5.14e-11
0.0004	1.9e-11
0.0005	1.9e-11
0.0006	5.14e-11
0.0007	5.14e-11
0.0008	5.14e-11
0.0009	5.14e-11
0.001	5.14e-11
0.0011	5.14e-11
0.0012	1.9e-11
0.0013	8.37e-11
0.0014	5.14e-11
0.0015	5.14e-11
0.0016	1.9e-11
0.0017	5.14e-11
0.0018	1.9e-11
0.0019	5.14e-11
0.002	5.14e-11
0.0021	5.14e-11
0.0022	5.14e-11
0.0023	5.14e-11
0.0024	5.14e-11
0.0025	8.37e-11
0.0026	5.14e-11
0.0027	5.14e-11
0.0028	1.9e-11
0.0029	8.37e-11
0.003	5.14e-11
0.0031	5.14e-11
0.0032	5.14e-11
0.0033	8.37e-11
0.0034	8.37e-11
0.0035	8.37e-11
0.0036	5.14e-11
0.0037	5.14e-11
0.0038	8.37e-11
0.0039	8.37e-11
0.004	8.37e-11
0.0041	8.37e-11
0.0042	5.14e-11
0.0043	8.37e-11
0.0044	5.14e-11
0.0045	8.37e-11
0.0046	8.37e-11
0.0047	8.37e-11
0.0048	8.37e-11
0.0049	8.37e-11
0.005	8.37e-11
0.0051	8.37e-11
0.0052	1.16e-10
0.0053	1.16e-10
0.0054	8.37e-11
0.0055	8.37e-11
0.0056	1.16e-10
0.0057	1.16e-10
0.0058	1.16e-10
0.0059	8.37e-11
0.006	8.37e-11
0.0061	1.48e-10
0.0062	1.16e-10
0.0063	1.16e-10
0.0064	8.37e-11
0.0065	1.16e-10
0.0066	1.16e-10
0.0067	1.16e-10
0.0068	1.16e-10
0.0069	1.48e-10
0.007	1.81e-10
0.0071	1.48e-10
0.0072	1.48e-10
0.0073	1.48e-10
0.0074	1.81e-10
0.0075	1.48e-10
0.0076	1.48e-10
0.0077	1.81e-10
0.0078	2.13e-10
0.0079	2.13e-10
0.008	1.81e-10
0.0081	2.13e-10
0.0082	2.13e-10
0.0083	2.13e-10
0.0084	2.13e-10
0.0085	2.45e-10
0.0086	2.13e-10
0.0087	1.81e-10
0.0088	2.13e-10
0.0089	2.13e-10
0.009	2.45e-10
0.0091	2.45e-10
0.0092	2.45e-10
0.0093	2.13e-10
0.0094	2.45e-10
0.0095	2.78e-10
0.0096	2.45e-10
0.0097	2.78e-10
0.0098	2.78e-10
0.0099	3.1e-10
0.01	2.78e-10
0.0101	2.78e-10
0.0102	3.1e-10
0.0103	3.1e-10
0.0104	3.42e-10
0.0105	3.42e-10
0.0106	3.42e-10
0.0107	3.1e-10
0.0108	3.42e-10
0.0109	3.42e-10
0.011	3.75e-10
0.0111	3.42e-10
0.0112	3.75e-10
0.0113	4.07e-10
0.0114	3.75e-10
0.0115	3.75e-10
0.0116	3.75e-10
0.0117	4.07e-10
0.0118	4.07e-10
0.0119	4.07e-10
0.012	3.75e-10
0.0121	4.07e-10
0.0122	4.39e-10
0.0123	4.07e-10
0.0124	4.39e-10
0.0125	4.39e-10
0.0126	4.72e-10
0.0127	4.72e-10
0.0128	4.72e-10
0.0129	5.04e-10
0.013	5.36e-10
0.0131	4.72e-10
0.0132	5.04e-10
0.0133	5.04e-10
0.0134	5.36e-10
0.0135	5.36e-10
0.0136	5.36e-10
0.0137	5.69e-10
0.0138	5.36e-10
0.0139	5.36e-10
0.014	5.69e-10
0.0141	5.69e-10
0.0142	6.01e-10
0.0143	6.01e-10
0.0144	6.01e-10
0.0145	6.33e-10
0.0146	6.01e-10
0.0147	6.33e-10
0.0148	6.33e-10
0.0149	6.66e-10
0.015	6.66e-10
0.0151	6.66e-10
0.0152	6.66e-10
0.0153	6.98e-10
0.0154	6.98e-10
0.0155	6.98e-10
0.0156	7.3e-10
0.0157	7.3e-10
0.0158	7.63e-10
0.0159	7.63e-10
0.016	7.63e-10
0.0161	7.63e-10
0.0162	8.27e-10
0.0163	7.95e-10
0.0164	7.95e-10
0.0165	8.27e-10
0.0166	8.27e-10
0.0167	8.27e-10
0.0168	8.6e-10
0.0169	8.27e-10
0.017	8.27e-10
0.0171	8.92e-10
0.0172	8.92e-10
0.0173	9.24e-10
0.0174	9.24e-10
0.0175	9.24e-10
0.0176	9.57e-10
0.0177	9.57e-10
0.0178	9.57e-10
0.0179	9.89e-10
0.018	9.89e-10
0.0181	9.57e-10
0.0182	1.02e-09
0.0183	1.02e-09
0.0184	1.05e-09
0.0185	1.05e-09
0.0186	1.05e-09
0.0187	1.05e-09
0.0188	1.09e-09
0.0189	1.12e-09
0.019	1.12e-09
0.0191	1.12e-09
0.0192	1.15e-09
0.0193	1.15e-09
0.0194	1.15e-09
0.0195	1.18e-09
0.0196	1.22e-09
0.0197	1.22e-09
0.0198	1.25e-09
0.0199	1.25e-09
0.02	1.25e-09
0.0201	1.25e-09
0.0202	1.28e-09
0.0203	1.25e-09
0.0204	1.28e-09
0.0205	1.31e-09
0.0206	1.34e-09
0.0207	1.34e-09
0.0208	1.38e-09
0.0209	1.41e-09
0.021	1.41e-09
0.0211	1.41e-09
0.0212	1.44e-09
0.0213	1.47e-09
0.0214	1.44e-09
0.0215	1.47e-09
0.0216	1.51e-09
0.0217	1.51e-09
0.0218	1.47e-09
0.0219	1.47e-09
0.022	1.54e-09
0.0221	1.51e-09
0.0222	1.54e-09
0.0223	1.57e-09
0.0224	1.57e-09
0.0225	1.6e-09
0.0226	1.64e-09
0.0227	1.64e-09
0.0228	1.7e-09
0.0229	1.67e-09
0.023	1.73e-09
0.0231	1.7e-09
0.0232	1.7e-09
0.0233	1.73e-09
0.0234	1.73e-09
0.0235	1.8e-09
0.0236	1.8e-09
0.0237	1.86e-09
0.0238	1.83e-09
0.0239	1.86e-09
0.024	1.86e-09
0.0241	1.89e-09
0.0242	1.89e-09
0.0243	1.89e-09
0.0244	1.96e-09
0.0245	1.96e-09
0.0246	1.99e-09
0.0247	1.99e-09
0.0248	1.99e-09
0.0249	2.02e-09
0.025	2.06e-09
0.0251	2.09e-09
0.0252	2.06e-09
0.0253	2.06e-09
0.0254	2.09e-09
0.0255	2.15e-09
0.0256	2.15e-09
0.0257	2.15e-09
0.0258	2.15e-09
0.0259	2.19e-09
0.026	2.22e-09
0.0261	2.22e-09
0.0262	2.25e-09
0.0263	2.28e-09
0.0264	2.28e-09
0.0265	2.31e-09
0.0266	2.35e-09
0.0267	2.35e-09
0.0268	2.35e-09
0.0269	2.38e-09
0.027	2.38e-09
0.0271	2.44e-09
0.0272	2.44e-09
0.0273	2.48e-09
0.0274	2.51e-09
0.0275	2.51e-09
0.0276	2.54e-09
0.0277	2.54e-09
0.0278	2.57e-09
0.0279	2.64e-09
0.028	2.64e-09
0.0281	2.67e-09
0.0282	2.67e-09
0.0283	2.7e-09
0.0284	2.7e-09
0.0285	2.74e-09
0.0286	2.83e-09
0.0287	2.96e-09
0.0288	3.09e-09
0.0289	3.19e-09
0.029	3.22e-09
0.0291	3.25e-09
0.0292	3.25e-09
0.0293	3.25e-09
0.0294	3.29e-09
0.0295	3.38e-09
0.0296	3.35e-09
0.0297	3.38e-09
0.0298	3.41e-09
0.0299	3.41e-09
0.03	3.45e-09
0.0301	3.51e-09
0.0302	3.54e-09
0.0303	3.58e-09
0.0304	3.61e-09
0.0305	3.64e-09
0.0306	3.67e-09
0.0307	3.71e-09
0.0308	3.74e-09
0.0309	3.74e-09
0.031	3.8e-09
0.0311	3.83e-09
0.0312	3.87e-09
0.0313	3.9e-09
0.0314	3.93e-09
0.0315	4e-09
0.0316	4e-09
0.0317	4e-09
0.0318	4.06e-09
0.0319	4.13e-09
0.032	4.13e-09
0.0321	4.16e-09
0.0322	4.22e-09
0.0323	4.26e-09
0.0324	4.29e-09
0.0325	4.35e-09
0.0326	4.38e-09
0.0327	4.45e-09
0.0328	4.45e-09
0.0329	4.51e-09
0.033	4.61e-09
0.0331	4.58e-09
0.0332	4.8e-09
0.0333	4.93e-09
0.0334	5.03e-09
0.0335	5.1e-09
0.0336	5.16e-09
0.0337	5.16e-09
0.0338	5.23e-09
0.0339	5.32e-09
0.034	5.32e-09
0.0341	5.39e-09
0.0342	5.35e-09
0.0343	5.45e-09
0.0344	5.52e-09
0.0345	5.55e-09
0.0346	5.58e-09
0.0347	5.65e-09
0.0348	5.68e-09
0.0349	5.74e-09
0.035	5.78e-09
0.0351	5.81e-09
0.0352	5.87e-09
0.0353	5.94e-09
0.0354	5.97e-09
0.0355	6.03e-09
0.0356	6.07e-09
0.0357	6.1e-09
0.0358	6.2e-09
0.0359	6.23e-09
0.036	6.26e-09
0.0361	6.32e-09
0.0362	6.36e-09
0.0363	6.42e-09
0.0364	6.45e-09
0.0365	6.52e-09
0.0366	6.58e-09
0.0367	6.68e-09
0.0368	6.87e-09
0.0369	7.04e-09
0.037	7.13e-09
0.0371	7.2e-09
0.0372	7.2e-09
0.0373	7.29e-09
0.0374	7.36e-09
0.0375	7.39e-09
0.0376	7.49e-09
0.0377	7.49e-09
0.0378	7.55e-09
0.0379	7.62e-09
0.038	7.68e-09
0.0381	7.68e-09
0.0382	7.81e-09
0.0383	7.81e-09
0.0384	7.88e-09
0.0385	7.97e-09
0.0386	7.97e-09
0.0387	8.07e-09
0.0388	8.14e-09
0.0389	8.17e-09
0.039	8.23e-09
0.0391	8.3e-09
0.0392	8.52e-09
0.0393	8.98e-09
0.0394	9.17e-09
0.0395	9.4e-09
0.0396	9.66e-09
0.0397	9.82e-09
0.0398	9.91e-09
0.0399	9.98e-09
0.04	1e-08
0.0401	1.01e-08
0.0402	1.02e-08
0.0403	1.02e-08
0.0404	1.03e-08
0.0405	1.03e-08
0.0406	1.04e-08
0.0407	1.05e-08
0.0408	1.05e-08
0.0409	1.06e-08
0.041	1.07e-08
0.0411	1.07e-08
0.0412	1.08e-08
0.0413	1.08e-08
0.0414	1.08e-08
0.0415	1.09e-08
0.0416	1.1e-08
0.0417	1.11e-08
0.0418	1.11e-08
0.0419	1.12e-08
0.042	1.12e-08
0.0421	1.13e-08
0.0422	1.14e-08
0.0423	1.14e-08
0.0424	1.16e-08
0.0425	1.18e-08
0.0426	1.2e-08
0.0427	1.2e-08
0.0428	1.2e-08
0.0429	1.21e-08
0.043	1.22e-08
0.0431	1.22e-08
0.0432	1.23e-08
0.0433	1.24e-08
0.0434	1.24e-08
0.0435	1.25e-08
0.0436	1.26e-08
0.0437	1.26e-08
0.0438	1.26e-08
0.0439	1.27e-08
0.044	1.28e-08
0.0441	1.29e-08
0.0442	1.29e-08
0.0443	1.29e-08
0.0444	1.31e-08
0.0445	1.31e-08
0.0446	1.31e-08
0.0447	1.36e-08
0.0448	1.38e-08
0.0449	1.4e-08
0.045	1.42e-08
0.0451	1.63e-08
0.0452	1.66e-08
0.0453	1.68e-08
0.0454	1.69e-08
0.0455	1.71e-08
0.0456	1.71e-08
0.0457	1.72e-08
0.0458	1.73e-08
0.0459	1.73e-08
0.046	1.74e-08
0.0461	1.74e-08
0.0462	1.75e-08
0.0463	1.76e-08
0.0464	1.77e-08
0.0465	1.77e-08
0.0466	1.78e-08
0.0467	1.77e-08
0.0468	1.78e-08
0.0469	1.85e-08
0.047	1.89e-08
0.0471	1.91e-08
0.0472	1.92e-08
0.0473	1.93e-08
0.0474	1.94e-08
0.0475	1.95e-08
0.0476	2.1e-08
0.0477	2.24e-08
0.0478	2.31e-08
0.0479	2.33e-08
0.048	2.35e-08
0.0481	2.35e-08
0.0482	2.37e-08
0.0483	2.37e-08
0.0484	2.38e-08
0.0485	2.39e-08
0.0486	2.39e-08
0.0487	2.39e-08
0.0488	2.4e-08
0.0489	2.4e-08
0.049	2.41e-08
0.0491	2.42e-08
0.0492	2.42e-08
0.0493	2.43e-08
0.0494	2.44e-08
0.0495	2.44e-08
0.0496	2.45e-08
0.0497	2.45e-08
0.0498	2.46e-08
0.0499	2.47e-08
0.05	2.48e-08
0.0501	2.48e-08
0.0502	2.5e-08
0.0503	2.52e-08
0.0504	2.53e-08
0.0505	2.53e-08
0.0506	2.54e-08
0.0507	2.55e-08
0.0508	2.55e-08
0.0509	2.56e-08
0.051	2.57e-08
0.0511	2.57e-08
0.0512	2.58e-08
0.0513	2.59e-08
0.0514	2.6e-08
0.0515	3.35e-08
0.0516	3.83e-08
0.0517	4.02e-08
0.0518	4.12e-08
0.0519	4.15e-08
0.052	4.17e-08
0.0521	4.18e-08
0.0522	4.2e-08
0.0523	4.2e-08
0.0524	4.21e-08
0.0525	4.22e-08
0.0526	4.23e-08
0.0527	4.25e-08
0.0528	4.26e-08
0.0529	4.27e-08
0.053	4.27e-08
0.0531	4.27e-08
0.0532	4.28e-08
0.0533	4.29e-08
0.0534	4.3e-08
0.0535	4.31e-08
0.0536	4.31e-08
0.0537	4.45e-08
0.0538	4.94e-08
0.0539	5.13e-08
0.054	5.21e-08
0.0541	5.25e-08
0.0542	5.27e-08
0.0543	5.28e-08
0.0544	5.29e-08
0.0545	5.3e-08
0.0546	5.31e-08
0.0547	5.31e-08
0.0548	5.32e-08
0.0549	5.33e-08
0.055	5.33e-08
0.0551	5.34e-08
0.0552	5.35e-08
0.0553	5.35e-08
0.0554	5.36e-08
0.0555	5.36e-08
0.0556	5.37e-08
0.0557	5.4e-08
0.0558	5.4e-08
0.0559	5.42e-08
0.056	5.99e-08
0.0561	6.41e-08
0.0562	6.59e-08
0.0563	6.66e-08
0.0564	6.7e-08
0.0565	6.72e-08
0.0566	6.74e-08
0.0567	6.74e-08
0.0568	6.78e-08
0.0569	6.82e-08
0.057	6.84e-08
0.0571	6.85e-08
0.0572	6.85e-08
0.0573	6.86e-08
0.0574	7.06e-08
0.0575	7.1e-08
0.0576	7.12e-08
0.0577	7.14e-08
0.0578	7.15e-08
0.0579	7.16e-08
0.058	7.17e-08
0.0581	7.18e-08
0.0582	7.19e-08
0.0583	7.18e-08
0.0584	7.19e-08
0.0585	7.2e-08
0.0586	7.21e-08
0.0587	7.21e-08
0.0588	7.22e-08
0.0589	7.23e-08
0.059	7.24e-08
0.0591	7.24e-08
0.0592	7.21e-08
0.0593	7.23e-08
0.0594	7.23e-08
0.0595	7.24e-08
0.0596	7.25e-08
0.0597	7.24e-08
0.0598	7.25e-08
0.0599	7.26e-08
0.06	7.74e-08
0.0601	8.45e-08
0.0602	8.74e-08
0.0603	8.84e-08
0.0604	8.89e-08
0.0605	8.93e-08
0.0606	8.94e-08
0.0607	8.96e-08
0.0608	8.97e-08
0.0609	8.99e-08
0.061	9e-08
0.0611	9.01e-08
0.0612	9.01e-08
0.0613	9.01e-08
0.0614	9.01e-08
0.0615	9.03e-08
0.0616	9.03e-08
0.0617	9.03e-08
0.0618	9.04e-08
0.0619	9.05e-08
0.062	9.05e-08
0.0621	9.05e-08
0.0622	9.06e-08
0.0623	9.06e-08
0.0624	9.07e-08
0.0625	9.07e-08
0.0626	9.07e-08
0.0627	9.08e-08
0.0628	9.08e-08
0.0629	9.08e-08
0.063	9.09e-08
0.0631	9.09e-08
0.0632	9.09e-08
0.0633	9.1e-08
0.0634	9.1e-08
0.0635	9.1e-08
0.0636	9.1e-08
0.0637	9.11e-08
0.0638	9.11e-08
0.0639	9.11e-08
0.064	9.11e-08
0.0641	9.11e-08
0.0642	9.11e-08
0.0643	9.12e-08
0.0644	9.12e-08
0.0645	9.12e-08
0.0646	9.15e-08
0.0647	9.15e-08
0.0648	9.16e-08
0.0649	9.42e-08
0.065	9.78e-08
0.0651	9.93e-08
0.0652	9.99e-08
0.0653	1e-07
0.0654	1e-07
0.0655	1e-07
0.0656	1e-07
0.0657	1e-07
0.0658	1e-07
0.0659	1e-07
0.066	1e-07
0.0661	1e-07
0.0662	1e-07
0.0663	1e-07
0.0664	1.01e-07
0.0665	1.01e-07
0.0666	1.01e-07
0.0667	1.01e-07
0.0668	1.01e-07
0.0669	1.01e-07
0.067	1.01e-07
0.0671	1.01e-07
0.0672	1.01e-07
0.0673	1.01e-07
0.0674	1.01e-07
0.0675	1.01e-07
0.0676	1.01e-07
0.0677	1e-07
0.0678	1.01e-07
0.0679	1e-07
0.068	1e-07
0.0681	1.01e-07
0.0682	1.01e-07
0.0683	1.01e-07
0.0684	1.01e-07
0.0685	1.01e-07
0.0686	1.01e-07
0.0687	1.01e-07
0.0688	1.01e-07
0.0689	1.01e-07
0.069	1.01e-07
0.0691	1.01e-07
0.0692	1.01e-07
0.0693	1.01e-07
0.0694	1.01e-07
0.0695	1.01e-07
0.0696	1.01e-07
0.0697	1.01e-07
0.0698	1.01e-07
0.0699	1.01e-07
0.07	1.01e-07
0.0701	1.01e-07
0.0702	1.01e-07
0.0703	1.01e-07
0.0704	1.01e-07
0.0705	1.02e-07
0.0706	1.03e-07
0.0707	1.03e-07
0.0708	1.03e-07
0.0709	1.03e-07
0.071	1.03e-07
0.0711	1.03e-07
0.0712	1.03e-07
0.0713	1.03e-07
0.0714	1.03e-07
0.0715	1.03e-07
0.0716	1.03e-07
0.0717	1.03e-07
0.0718	1.03e-07
0.0719	1.03e-07
0.072	1.03e-07
0.0721	1.03e-07
0.0722	1.03e-07
0.0723	1.03e-07
0.0724	1.03e-07
0.0725	1.03e-07
0.0726	1.03e-07
0.0727	1.03e-07
0.0728	1.03e-07
0.0729	1.03e-07
0.073	1.03e-07
0.0731	1.03e-07
0.0732	1.03e-07
0.0733	1.03e-07
0.0734	1.03e-07
0.0735	1.03e-07
0.0736	1.03e-07
0.0737	1.03e-07
0.0738	1.03e-07
0.0739	1.03e-07
0.074	1.03e-07
0.0741	1.03e-07
0.0742	1.03e-07
0.0743	1.03e-07
0.0744	1.03e-07
0.0745	1.03e-07
0.0746	1.03e-07
0.0747	1.03e-07
0.0748	1.03e-07
0.0749	1.03e-07
0.075	1.03e-07
0.0751	1.03e-07
0.0752	1.02e-07
0.0753	1.02e-07
0.0754	1.02e-07
0.0755	1.02e-07
0.0756	1.02e-07
0.0757	1.02e-07
0.0758	1.02e-07
0.0759	1.02e-07
0.076	1.02e-07
0.0761	1.02e-07
0.0762	1.02e-07
0.0763	1.02e-07
0.0764	1.02e-07
0.0765	1.02e-07
0.0766	1.02e-07
0.0767	1.02e-07
0.0768	1.02e-07
0.0769	1.02e-07
0.077	1.02e-07
0.0771	1.02e-07
0.0772	1.02e-07
0.0773	1.02e-07
0.0774	1.02e-07
0.0775	1.02e-07
0.0776	1.02e-07
0.0777	1.02e-07
0.0778	1.02e-07
0.0779	1.02e-07
0.078	1.02e-07
0.0781	1.02e-07
0.0782	1.02e-07
0.0783	1.02e-07
0.0784	1.02e-07
0.0785	1.02e-07
0.0786	1.02e-07
0.0787	1.02e-07
0.0788	1.02e-07
0.0789	1.02e-07
0.079	1.02e-07
0.0791	1.02e-07
0.0792	1.02e-07
0.0793	1.02e-07
0.0794	1.02e-07
0.0795	1.02e-07
0.0796	1.02e-07
0.0797	1.02e-07
0.0798	1.02e-07
0.0799	1.02e-07
0.08	1.02e-07
0.0801	1.02e-07
0.0802	1.02e-07
0.0803	1.02e-07
0.0804	1.02e-07
0.0805	1.02e-07
0.0806	1.02e-07
0.0807	1.02e-07
0.0808	1.02e-07
0.0809	1.01e-07
0.081	1.01e-07
0.0811	1.01e-07
0.0812	1.01e-07
0.0813	1.01e-07
0.0814	1.01e-07
0.0815	1.01e-07
0.0816	1.01e-07
0.0817	1.01e-07
0.0818	1.01e-07
0.0819	1.01e-07
0.082	1.01e-07
0.0821	1.01e-07
0.0822	1.01e-07
0.0823	1.01e-07
0.0824	1.01e-07
0.0825	1.01e-07
0.0826	1.01e-07
0.0827	1.01e-07
0.0828	1.01e-07
0.0829	1.01e-07
0.083	1.01e-07
0.0831	1.01e-07
0.0832	1.01e-07
0.0833	1.01e-07
0.0834	1.01e-07
0.0835	1.01e-07
0.0836	1.01e-07
0.0837	1.01e-07
0.0838	1.01e-07
0.0839	1.01e-07
0.084	1.01e-07
0.0841	1.01e-07
0.0842	1.01e-07
0.0843	1.01e-07
0.0844	1.01e-07
0.0845	1.01e-07
0.0846	1.01e-07
0.0847	1.01e-07
0.0848	1.01e-07
0.0849	1.01e-07
0.085	1.01e-07
0.0851	1.01e-07
0.0852	1.01e-07
0.0853	1e-07
0.0854	1e-07
0.0855	1e-07
0.0856	1e-07
0.0857	1e-07
0.0858	1e-07
0.0859	1e-07
0.086	1e-07
0.0861	1e-07
0.0862	1e-07
0.0863	1e-07
0.0864	1e-07
0.0865	1e-07
0.0866	1e-07
0.0867	1e-07
0.0868	1e-07
0.0869	1e-07
0.087	1e-07
0.0871	1e-07
0.0872	1e-07
0.0873	1e-07
0.0874	1e-07
0.0875	1e-07
0.0876	1e-07
0.0877	1e-07
0.0878	1e-07
0.0879	1e-07
0.088	9.99e-08
0.0881	9.99e-08
0.0882	9.99e-08
0.0883	9.99e-08
0.0884	9.99e-08
0.0885	9.99e-08
0.0886	9.99e-08
0.0887	9.99e-08
0.0888	9.98e-08
0.0889	9.98e-08
0.089	9.98e-08
0.0891	9.98e-08
0.0892	9.98e-08
0.0893	9.97e-08
0.0894	9.97e-08
0.0895	9.97e-08
0.0896	9.97e-08
0.0897	9.97e-08
0.0898	9.97e-08
0.0899	9.96e-08
0.09	9.96e-08
0.0901	9.96e-08
0.0902	9.96e-08
0.0903	9.96e-08
0.0904	9.96e-08
0.0905	9.96e-08
0.0906	9.96e-08
0.0907	9.95e-08
0.0908	9.95e-08
0.0909	9.95e-08
0.091	9.95e-08
0.0911	9.95e-08
0.0912	9.94e-08
0.0913	9.94e-08
0.0914	9.94e-08
0.0915	9.94e-08
0.0916	9.94e-08
0.0917	9.94e-08
0.0918	9.94e-08
0.0919	9.93e-08
0.092	9.93e-08
0.0921	9.93e-08
0.0922	9.93e-08
0.0923	9.93e-08
0.0924	9.93e-08
0.0925	9.93e-08
0.0926	9.93e-08
0.0927	9.93e-08
0.0928	9.92e-08
0.0929	9.92e-08
0.093	9.92e-08
0.0931	9.92e-08
0.0932	9.91e-08
0.0933	9.91e-08
0.0934	9.91e-08
0.0935	9.91e-08
0.0936	9.91e-08
0.0937	9.91e-08
0.0938	9.91e-08
0.0939	9.91e-08
0.094	9.9e-08
0.0941	9.9e-08
0.0942	9.9e-08
0.0943	9.9e-08
0.0944	9.9e-08
0.0945	9.9e-08
0.0946	9.89e-08
0.0947	9.89e-08
0.0948	9.89e-08
0.0949	9.89e-08
0.095	9.89e-08
0.0951	9.89e-08
0.0952	9.88e-08
0.0953	9.88e-08
0.0954	9.88e-08
0.0955	9.88e-08
0.0956	9.88e-08
0.0957	9.88e-08
0.0958	9.88e-08
0.0959	9.87e-08
0.096	9.87e-08
0.0961	9.87e-08
0.0962	9.87e-08
0.0963	9.87e-08
0.0964	9.87e-08
0.0965	9.86e-08
0.0966	9.86e-08
0.0967	9.86e-08
0.0968	9.86e-08
0.0969	9.86e-08
0.097	9.86e-08
0.0971	9.86e-08
0.0972	9.86e-08
0.0973	9.86e-08
0.0974	9.86e-08
0.0975	9.86e-08
0.0976	9.85e-08
0.0977	9.85e-08
0.0978	9.85e-08
0.0979	9.85e-08
0.098	9.85e-08
0.0981	9.85e-08
0.0982	9.84e-08
0.0983	9.84e-08
0.0984	9.84e-08
0.0985	9.84e-08
0.0986	9.84e-08
0.0987	9.84e-08
0.0988	9.83e-08
0.0989	9.83e-08
0.099	9.83e-08
0.0991	9.83e-08
0.0992	9.83e-08
0.0993	9.83e-08
0.0994	9.83e-08
0.0995	9.83e-08
0.0996	9.83e-08
0.0997	9.82e-08
0.0998	9.82e-08
0.0999	9.82e-08
0.1	9.82e-08
0.1001	9.82e-08
0.1002	9.82e-08
0.1003	9.81e-08
0.1004	9.81e-08
0.1005	9.81e-08
0.1006	9.81e-08
0.1007	9.81e-08
0.1008	9.81e-08
0.1009	9.8e-08
0.101	9.8e-08
0.1011	9.8e-08
0.1012	9.8e-08
0.1013	9.8e-08
0.1014	9.8e-08
0.1015	9.8e-08
0.1016	9.79e-08
0.1017	9.79e-08
0.1018	9.79e-08
0.1019	9.79e-08
0.102	9.79e-08
0.1021	9.79e-08
0.1022	9.78e-08
0.1023	9.78e-08
0.1024	9.78e-08
0.1025	9.78e-08
0.1026	9.78e-08
0.1027	9.78e-08
0.1028	9.77e-08
0.1029	9.78e-08
0.103	9.77e-08
0.1031	9.77e-08
0.1032	9.77e-08
0.1033	9.77e-08
0.1034	9.76e-08
0.1035	9.76e-08
0.1036	9.76e-08
0.1037	9.76e-08
0.1038	9.76e-08
0.1039	9.76e-08
0.104	9.76e-08
0.1041	9.76e-08
0.1042	9.75e-08
0.1043	9.75e-08
0.1044	9.75e-08
0.1045	9.75e-08
0.1046	9.75e-08
0.1047	9.75e-08
0.1048	9.75e-08
0.1049	9.75e-08
0.105	9.74e-08
0.1051	9.74e-08
0.1052	9.74e-08
0.1053	9.74e-08
0.1054	9.74e-08
0.1055	9.74e-08
0.1056	9.74e-08
0.1057	9.73e-08
0.1058	9.73e-08
0.1059	9.73e-08
0.106	9.73e-08
0.1061	9.73e-08
0.1062	9.73e-08
0.1063	9.72e-08
0.1064	9.72e-08
0.1065	9.72e-08
0.1066	9.72e-08
0.1067	9.72e-08
0.1068	9.72e-08
0.1069	9.72e-08
0.107	9.72e-08
0.1071	9.71e-08
0.1072	9.71e-08
0.1073	9.71e-08
0.1074	9.71e-08
0.1075	9.71e-08
0.1076	9.71e-08
0.1077	9.7e-08
0.1078	9.71e-08
0.1079	9.7e-08
0.108	9.7e-08
0.1081	9.7e-08
0.1082	9.7e-08
0.1083	9.7e-08
0.1084	9.7e-08
0.1085	9.69e-08
0.1086	9.69e-08
0.1087	9.69e-08
0.1088	9.69e-08
0.1089	9.69e-08
0.109	9.69e-08
0.1091	9.69e-08
0.1092	9.68e-08
0.1093	9.69e-08
0.1094	9.68e-08
0.1095	9.68e-08
0.1096	9.68e-08
0.1097	9.68e-08
0.1098	9.68e-08
0.1099	9.67e-08
0.11	9.67e-08
0.1101	9.67e-08
0.1102	9.67e-08
0.1103	9.67e-08
0.1104	9.67e-08
0.1105	9.67e-08
0.1106	9.66e-08
0.1107	9.66e-08
0.1108	9.66e-08
0.1109	9.66e-08
0.111	9.66e-08
0.1111	9.66e-08
0.1112	9.66e-08
0.1113	9.66e-08
0.1114	9.65e-08
0.1115	9.66e-08
0.1116	9.65e-08
0.1117	9.65e-08
0.1118	9.65e-08
0.1119	9.65e-08
0.112	9.65e-08
0.1121	9.65e-08
0.1122	9.64e-08
0.1123	9.64e-08
0.1124	9.64e-08
0.1125	9.64e-08
0.1126	9.64e-08
0.1127	9.64e-08
0.1128	9.64e-08
0.1129	9.64e-08
0.113	9.64e-08
0.1131	9.64e-08
0.1132	9.63e-08
0.1133	9.63e-08
0.1134	9.63e-08
0.1135	9.63e-08
0.1136	9.63e-08
0.1137	9.63e-08
0.1138	9.63e-08
0.1139	9.62e-08
0.114	9.63e-08
0.1141	9.62e-08
0.1142	9.62e-08
0.1143	9.62e-08
0.1144	9.62e-08
0.1145	9.62e-08
0.1146	9.62e-08
0.1147	9.62e-08
0.1148	9.62e-08
0.1149	9.61e-08
0.115	9.61e-08
0.1151	9.61e-08
0.1152	9.61e-08
0.1153	9.61e-08
0.1154	9.61e-08
0.1155	9.61e-08
0.1156	9.61e-08
0.1157	9.6e-08
0.1158	9.61e-08
0.1159	9.6e-08
0.116	9.6e-08
0.1161	9.6e-08
0.1162	9.6e-08
0.1163	9.6e-08
0.1164	9.6e-08
0.1165	9.6e-08
0.1166	9.6e-08
0.1167	9.59e-08
0.1168	9.59e-08
0.1169	9.59e-08
0.117	9.59e-08
0.1171	9.59e-08
0.1172	9.59e-08
0.1173	9.59e-08
0.1174	9.59e-08
0.1175	9.59e-08
0.1176	9.58e-08
0.1177	9.58e-08
0.1178	9.58e-08
0.1179	9.58e-08
0.118	9.58e-08
0.1181	9.58e-08
0.1182	9.58e-08
0.1183	9.58e-08
0.1184	9.58e-08
0.1185	9.58e-08
0.1186	9.57e-08
0.1187	9.57e-08
0.1188	9.58e-08
0.1189	9.57e-08
0.119	9.57e-08
0.1191	9.57e-08
0.1192	9.57e-08
0.1193	9.57e-08
0.1194	9.57e-08
0.1195	9.56e-08
0.1196	9.56e-08
0.1197	9.57e-08
0.1198	9.56e-08
0.1199	9.56e-08
0.12	9.56e-08
0.1201	9.56e-08
0.1202	9.56e-08
0.1203	9.56e-08
0.1204	9.56e-08
0.1205	9.56e-08
0.1206	9.56e-08
0.1207	9.56e-08
0.1208	9.56e-08
0.1209	9.56e-08
0.121	9.56e-08
0.1211	9.55e-08
0.1212	9.55e-08
0.1213	9.55e-08
0.1214	9.55e-08
0.1215	9.54e-08
0.1216	9.55e-08
0.1217	9.55e-08
0.1218	9.55e-08
0.1219	9.54e-08
0.122	9.55e-08
0.1221	9.55e-08
0.1222	9.55e-08
0.1223	9.55e-08
0.1224	9.55e-08
0.1225	9.55e-08
0.1226	9.54e-08
0.1227	9.54e-08
0.1228	9.54e-08
0.1229	9.54e-08
0.123	9.54e-08
0.1231	9.54e-08
0.1232	9.54e-08
0.1233	9.54e-08
0.1234	9.54e-08
0.1235	9.53e-08
0.1236	9.53e-08
0.1237	9.54e-08
0.1238	9.53e-08
0.1239	9.53e-08
0.124	9.53e-08
0.1241	9.53e-08
0.1242	9.53e-08
0.1243	9.53e-08
0.1244	9.53e-08
0.1245	9.53e-08
0.1246	9.53e-08
0.1247	9.53e-08
0.1248	9.53e-08
0.1249	9.53e-08
0.125	9.53e-08
0.1251	9.52e-08
0.1252	9.52e-08
0.1253	9.52e-08
0.1254	9.52e-08
0.1255	9.52e-08
0.1256	9.52e-08
0.1257	9.52e-08
0.1258	9.52e-08
0.1259	9.52e-08
0.126	9.52e-08
0.1261	9.52e-08
0.1262	9.52e-08
0.1263	9.52e-08
0.1264	9.52e-08
0.1265	9.52e-08
0.1266	9.52e-08
0.1267	9.47e-08
0.1268	9.48e-08
0.1269	9.47e-08
0.127	9.47e-08
0.1271	9.48e-08
0.1272	9.48e-08
0.1273	9.47e-08
0.1274	9.47e-08
0.1275	9.47e-08
0.1276	9.47e-08
0.1277	9.47e-08
0.1278	9.47e-08
0.1279	9.47e-08
0.128	9.47e-08
0.1281	9.47e-08
0.1282	9.47e-08
0.1283	9.47e-08
0.1284	9.47e-08
0.1285	9.47e-08
0.1286	9.47e-08
0.1287	9.47e-08
0.1288	9.47e-08
0.1289	9.47e-08
0.129	9.47e-08
0.1291	9.46e-08
0.1292	9.46e-08
0.1293	9.46e-08
0.1294	9.46e-08
0.1295	9.46e-08
0.1296	9.46e-08
0.1297	9.46e-08
0.1298	9.46e-08
0.1299	9.46e-08
0.13	9.46e-08
0.1301	9.46e-08
0.1302	9.46e-08
0.1303	9.46e-08
0.1304	9.46e-08
0.1305	9.46e-08
0.1306	9.46e-08
0.1307	9.46e-08
0.1308	9.46e-08
0.1309	9.46e-08
0.131	9.45e-08
0.1311	9.46e-08
0.1312	9.46e-08
0.1313	9.46e-08
0.1314	9.46e-08
0.1315	9.46e-08
0.1316	9.46e-08
0.1317	9.46e-08
0.1318	9.46e-08
0.1319	9.45e-08
0.132	9.45e-08
0.1321	9.46e-08
0.1322	9.45e-08
0.1323	9.46e-08
0.1324	9.45e-08
0.1325	9.45e-08
0.1326	9.46e-08
0.1327	9.45e-08
0.1328	9.45e-08
0.1329	9.45e-08
0.133	9.46e-08
0.1331	9.45e-08
0.1332	9.45e-08
0.1333	9.45e-08
0.1334	9.45e-08
0.1335	9.46e-08
0.1336	9.45e-08
0.1337	9.45e-08
0.1338	9.45e-08
0.1339	9.45e-08
0.134	9.45e-08
0.1341	9.45e-08
0.1342	9.45e-08
0.1343	9.45e-08
0.1344	9.44e-08
0.1345	9.45e-08
0.1346	9.45e-08
0.1347	9.45e-08
0.1348	9.45e-08
0.1349	9.45e-08
0.135	9.44e-08
0.1351	9.45e-08
0.1352	9.45e-08
0.1353	9.45e-08
0.1354	9.45e-08
0.1355	9.45e-08
0.1356	9.44e-08
0.1357	9.45e-08
0.1358	9.44e-08
0.1359	9.44e-08
0.136	9.45e-08
0.1361	9.44e-08
0.1362	9.44e-08
0.1363	9.44e-08
0.1364	9.44e-08
0.1365	9.44e-08
0.1366	9.44e-08
0.1367	9.44e-08
0.1368	9.44e-08
0.1369	9.44e-08
0.137	9.44e-08
0.1371	9.44e-08
0.1372	9.44e-08
0.1373	9.44e-08
0.1374	9.44e-08
0.1375	9.44e-08
0.1376	9.44e-08
0.1377	9.44e-08
0.1378	9.44e-08
0.1379	9.44e-08
0.138	9.44e-08
0.1381	9.44e-08
0.1382	9.44e-08
0.1383	9.44e-08
0.1384	9.43e-08
0.1385	9.44e-08
0.1386	9.43e-08
0.1387	9.43e-08
0.1388	9.43e-08
0.1389	9.43e-08
0.139	9.44e-08
0.1391	9.43e-08
0.1392	9.43e-08
0.1393	9.43e-08
0.1394	9.43e-08
0.1395	9.43e-08
0.1396	9.43e-08
0.1397	9.43e-08
0.1398	9.43e-08
0.1399	9.43e-08
0.14	9.43e-08
0.1401	9.43e-08
0.1402	9.43e-08
0.1403	9.43e-08
0.1404	9.43e-08
0.1405	9.43e-08
0.1406	9.43e-08
0.1407	9.43e-08
0.1408	9.43e-08
0.1409	9.43e-08
0.141	9.43e-08
0.1411	9.42e-08
0.1412	9.42e-08
0.1413	9.42e-08
0.1414	9.42e-08
0.1415	9.42e-08
0.1416	9.42e-08
0.1417	9.42e-08
0.1418	9.42e-08
0.1419	9.42e-08
0.142	9.42e-08
0.1421	9.42e-08
0.1422	9.42e-08
0.1423	9.42e-08
0.1424	9.42e-08
0.1425	9.42e-08
0.1426	9.42e-08
0.1427	9.42e-08
0.1428	9.42e-08
0.1429	9.42e-08
0.143	9.42e-08
0.1431	9.42e-08
0.1432	9.42e-08
0.1433	9.42e-08
0.1434	9.42e-08
0.1435	9.42e-08
0.1436	9.42e-08
0.1437	9.42e-08
0.1438	9.41e-08
0.1439	9.42e-08
0.144	9.41e-08
0.1441	9.42e-08
0.1442	9.42e-08
0.1443	9.41e-08
0.1444	9.41e-08
0.1445	9.42e-08
0.1446	9.41e-08
0.1447	9.42e-08
0.1448	9.42e-08
0.1449	9.41e-08
0.145	9.41e-08
0.1451	9.41e-08
0.1452	9.41e-08
0.1453	9.41e-08
0.1454	9.41e-08
0.1455	9.41e-08
0.1456	9.41e-08
0.1457	9.41e-08
0.1458	9.41e-08
0.1459	9.41e-08
0.146	9.41e-08
0.1461	9.41e-08
0.1462	9.41e-08
0.1463	9.4e-08
0.1464	9.4e-08
0.1465	9.41e-08
0.1466	9.4e-08
0.1467	9.4e-08
0.1468	9.41e-08
0.1469	9.41e-08
0.147	9.4e-08
0.1471	9.41e-08
0.1472	9.4e-08
0.1473	9.4e-08
0.1474	9.4e-08
0.1475	9.4e-08
0.1476	9.4e-08
0.1477	9.4e-08
0.1478	9.4e-08
0.1479	9.4e-08
0.148	9.4e-08
0.1481	9.4e-08
0.1482	9.4e-08
0.1483	9.4e-08
0.1484	9.4e-08
0.1485	9.4e-08
0.1486	9.4e-08
0.1487	9.4e-08
0.1488	9.4e-08
0.1489	9.39e-08
0.149	9.4e-08
0.1491	9.4e-08
0.1492	9.4e-08
0.1493	9.4e-08
0.1494	9.39e-08
0.1495	9.39e-08
0.1496	9.39e-08
0.1497	9.39e-08
0.1498	9.39e-08
0.1499	9.39e-08
0.15	9.39e-08
0.1501	9.39e-08
0.1502	9.39e-08
0.1503	9.39e-08
0.1504	9.39e-08
0.1505	9.39e-08
0.1506	9.39e-08
0.1507	9.39e-08
0.1508	9.39e-08
0.1509	9.39e-08
0.151	9.39e-08
0.1511	9.39e-08
0.1512	9.39e-08
0.1513	9.39e-08
0.1514	9.39e-08
0.1515	9.39e-08
0.1516	9.38e-08
0.1517	9.39e-08
0.1518	9.39e-08
0.1519	9.38e-08
0.152	9.38e-08
0.1521	9.38e-08
0.1522	9.38e-08
0.1523	9.38e-08
0.1524	9.34e-08
0.1525	9.35e-08
0.1526	9.35e-08
0.1527	9.34e-08
0.1528	9.34e-08
0.1529	9.34e-08
0.153	9.34e-08
0.1531	9.34e-08
0.1532	9.34e-08
0.1533	9.34e-08
0.1534	9.34e-08
0.1535	9.34e-08
0.1536	9.34e-08
0.1537	9.34e-08
0.1538	9.34e-08
0.1539	9.34e-08
0.154	9.34e-08
0.1541	9.34e-08
0.1542	9.34e-08
0.1543	9.34e-08
0.1544	9.34e-08
0.1545	9.34e-08
0.1546	9.34e-08
0.1547	9.34e-08
0.1548	9.34e-08
0.1549	9.34e-08
0.155	9.33e-08
0.1551	9.34e-08
0.1552	9.33e-08
0.1553	9.33e-08
0.1554	9.34e-08
0.1555	9.33e-08
0.1556	9.33e-08
0.1557	9.34e-08
0.1558	9.33e-08
0.1559	9.33e-08
0.156	9.34e-08
0.1561	9.33e-08
0.1562	9.33e-08
0.1563	9.33e-08
0.1564	9.33e-08
0.1565	9.33e-08
0.1566	9.33e-08
0.1567	9.33e-08
0.1568	9.33e-08
0.1569	9.33e-08
0.157	9.33e-08
0.1571	9.33e-08
0.1572	9.33e-08
0.1573	9.33e-08
0.1574	9.32e-08
0.1575	9.33e-08
0.1576	9.33e-08
0.1577	9.33e-08
0.1578	9.32e-08
0.1579	9.33e-08
0.158	9.32e-08
0.1581	9.32e-08
0.1582	9.33e-08
0.1583	9.32e-08
0.1584	9.32e-08
0.1585	9.32e-08
0.1586	9.32e-08
0.1587	9.32e-08
0.1588	9.32e-08
0.1589	9.32e-08
0.159	9.32e-08
0.1591	9.32e-08
0.1592	9.32e-08
0.1593	9.32e-08
0.1594	9.32e-08
0.1595	9.32e-08
0.1596	9.32e-08
0.1597	9.32e-08
0.1598	9.32e-08
0.1599	9.32e-08
0.16	9.32e-08
0.1601	9.32e-08
0.1602	9.32e-08
0.1603	9.32e-08
0.1604	9.32e-08
0.1605	9.32e-08
0.1606	9.32e-08
0.1607	9.32e-08
0.1608	9.32e-08
0.1609	9.32e-08
0.161	9.32e-08
0.1611	9.32e-08
0.1612	9.32e-08
0.1613	9.32e-08
0.1614	9.32e-08
0.1615	9.32e-08
0.1616	9.32e-08
0.1617	9.32e-08
0.1618	9.31e-08
0.1619	9.32e-08
0.162	9.31e-08
0.1621	9.32e-08
0.1622	9.31e-08
0.1623	9.32e-08
0.1624	9.32e-08
0.1625	9.31e-08
0.1626	9.31e-08
0.1627	9.32e-08
0.1628	9.31e-08
0.1629	9.31e-08
0.163	9.31e-08
0.1631	9.31e-08
0.1632	9.31e-08
0.1633	9.31e-08
0.1634	9.31e-08
0.1635	9.31e-08
0.1636	9.31e-08
0.1637	9.31e-08
0.1638	9.31e-08
0.1639	9.31e-08
0.164	9.31e-08
0.1641	9.31e-08
0.1642	9.31e-08
0.1643	9.31e-08
0.1644	9.31e-08
0.1645	9.31e-08
0.1646	9.31e-08
0.1647	9.31e-08
0.1648	9.31e-08
0.1649	9.31e-08
0.165	9.3e-08
0.1651	9.31e-08
0.1652	9.31e-08
0.1653	9.31e-08
0.1654	9.3e-08
0.1655	9.3e-08
0.1656	9.3e-08
0.1657	9.3e-08
0.1658	9.3e-08
0.1659	9.3e-08
0.166	9.3e-08
0.1661	9.3e-08
0.1662	9.3e-08
0.1663	9.3e-08
0.1664	9.3e-08
0.1665	9.3e-08
0.1666	9.3e-08
0.1667	9.3e-08
0.1668	9.3e-08
0.1669	9.3e-08
0.167	9.3e-08
0.1671	9.3e-08
0.1672	9.3e-08
0.1673	9.3e-08
0.1674	9.3e-08
0.1675	9.3e-08
0.1676	9.3e-08
0.1677	9.3e-08
0.1678	9.3e-08
0.1679	9.3e-08
0.168	9.3e-08
0.1681	9.3e-08
0.1682	9.3e-08
0.1683	9.29e-08
0.1684	9.29e-08
0.1685	9.29e-08
0.1686	9.29e-08
0.1687	9.3e-08
0.1688	9.3e-08
0.1689	9.29e-08
0.169	9.3e-08
0.1691	9.29e-08
0.1692	9.29e-08
0.1693	9.29e-08
0.1694	9.29e-08
0.1695	9.29e-08
0.1696	9.29e-08
0.1697	9.29e-08
0.1698	9.29e-08
0.1699	9.29e-08
0.17	9.29e-08
0.1701	9.29e-08
0.1702	9.29e-08
0.1703	9.29e-08
0.1704	9.29e-08
0.1705	9.29e-08
0.1706	9.29e-08
0.1707	9.29e-08
0.1708	9.29e-08
0.1709	9.29e-08
0.171	9.29e-08
0.1711	9.29e-08
0.1712	9.29e-08
0.1713	9.28e-08
0.1714	9.29e-08
0.1715	9.28e-08
0.1716	9.28e-08
0.1717	9.28e-08
0.1718	9.28e-08
0.1719	9.28e-08
0.172	9.29e-08
0.1721	9.28e-08
0.1722	9.28e-08
0.1723	9.28e-08
0.1724	9.28e-08
0.1725	9.28e-08
0.1726	9.28e-08
0.1727	9.28e-08
0.1728	9.28e-08
0.1729	9.28e-08
0.173	9.28e-08
0.1731	9.28e-08
0.1732	9.28e-08
0.1733	9.28e-08
0.1734	9.28e-08
0.1735	9.28e-08
0.1736	9.28e-08
0.1737	9.28e-08
0.1738	9.28e-08
0.1739	9.28e-08
0.174	9.27e-08
0.1741	9.28e-08
0.1742	9.28e-08
0.1743	9.28e-08
0.1744	9.28e-08
0.1745	9.27e-08
0.1746	9.28e-08
0.1747	9.28e-08
0.1748	9.27e-08
0.1749	9.27e-08
0.175	9.28e-08
0.1751	9.27e-08
0.1752	9.28e-08
0.1753	9.27e-08
0.1754	9.27e-08
0.1755	9.27e-08
0.1756	9.27e-08
0.1757	9.27e-08
0.1758	9.27e-08
0.1759	9.27e-08
0.176	9.27e-08
0.1761	9.27e-08
0.1762	9.27e-08
0.1763	9.27e-08
0.1764	9.27e-08
0.1765	9.27e-08
0.1766	9.27e-08
0.1767	9.27e-08
0.1768	9.27e-08
0.1769	9.27e-08
0.177	9.27e-08
0.1771	9.27e-08
0.1772	9.27e-08
0.1773	9.3e-08
0.1774	9.23e-08
0.1775	9.23e-08
0.1776	9.23e-08
0.1777	9.23e-08
0.1778	9.23e-08
0.1779	9.23e-08
0.178	9.23e-08
0.1781	9.23e-08
0.1782	9.23e-08
0.1783	9.23e-08
0.1784	9.23e-08
0.1785	9.23e-08
0.1786	9.23e-08
0.1787	9.23e-08
0.1788	9.23e-08
0.1789	9.23e-08
0.179	9.23e-08
0.1791	9.23e-08
0.1792	9.23e-08
0.1793	9.22e-08
0.1794	9.23e-08
0.1795	9.23e-08
0.1796	9.23e-08
0.1797	9.23e-08
0.1798	9.22e-08
0.1799	9.22e-08
0.18	9.22e-08
0.1801	9.23e-08
0.1802	9.23e-08
0.1803	9.22e-08
0.1804	9.22e-08
0.1805	9.23e-08
0.1806	9.23e-08
0.1807	9.22e-08
0.1808	9.22e-08
0.1809	9.22e-08
0.181	9.22e-08
0.1811	9.22e-08
0.1812	9.22e-08
0.1813	9.22e-08
0.1814	9.22e-08
0.1815	9.22e-08
0.1816	9.22e-08
0.1817	9.22e-08
0.1818	9.22e-08
0.1819	9.22e-08
0.182	9.22e-08
0.1821	9.22e-08
0.1822	9.22e-08
0.1823	9.22e-08
0.1824	9.22e-08
0.1825	9.22e-08
0.1826	9.22e-08
0.1827	9.22e-08
0.1828	9.22e-08
0.1829	9.22e-08
0.183	9.22e-08
0.1831	9.21e-08
0.1832	9.22e-08
0.1833	9.22e-08
0.1834	9.21e-08
0.1835	9.22e-08
0.1836	9.21e-08
0.1837	9.21e-08
0.1838	9.22e-08
0.1839	9.21e-08
0.184	9.21e-08
0.1841	9.21e-08
0.1842	9.21e-08
0.1843	9.21e-08
0.1844	9.21e-08
0.1845	9.21e-08
0.1846	9.21e-08
0.1847	9.21e-08
0.1848	9.21e-08
0.1849	9.21e-08
0.185	9.21e-08
0.1851	9.21e-08
0.1852	9.21e-08
0.1853	9.21e-08
0.1854	9.21e-08
0.1855	9.21e-08
0.1856	9.21e-08
0.1857	9.21e-08
0.1858	9.21e-08
0.1859	9.21e-08
0.186	9.21e-08
0.1861	9.21e-08
0.1862	9.21e-08
0.1863	9.21e-08
0.1864	9.21e-08
0.1865	9.21e-08
0.1866	9.21e-08
0.1867	9.21e-08
0.1868	9.21e-08
0.1869	9.21e-08
0.187	9.21e-08
0.1871	9.21e-08
0.1872	9.21e-08
0.1873	9.21e-08
0.1874	9.21e-08
0.1875	9.21e-08
0.1876	9.21e-08
0.1877	9.21e-08
0.1878	9.21e-08
0.1879	9.21e-08
0.188	9.21e-08
0.1881	9.21e-08
0.1882	9.21e-08
0.1883	9.21e-08
0.1884	9.21e-08
0.1885	9.21e-08
0.1886	9.21e-08
0.1887	9.21e-08
0.1888	9.21e-08
0.1889	9.21e-08
0.189	9.21e-08
0.1891	9.21e-08
0.1892	9.21e-08
0.1893	9.21e-08
0.1894	9.21e-08
0.1895	9.21e-08
0.1896	9.21e-08
0.1897	9.2e-08
0.1898	9.21e-08
0.1899	9.2e-08
0.19	9.2e-08
0.1901	9.21e-08
0.1902	9.2e-08
0.1903	9.2e-08
0.1904	9.2e-08
0.1905	9.2e-08
0.1906	9.2e-08
0.1907	9.2e-08
0.1908	9.2e-08
0.1909	9.2e-08
0.191	9.2e-08
0.1911	9.2e-08
0.1912	9.2e-08
0.1913	9.2e-08
0.1914	9.2e-08
0.1915	9.2e-08
0.1916	9.2e-08
0.1917	9.2e-08
0.1918	9.2e-08
0.1919	9.2e-08
0.192	9.2e-08
0.1921	9.2e-08
0.1922	9.2e-08
0.1923	9.2e-08
0.1924	9.2e-08
0.1925	9.2e-08
0.1926	9.2e-08
0.1927	9.2e-08
0.1928	9.19e-08
0.1929	9.2e-08
0.193	9.2e-08
0.1931	9.2e-08
0.1932	9.2e-08
0.1933	9.2e-08
0.1934	9.2e-08
0.1935	9.2e-08
0.1936	9.2e-08
0.1937	9.2e-08
0.1938	9.2e-08
0.1939	9.19e-08
0.194	9.19e-08
0.1941	9.19e-08
0.1942	9.19e-08
0.1943	9.2e-08
0.1944	9.2e-08
0.1945	9.19e-08
0.1946	9.19e-08
0.1947	9.19e-08
0.1948	9.19e-08
0.1949	9.19e-08
0.195	9.19e-08
0.1951	9.19e-08
0.1952	9.19e-08
0.1953	9.19e-08
0.1954	9.19e-08
0.1955	9.19e-08
0.1956	9.19e-08
0.1957	9.19e-08
0.1958	9.19e-08
0.1959	9.19e-08
0.196	9.19e-08
0.1961	9.19e-08
0.1962	9.19e-08
0.1963	9.19e-08
0.1964	9.19e-08
0.1965	9.19e-08
0.1966	9.19e-08
0.1967	9.19e-08
0.1968	9.19e-08
0.1969	9.19e-08
0.197	9.19e-08
0.1971	9.19e-08
0.1972	9.19e-08
0.1973	9.19e-08
0.1974	9.19e-08
0.1975	9.19e-08
0.1976	9.19e-08
0.1977	9.19e-08
0.1978	9.19e-08
0.1979	9.19e-08
0.198	9.19e-08
0.1981	9.19e-08
0.1982	9.19e-08
0.1983	9.18e-08
0.1984	9.19e-08
0.1985	9.18e-08
0.1986	9.18e-08
0.1987	9.19e-08
0.1988	9.18e-08
0.1989	9.18e-08
0.199	9.18e-08
0.1991	9.18e-08
0.1992	9.18e-08
0.1993	9.18e-08
0.1994	9.18e-08
0.1995	9.18e-08
0.1996	9.18e-08
0.1997	9.18e-08
[truncated: 4,603 more rows]

## Sheet: Figure S5b
Supplementary Figure 5b Transferred charge characteristic for CFT mode without breakdown
Time	Charge
s	C
0.0002	-1.33e-12
0.0004	5.14e-12
0.0006	5.14e-12
0.0008	1.16e-11
0.001	2.13e-11
0.0012	2.45e-11
0.0014	2.78e-11
0.0016	3.42e-11
0.0018	3.42e-11
0.002	4.07e-11
0.0022	4.72e-11
0.0024	5.36e-11
0.0026	5.69e-11
0.0028	6.33e-11
0.003	6.33e-11
0.0032	7.3e-11
0.0034	7.63e-11
0.0036	7.63e-11
0.0038	8.27e-11
0.004	8.6e-11
0.0042	9.24e-11
0.0044	9.89e-11
0.0046	9.89e-11
0.0048	1.02e-10
0.005	1.09e-10
0.0052	1.18e-10
0.0054	1.22e-10
0.0056	1.25e-10
0.0058	1.28e-10
0.006	1.34e-10
0.0062	1.41e-10
0.0064	1.47e-10
0.0066	1.47e-10
0.0068	1.54e-10
0.007	1.54e-10
0.0072	1.67e-10
0.0074	1.7e-10
0.0076	1.77e-10
0.0078	1.8e-10
0.008	1.86e-10
0.0082	1.93e-10
0.0084	1.96e-10
0.0086	1.99e-10
0.0088	2.09e-10
0.009	2.09e-10
0.0092	2.19e-10
0.0094	2.25e-10
0.0096	2.25e-10
0.0098	2.31e-10
0.01	2.35e-10
0.0102	2.44e-10
0.0104	2.51e-10
0.0106	2.51e-10
0.0108	2.57e-10
0.011	2.64e-10
0.0112	2.74e-10
0.0114	2.8e-10
0.0116	2.83e-10
0.0118	2.9e-10
0.012	3.03e-10
0.0122	3.06e-10
0.0124	3.12e-10
0.0126	3.19e-10
0.0128	3.22e-10
0.013	3.35e-10
0.0132	3.29e-10
0.0134	3.45e-10
0.0136	3.48e-10
0.0138	3.58e-10
0.014	3.61e-10
0.0142	3.61e-10
0.0144	3.77e-10
0.0146	3.87e-10
0.0148	3.9e-10
0.015	4e-10
0.0152	4.26e-10
0.0154	4.13e-10
0.0156	4.19e-10
0.0158	4.22e-10
0.016	4.35e-10
0.0162	4.45e-10
0.0164	4.48e-10
0.0166	4.51e-10
0.0168	4.58e-10
0.017	4.68e-10
0.0172	4.74e-10
0.0174	4.84e-10
0.0176	4.87e-10
0.0178	4.93e-10
0.018	5.03e-10
0.0182	5.13e-10
0.0184	5.19e-10
0.0186	5.19e-10
0.0188	5.26e-10
0.019	5.39e-10
0.0192	5.45e-10
0.0194	5.52e-10
0.0196	5.55e-10
0.0198	5.61e-10
0.02	5.71e-10
0.0202	5.81e-10
0.0204	5.87e-10
0.0206	5.9e-10
0.0208	5.97e-10
0.021	6.1e-10
0.0212	6.16e-10
0.0214	6.26e-10
0.0216	6.26e-10
0.0218	6.29e-10
0.022	6.42e-10
0.0222	6.52e-10
0.0224	6.58e-10
0.0226	6.62e-10
0.0228	6.71e-10
0.023	6.75e-10
0.0232	6.87e-10
0.0234	6.91e-10
0.0236	6.94e-10
0.0238	7e-10
0.024	7.13e-10
0.0242	7.23e-10
0.0244	7.26e-10
0.0246	7.29e-10
0.0248	7.36e-10
0.025	7.46e-10
0.0252	7.52e-10
0.0254	7.59e-10
0.0256	7.62e-10
0.0258	7.68e-10
0.026	7.81e-10
0.0262	7.91e-10
0.0264	7.91e-10
0.0266	7.97e-10
0.0268	8.1e-10
0.027	8.17e-10
0.0272	8.23e-10
0.0274	8.3e-10
0.0276	8.33e-10
0.0278	8.39e-10
0.028	8.52e-10
0.0282	8.59e-10
0.0284	8.65e-10
0.0286	8.72e-10
0.0288	8.78e-10
0.029	8.85e-10
0.0292	8.94e-10
0.0294	8.98e-10
0.0296	9.04e-10
0.0298	9.11e-10
0.03	9.24e-10
0.0302	9.3e-10
0.0304	9.36e-10
0.0306	9.4e-10
0.0308	9.46e-10
0.031	9.59e-10
0.0312	9.62e-10
0.0314	9.69e-10
0.0316	9.75e-10
0.0318	9.82e-10
0.032	9.95e-10
0.0322	9.98e-10
0.0324	1e-09
0.0326	1.01e-09
0.0328	1.01e-09
0.033	1.03e-09
0.0332	1.03e-09
0.0334	1.04e-09
0.0336	1.03e-09
0.0338	1.05e-09
0.034	1.06e-09
0.0342	1.07e-09
0.0344	1.07e-09
0.0346	1.08e-09
0.0348	1.09e-09
0.035	1.09e-09
0.0352	1.1e-09
0.0354	1.1e-09
0.0356	1.09e-09
0.0358	1.12e-09
0.036	1.13e-09
0.0362	1.14e-09
0.0364	1.14e-09
0.0366	1.15e-09
0.0368	1.16e-09
0.037	1.16e-09
0.0372	1.17e-09
0.0374	1.18e-09
0.0376	1.18e-09
0.0378	1.19e-09
0.038	1.2e-09
0.0382	1.21e-09
0.0384	1.21e-09
0.0386	1.22e-09
0.0388	1.23e-09
0.039	1.23e-09
0.0392	1.24e-09
0.0394	1.25e-09
0.0396	1.25e-09
0.0398	1.26e-09
0.04	1.27e-09
0.0402	1.28e-09
0.0404	1.29e-09
0.0406	1.29e-09
0.0408	1.3e-09
0.041	1.31e-09
0.0412	1.31e-09
0.0414	1.32e-09
0.0416	1.32e-09
0.0418	1.33e-09
0.042	1.34e-09
0.0422	1.35e-09
0.0424	1.35e-09
0.0426	1.36e-09
0.0428	1.37e-09
0.043	1.38e-09
0.0432	1.39e-09
0.0434	1.39e-09
0.0436	1.4e-09
0.0438	1.41e-09
0.044	1.42e-09
0.0442	1.42e-09
0.0444	1.43e-09
0.0446	1.44e-09
0.0448	1.45e-09
0.045	1.45e-09
0.0452	1.46e-09
0.0454	1.47e-09
0.0456	1.47e-09
0.0458	1.48e-09
0.046	1.49e-09
0.0462	1.5e-09
0.0464	1.51e-09
0.0466	1.51e-09
0.0468	1.52e-09
0.047	1.53e-09
0.0472	1.54e-09
0.0474	1.55e-09
0.0476	1.55e-09
0.0478	1.56e-09
0.048	1.57e-09
0.0482	1.57e-09
0.0484	1.59e-09
0.0486	1.59e-09
0.0488	1.6e-09
0.049	1.61e-09
0.0492	1.62e-09
0.0494	1.63e-09
0.0496	1.64e-09
0.0498	1.65e-09
0.05	1.66e-09
0.0502	1.66e-09
0.0504	1.67e-09
0.0506	1.68e-09
0.0508	1.7e-09
0.051	1.71e-09
0.0512	1.72e-09
0.0514	1.72e-09
0.0516	1.73e-09
0.0518	1.74e-09
0.052	1.75e-09
0.0522	1.76e-09
0.0524	1.76e-09
0.0526	1.78e-09
0.0528	1.79e-09
0.053	1.79e-09
0.0532	1.81e-09
0.0534	1.81e-09
0.0536	1.82e-09
0.0538	1.83e-09
0.054	1.85e-09
0.0542	1.85e-09
0.0544	1.86e-09
0.0546	1.87e-09
0.0548	1.88e-09
0.055	1.89e-09
0.0552	1.9e-09
0.0554	1.91e-09
0.0556	1.92e-09
0.0558	1.92e-09
0.056	1.95e-09
0.0562	1.94e-09
0.0564	1.95e-09
0.0566	1.96e-09
0.0568	1.97e-09
0.057	1.99e-09
0.0572	1.99e-09
0.0574	1.99e-09
0.0576	2e-09
0.0578	2.01e-09
0.058	2.02e-09
0.0582	2.03e-09
0.0584	2.04e-09
0.0586	2.05e-09
0.0588	2.06e-09
0.059	2.07e-09
0.0592	2.08e-09
0.0594	2.08e-09
0.0596	2.09e-09
0.0598	2.1e-09
0.06	2.11e-09
0.0602	2.12e-09
0.0604	2.13e-09
0.0606	2.14e-09
0.0608	2.15e-09
0.061	2.17e-09
0.0612	2.17e-09
0.0614	2.18e-09
0.0616	2.18e-09
0.0618	2.2e-09
0.062	2.2e-09
0.0622	2.21e-09
0.0624	2.22e-09
0.0626	2.22e-09
0.0628	2.24e-09
0.063	2.25e-09
0.0632	2.26e-09
0.0634	2.26e-09
0.0636	2.27e-09
0.0638	2.28e-09
0.064	2.29e-09
0.0642	2.3e-09
0.0644	2.3e-09
0.0646	2.31e-09
0.0648	2.32e-09
0.065	2.33e-09
0.0652	2.34e-09
0.0654	2.34e-09
0.0656	2.35e-09
0.0658	2.37e-09
0.066	2.38e-09
0.0662	2.38e-09
0.0664	2.39e-09
0.0666	2.39e-09
0.0668	2.4e-09
0.067	2.41e-09
0.0672	2.41e-09
0.0674	2.42e-09
0.0676	2.43e-09
0.0678	2.44e-09
0.068	2.45e-09
0.0682	2.46e-09
0.0684	2.46e-09
0.0686	2.47e-09
0.0688	2.48e-09
0.069	2.49e-09
0.0692	2.5e-09
0.0694	2.5e-09
0.0696	2.51e-09
0.0698	2.52e-09
0.07	2.53e-09
0.0702	2.54e-09
0.0704	2.54e-09
0.0706	2.55e-09
0.0708	2.56e-09
0.071	2.57e-09
0.0712	2.58e-09
0.0714	2.58e-09
0.0716	2.59e-09
0.0718	2.61e-09
0.072	2.61e-09
0.0722	2.62e-09
0.0724	2.62e-09
0.0726	2.63e-09
0.0728	2.65e-09
0.073	2.66e-09
0.0732	2.66e-09
0.0734	2.67e-09
0.0736	2.68e-09
0.0738	2.69e-09
0.074	2.7e-09
0.0742	2.7e-09
0.0744	2.71e-09
0.0746	2.72e-09
0.0748	2.73e-09
0.075	2.74e-09
0.0752	2.75e-09
0.0754	2.75e-09
0.0756	2.76e-09
0.0758	2.77e-09
0.076	2.78e-09
0.0762	2.78e-09
0.0764	2.81e-09
0.0766	2.8e-09
0.0768	2.81e-09
0.077	2.82e-09
0.0772	2.82e-09
0.0774	2.82e-09
0.0776	2.84e-09
0.0778	2.85e-09
0.078	2.86e-09
0.0782	2.86e-09
0.0784	2.86e-09
0.0786	2.88e-09
0.0788	2.89e-09
0.079	2.89e-09
0.0792	2.89e-09
0.0794	2.9e-09
0.0796	2.92e-09
0.0798	2.93e-09
0.08	2.93e-09
0.0802	2.94e-09
0.0804	2.94e-09
0.0806	2.95e-09
0.0808	2.96e-09
0.081	2.97e-09
0.0812	2.97e-09
0.0814	2.98e-09
0.0816	2.99e-09
0.0818	3e-09
0.082	3.01e-09
0.0822	3.01e-09
0.0824	3.01e-09
0.0826	3.02e-09
0.0828	3.03e-09
0.083	3.04e-09
0.0832	3.04e-09
0.0834	3.04e-09
0.0836	3.05e-09
0.0838	3.06e-09
0.084	3.07e-09
0.0842	3.07e-09
0.0844	3.08e-09
0.0846	3.08e-09
0.0848	3.1e-09
0.085	3.1e-09
0.0852	3.11e-09
0.0854	3.11e-09
0.0856	3.12e-09
0.0858	3.13e-09
0.086	3.13e-09
0.0862	3.14e-09
0.0864	3.15e-09
0.0866	3.15e-09
0.0868	3.16e-09
0.087	3.16e-09
0.0872	3.17e-09
0.0874	3.18e-09
0.0876	3.19e-09
0.0878	3.19e-09
0.088	3.2e-09
0.0882	3.2e-09
0.0884	3.21e-09
0.0886	3.22e-09
0.0888	3.23e-09
0.089	3.23e-09
0.0892	3.24e-09
0.0894	3.24e-09
0.0896	3.25e-09
0.0898	3.26e-09
0.09	3.26e-09
0.0902	3.26e-09
0.0904	3.26e-09
0.0906	3.28e-09
0.0908	3.28e-09
0.091	3.29e-09
0.0912	3.29e-09
0.0914	3.3e-09
0.0916	3.31e-09
0.0918	3.32e-09
0.092	3.32e-09
0.0922	3.32e-09
0.0924	3.33e-09
0.0926	3.35e-09
0.0928	3.35e-09
0.093	3.35e-09
0.0932	3.36e-09
0.0934	3.36e-09
0.0936	3.37e-09
0.0938	3.38e-09
0.094	3.39e-09
0.0942	3.39e-09
0.0944	3.4e-09
0.0946	3.4e-09
0.0948	3.41e-09
0.095	3.42e-09
0.0952	3.42e-09
0.0954	3.42e-09
0.0956	3.43e-09
0.0958	3.44e-09
0.096	3.45e-09
0.0962	3.45e-09
0.0964	3.46e-09
0.0966	3.47e-09
0.0968	3.47e-09
0.097	3.47e-09
0.0972	3.48e-09
0.0974	3.48e-09
0.0976	3.49e-09
0.0978	3.5e-09
0.098	3.51e-09
0.0982	3.51e-09
0.0984	3.52e-09
0.0986	3.52e-09
0.0988	3.51e-09
0.099	3.54e-09
0.0992	3.54e-09
0.0994	3.55e-09
0.0996	3.56e-09
0.0998	3.57e-09
0.1	3.57e-09
0.1002	3.57e-09
0.1004	3.57e-09
0.1006	3.58e-09
0.1008	3.58e-09
0.101	3.59e-09
0.1012	3.59e-09
0.1014	3.6e-09
0.1016	3.61e-09
0.1018	3.62e-09
0.102	3.62e-09
0.1022	3.62e-09
0.1024	3.62e-09
0.1026	3.64e-09
0.1028	3.64e-09
0.103	3.64e-09
0.1032	3.65e-09
0.1034	3.65e-09
0.1036	3.66e-09
0.1038	3.66e-09
0.104	3.67e-09
0.1042	3.67e-09
0.1044	3.68e-09
0.1046	3.68e-09
0.1048	3.69e-09
0.105	3.69e-09
0.1052	3.7e-09
0.1054	3.7e-09
0.1056	3.71e-09
0.1058	3.71e-09
0.106	3.72e-09
0.1062	3.72e-09
0.1064	3.73e-09
0.1066	3.73e-09
0.1068	3.74e-09
0.107	3.74e-09
0.1072	3.74e-09
0.1074	3.75e-09
0.1076	3.75e-09
0.1078	3.76e-09
0.108	3.76e-09
0.1082	3.77e-09
0.1084	3.77e-09
0.1086	3.78e-09
0.1088	3.78e-09
0.109	3.78e-09
0.1092	3.79e-09
0.1094	3.8e-09
0.1096	3.8e-09
0.1098	3.8e-09
0.11	3.81e-09
0.1102	3.81e-09
0.1104	3.82e-09
0.1106	3.82e-09
0.1108	3.83e-09
0.111	3.83e-09
0.1112	3.84e-09
0.1114	3.84e-09
0.1116	3.85e-09
0.1118	3.86e-09
0.112	3.86e-09
0.1122	3.87e-09
0.1124	3.88e-09
0.1126	3.88e-09
0.1128	3.89e-09
0.113	3.89e-09
0.1132	3.9e-09
0.1134	3.91e-09
0.1136	3.91e-09
0.1138	3.92e-09
0.114	3.92e-09
0.1142	3.93e-09
0.1144	3.93e-09
0.1146	3.94e-09
0.1148	3.95e-09
0.115	3.96e-09
0.1152	3.96e-09
0.1154	3.97e-09
0.1156	3.97e-09
0.1158	3.98e-09
0.116	3.99e-09
0.1162	3.99e-09
0.1164	4e-09
0.1166	4e-09
0.1168	4.01e-09
0.117	4.01e-09
0.1172	4.01e-09
0.1174	4.02e-09
0.1176	4.03e-09
0.1178	4.04e-09
0.118	4.04e-09
0.1182	4.05e-09
0.1184	4.04e-09
0.1186	4.05e-09
0.1188	4.06e-09
0.119	4.06e-09
0.1192	4.06e-09
0.1194	4.07e-09
0.1196	4.08e-09
0.1198	4.09e-09
0.12	4.09e-09
0.1202	4.08e-09
0.1204	4.11e-09
0.1206	4.11e-09
0.1208	4.12e-09
0.121	4.12e-09
0.1212	4.14e-09
0.1214	4.13e-09
0.1216	4.14e-09
0.1218	4.15e-09
0.122	4.15e-09
0.1222	4.15e-09
0.1224	4.16e-09
0.1226	4.17e-09
0.1228	4.17e-09
0.123	4.17e-09
0.1232	4.18e-09
0.1234	4.19e-09
0.1236	4.19e-09
0.1238	4.2e-09
0.124	4.2e-09
0.1242	4.21e-09
0.1244	4.21e-09
0.1246	4.22e-09
0.1248	4.22e-09
0.125	4.23e-09
0.1252	4.23e-09
0.1254	4.23e-09
0.1256	4.24e-09
0.1258	4.25e-09
0.126	4.25e-09
0.1262	4.25e-09
0.1264	4.26e-09
0.1266	4.27e-09
0.1268	4.28e-09
0.127	4.28e-09
0.1272	4.29e-09
0.1274	4.29e-09
0.1276	4.3e-09
0.1278	4.31e-09
0.128	4.31e-09
0.1282	4.32e-09
0.1284	4.33e-09
0.1286	4.33e-09
0.1288	4.34e-09
0.129	4.34e-09
0.1292	4.34e-09
0.1294	4.35e-09
0.1296	4.37e-09
0.1298	4.37e-09
0.13	4.38e-09
0.1302	4.38e-09
0.1304	4.39e-09
0.1306	4.4e-09
0.1308	4.41e-09
0.131	4.41e-09
0.1312	4.41e-09
0.1314	4.42e-09
0.1316	4.43e-09
0.1318	4.44e-09
0.132	4.44e-09
0.1322	4.45e-09
0.1324	4.45e-09
0.1326	4.46e-09
0.1328	4.47e-09
0.133	4.47e-09
0.1332	4.48e-09
0.1334	4.49e-09
0.1336	4.5e-09
0.1338	4.5e-09
0.134	4.51e-09
0.1342	4.51e-09
0.1344	4.52e-09
0.1346	4.53e-09
0.1348	4.54e-09
0.135	4.54e-09
0.1352	4.55e-09
0.1354	4.55e-09
0.1356	4.56e-09
0.1358	4.57e-09
0.136	4.57e-09
0.1362	4.58e-09
0.1364	4.59e-09
0.1366	4.59e-09
0.1368	4.6e-09
0.137	4.6e-09
0.1372	4.61e-09
0.1374	4.62e-09
0.1376	4.63e-09
0.1378	4.63e-09
0.138	4.64e-09
0.1382	4.64e-09
0.1384	4.66e-09
0.1386	4.66e-09
0.1388	4.66e-09
0.139	4.67e-09
0.1392	4.67e-09
0.1394	4.68e-09
0.1396	4.69e-09
0.1398	4.69e-09
0.14	4.7e-09
0.1402	4.7e-09
0.1404	4.71e-09
0.1406	4.74e-09
0.1408	4.72e-09
0.141	4.73e-09
0.1412	4.73e-09
0.1414	4.75e-09
0.1416	4.77e-09
0.1418	4.75e-09
0.142	4.76e-09
0.1422	4.76e-09
0.1424	4.77e-09
0.1426	4.78e-09
0.1428	4.78e-09
0.143	4.79e-09
0.1432	4.79e-09
0.1434	4.81e-09
0.1436	4.81e-09
0.1438	4.81e-09
0.144	4.82e-09
0.1442	4.83e-09
0.1444	4.84e-09
0.1446	4.85e-09
0.1448	4.85e-09
0.145	4.86e-09
0.1452	4.86e-09
0.1454	4.87e-09
0.1456	4.88e-09
0.1458	4.88e-09
0.146	4.89e-09
0.1462	4.89e-09
0.1464	4.91e-09
0.1466	4.92e-09
0.1468	4.92e-09
0.147	4.93e-09
0.1472	4.94e-09
0.1474	4.95e-09
0.1476	4.95e-09
0.1478	4.96e-09
0.148	4.96e-09
0.1482	4.97e-09
0.1484	4.98e-09
0.1486	4.99e-09
0.1488	5e-09
0.149	5e-09
0.1492	5e-09
0.1494	5.01e-09
0.1496	5.02e-09
0.1498	5.02e-09
0.15	5.03e-09
0.1502	5.03e-09
0.1504	5.04e-09
0.1506	5.05e-09
0.1508	5.05e-09
0.151	5.06e-09
0.1512	5.06e-09
0.1514	5.07e-09
0.1516	5.08e-09
0.1518	5.08e-09
0.152	5.08e-09
0.1522	5.09e-09
0.1524	5.1e-09
0.1526	5.1e-09
0.1528	5.1e-09
0.153	5.1e-09
0.1532	5.11e-09
0.1534	5.11e-09
0.1536	5.12e-09
0.1538	5.12e-09
0.154	5.13e-09
0.1542	5.13e-09
0.1544	5.14e-09
0.1546	5.15e-09
0.1548	5.15e-09
0.155	5.16e-09
0.1552	5.16e-09
0.1554	5.17e-09
0.1556	5.18e-09
0.1558	5.18e-09
0.156	5.19e-09
0.1562	5.19e-09
0.1564	5.2e-09
0.1566	5.2e-09
0.1568	5.21e-09
0.157	5.21e-09
0.1572	5.22e-09
0.1574	5.22e-09
0.1576	5.23e-09
0.1578	5.23e-09
0.158	5.24e-09
0.1582	5.24e-09
0.1584	5.25e-09
0.1586	5.25e-09
0.1588	5.25e-09
0.159	5.26e-09
0.1592	5.26e-09
0.1594	5.27e-09
0.1596	5.27e-09
0.1598	5.28e-09
0.16	5.28e-09
0.1602	5.28e-09
0.1604	5.29e-09
0.1606	5.29e-09
0.1608	5.29e-09
0.161	5.28e-09
0.1612	5.3e-09
0.1614	5.3e-09
0.1616	5.3e-09
0.1618	5.3e-09
0.162	5.3e-09
0.1622	5.3e-09
0.1624	5.31e-09
0.1626	5.31e-09
0.1628	5.31e-09
0.163	5.31e-09
0.1632	5.31e-09
0.1634	5.32e-09
0.1636	5.32e-09
0.1638	5.32e-09
0.164	5.31e-09
0.1642	5.32e-09
0.1644	5.32e-09
0.1646	5.33e-09
0.1648	5.32e-09
0.165	5.32e-09
0.1652	5.33e-09
0.1654	5.34e-09
0.1656	5.33e-09
0.1658	5.33e-09
0.166	5.33e-09
0.1662	5.34e-09
0.1664	5.34e-09
0.1666	5.34e-09
0.1668	5.34e-09
0.167	5.34e-09
0.1672	5.34e-09
0.1674	5.35e-09
0.1676	5.35e-09
0.1678	5.35e-09
0.168	5.35e-09
0.1682	5.36e-09
0.1684	5.36e-09
0.1686	5.36e-09
0.1688	5.36e-09
0.169	5.36e-09
0.1692	5.36e-09
0.1694	5.37e-09
0.1696	5.37e-09
0.1698	5.37e-09
0.17	5.37e-09
0.1702	5.38e-09
0.1704	5.39e-09
0.1706	5.39e-09
0.1708	5.38e-09
0.171	5.39e-09
0.1712	5.39e-09
0.1714	5.4e-09
0.1716	5.4e-09
0.1718	5.4e-09
0.172	5.4e-09
0.1722	5.41e-09
0.1724	5.41e-09
0.1726	5.41e-09
0.1728	5.41e-09
0.173	5.41e-09
0.1732	5.41e-09
0.1734	5.41e-09
0.1736	5.41e-09
0.1738	5.41e-09
0.174	5.41e-09
0.1742	5.42e-09
0.1744	5.42e-09
0.1746	5.42e-09
0.1748	5.42e-09
0.175	5.42e-09
0.1752	5.42e-09
0.1754	5.42e-09
0.1756	5.42e-09
0.1758	5.42e-09
0.176	5.41e-09
0.1762	5.42e-09
0.1764	5.42e-09
0.1766	5.42e-09
0.1768	5.42e-09
0.177	5.41e-09
0.1772	5.41e-09
0.1774	5.41e-09
0.1776	5.41e-09
0.1778	5.4e-09
0.178	5.4e-09
0.1782	5.4e-09
0.1784	5.41e-09
0.1786	5.4e-09
0.1788	5.4e-09
0.179	5.39e-09
0.1792	5.39e-09
0.1794	5.39e-09
0.1796	5.39e-09
0.1798	5.38e-09
0.18	5.38e-09
0.1802	5.38e-09
0.1804	5.38e-09
0.1806	5.37e-09
0.1808	5.37e-09
0.181	5.36e-09
0.1812	5.36e-09
0.1814	5.36e-09
0.1816	5.35e-09
0.1818	5.35e-09
0.182	5.34e-09
0.1822	5.34e-09
0.1824	5.33e-09
0.1826	5.33e-09
0.1828	5.33e-09
0.183	5.32e-09
0.1832	5.32e-09
0.1834	5.29e-09
0.1836	5.31e-09
0.1838	5.3e-09
0.184	5.3e-09
0.1842	5.29e-09
0.1844	5.32e-09
0.1846	5.29e-09
0.1848	5.28e-09
0.185	5.28e-09
0.1852	5.27e-09
0.1854	5.27e-09
0.1856	5.26e-09
0.1858	5.25e-09
0.186	5.25e-09
0.1862	5.25e-09
0.1864	5.25e-09
0.1866	5.24e-09
0.1868	5.23e-09
0.187	5.22e-09
0.1872	5.22e-09
0.1874	5.22e-09
0.1876	5.21e-09
0.1878	5.2e-09
0.188	5.2e-09
0.1882	5.19e-09
0.1884	5.19e-09
0.1886	5.18e-09
0.1888	5.17e-09
0.189	5.17e-09
0.1892	5.16e-09
0.1894	5.16e-09
0.1896	5.15e-09
0.1898	5.14e-09
0.19	5.13e-09
0.1902	5.13e-09
0.1904	5.13e-09
0.1906	5.12e-09
0.1908	5.11e-09
0.191	5.1e-09
0.1912	5.1e-09
0.1914	5.1e-09
0.1916	5.09e-09
0.1918	5.08e-09
0.192	5.08e-09
0.1922	5.08e-09
0.1924	5.07e-09
0.1926	5.07e-09
0.1928	5.05e-09
0.193	5.05e-09
0.1932	5.05e-09
0.1934	5.04e-09
0.1936	5.03e-09
0.1938	5.02e-09
0.194	5.02e-09
0.1942	5.01e-09
0.1944	5.01e-09
0.1946	5.01e-09
0.1948	5e-09
0.195	4.99e-09
0.1952	4.99e-09
0.1954	4.98e-09
0.1956	4.97e-09
0.1958	4.97e-09
0.196	4.96e-09
0.1962	4.96e-09
0.1964	4.96e-09
0.1966	4.95e-09
0.1968	4.94e-09
0.197	4.93e-09
0.1972	4.93e-09
0.1974	4.93e-09
0.1976	4.92e-09
0.1978	4.91e-09
0.198	4.9e-09
0.1982	4.9e-09
0.1984	4.89e-09
0.1986	4.88e-09
0.1988	4.88e-09
0.199	4.87e-09
0.1992	4.87e-09
0.1994	4.87e-09
0.1996	4.86e-09
0.1998	4.85e-09
0.2	4.85e-09
0.2002	4.84e-09
0.2004	4.84e-09
0.2006	4.84e-09
0.2008	4.82e-09
0.201	4.82e-09
0.2012	4.82e-09
0.2014	4.81e-09
0.2016	4.8e-09
0.2018	4.8e-09
0.202	4.79e-09
0.2022	4.79e-09
0.2024	4.78e-09
0.2026	4.78e-09
0.2028	4.77e-09
0.203	4.77e-09
0.2032	4.77e-09
0.2034	4.76e-09
0.2036	4.75e-09
0.2038	4.74e-09
0.204	4.74e-09
0.2042	4.74e-09
0.2044	4.73e-09
0.2046	4.72e-09
0.2048	4.71e-09
0.205	4.71e-09
0.2052	4.7e-09
0.2054	4.7e-09
0.2056	4.7e-09
0.2058	4.69e-09
0.206	4.68e-09
0.2062	4.68e-09
0.2064	4.67e-09
0.2066	4.67e-09
0.2068	4.66e-09
0.207	4.65e-09
0.2072	4.66e-09
0.2074	4.65e-09
0.2076	4.64e-09
0.2078	4.63e-09
0.208	4.63e-09
0.2082	4.63e-09
0.2084	4.62e-09
0.2086	4.61e-09
0.2088	4.61e-09
0.209	4.61e-09
0.2092	4.61e-09
0.2094	4.6e-09
0.2096	4.59e-09
0.2098	4.58e-09
0.21	4.58e-09
0.2102	4.58e-09
0.2104	4.58e-09
0.2106	4.57e-09
0.2108	4.56e-09
0.211	4.56e-09
0.2112	4.55e-09
0.2114	4.55e-09
0.2116	4.55e-09
0.2118	4.54e-09
0.212	4.54e-09
0.2122	4.53e-09
0.2124	4.53e-09
0.2126	4.52e-09
0.2128	4.51e-09
0.213	4.51e-09
0.2132	4.51e-09
0.2134	4.51e-09
0.2136	4.5e-09
0.2138	4.49e-09
0.214	4.49e-09
0.2142	4.49e-09
0.2144	4.48e-09
0.2146	4.48e-09
0.2148	4.47e-09
0.215	4.47e-09
0.2152	4.46e-09
0.2154	4.46e-09
0.2156	4.45e-09
0.2158	4.45e-09
0.216	4.45e-09
0.2162	4.45e-09
0.2164	4.44e-09
0.2166	4.43e-09
0.2168	4.43e-09
0.217	4.43e-09
0.2172	4.42e-09
0.2174	4.41e-09
0.2176	4.41e-09
0.2178	4.4e-09
0.218	4.4e-09
0.2182	4.4e-09
0.2184	4.39e-09
0.2186	4.38e-09
0.2188	4.37e-09
0.219	4.37e-09
0.2192	4.37e-09
0.2194	4.36e-09
0.2196	4.36e-09
0.2198	4.35e-09
0.22	4.35e-09
0.2202	4.34e-09
0.2204	4.34e-09
0.2206	4.33e-09
0.2208	4.33e-09
0.221	4.33e-09
0.2212	4.32e-09
0.2214	4.32e-09
0.2216	4.31e-09
0.2218	4.3e-09
0.222	4.29e-09
0.2222	4.29e-09
0.2224	4.29e-09
0.2226	4.28e-09
0.2228	4.27e-09
0.223	4.27e-09
0.2232	4.27e-09
0.2234	4.26e-09
0.2236	4.25e-09
0.2238	4.25e-09
0.224	4.24e-09
0.2242	4.24e-09
0.2244	4.23e-09
0.2246	4.23e-09
0.2248	4.22e-09
0.225	4.22e-09
0.2252	4.21e-09
0.2254	4.2e-09
0.2256	4.2e-09
0.2258	4.19e-09
0.226	4.19e-09
0.2262	4.2e-09
0.2264	4.18e-09
0.2266	4.17e-09
0.2268	4.16e-09
0.227	4.16e-09
0.2272	4.17e-09
0.2274	4.15e-09
0.2276	4.14e-09
0.2278	4.13e-09
0.228	4.13e-09
0.2282	4.12e-09
0.2284	4.12e-09
0.2286	4.11e-09
0.2288	4.11e-09
0.229	4.11e-09
0.2292	4.1e-09
0.2294	4.1e-09
0.2296	4.09e-09
0.2298	4.08e-09
0.23	4.08e-09
0.2302	4.07e-09
0.2304	4.07e-09
0.2306	4.06e-09
0.2308	4.05e-09
0.231	4.05e-09
0.2312	4.05e-09
0.2314	4.04e-09
0.2316	4.03e-09
0.2318	4.03e-09
0.232	4.03e-09
0.2322	4.02e-09
0.2324	4.01e-09
0.2326	4.01e-09
0.2328	4.01e-09
0.233	4e-09
0.2332	4e-09
0.2334	3.99e-09
0.2336	3.98e-09
0.2338	3.98e-09
0.234	3.98e-09
0.2342	3.97e-09
0.2344	3.96e-09
0.2346	3.96e-09
0.2348	3.95e-09
0.235	3.95e-09
0.2352	3.95e-09
0.2354	3.94e-09
0.2356	3.93e-09
0.2358	3.93e-09
0.236	3.92e-09
0.2362	3.92e-09
0.2364	3.91e-09
0.2366	3.9e-09
0.2368	3.9e-09
0.237	3.9e-09
0.2372	3.89e-09
0.2374	3.88e-09
0.2376	3.88e-09
0.2378	3.87e-09
0.238	3.87e-09
0.2382	3.86e-09
0.2384	3.86e-09
0.2386	3.85e-09
0.2388	3.84e-09
0.239	3.84e-09
0.2392	3.83e-09
0.2394	3.83e-09
0.2396	3.82e-09
0.2398	3.82e-09
0.24	3.81e-09
0.2402	3.81e-09
0.2404	3.8e-09
0.2406	3.79e-09
0.2408	3.79e-09
0.241	3.78e-09
0.2412	3.78e-09
0.2414	3.78e-09
0.2416	3.76e-09
0.2418	3.76e-09
0.242	3.76e-09
0.2422	3.75e-09
0.2424	3.74e-09
0.2426	3.73e-09
0.2428	3.73e-09
0.243	3.73e-09
0.2432	3.72e-09
0.2434	3.71e-09
0.2436	3.71e-09
0.2438	3.7e-09
0.244	3.69e-09
0.2442	3.69e-09
0.2444	3.68e-09
0.2446	3.68e-09
0.2448	3.67e-09
0.245	3.67e-09
0.2452	3.66e-09
0.2454	3.66e-09
0.2456	3.65e-09
0.2458	3.65e-09
0.246	3.64e-09
0.2462	3.64e-09
0.2464	3.63e-09
0.2466	3.62e-09
0.2468	3.61e-09
0.247	3.61e-09
0.2472	3.6e-09
0.2474	3.6e-09
0.2476	3.59e-09
0.2478	3.59e-09
0.248	3.58e-09
0.2482	3.58e-09
0.2484	3.57e-09
0.2486	3.56e-09
0.2488	3.56e-09
0.249	3.55e-09
0.2492	3.55e-09
0.2494	3.54e-09
0.2496	3.53e-09
0.2498	3.53e-09
0.25	3.52e-09
0.2502	3.52e-09
0.2504	3.51e-09
0.2506	3.5e-09
0.2508	3.5e-09
0.251	3.5e-09
0.2512	3.49e-09
0.2514	3.48e-09
0.2516	3.47e-09
0.2518	3.47e-09
0.252	3.47e-09
0.2522	3.46e-09
0.2524	3.46e-09
0.2526	3.45e-09
0.2528	3.45e-09
0.253	3.45e-09
0.2532	3.44e-09
0.2534	3.43e-09
0.2536	3.42e-09
0.2538	3.42e-09
0.254	3.42e-09
0.2542	3.42e-09
0.2544	3.41e-09
0.2546	3.4e-09
0.2548	3.4e-09
0.255	3.39e-09
0.2552	3.39e-09
0.2554	3.38e-09
0.2556	3.37e-09
0.2558	3.37e-09
0.256	3.37e-09
0.2562	3.36e-09
0.2564	3.36e-09
0.2566	3.35e-09
0.2568	3.35e-09
0.257	3.34e-09
0.2572	3.34e-09
0.2574	3.33e-09
0.2576	3.32e-09
0.2578	3.32e-09
0.258	3.32e-09
0.2582	3.31e-09
0.2584	3.3e-09
0.2586	3.3e-09
0.2588	3.29e-09
0.259	3.29e-09
0.2592	3.28e-09
0.2594	3.27e-09
0.2596	3.26e-09
0.2598	3.27e-09
0.26	3.26e-09
0.2602	3.26e-09
0.2604	3.25e-09
0.2606	3.24e-09
0.2608	3.24e-09
0.261	3.23e-09
0.2612	3.23e-09
0.2614	3.22e-09
0.2616	3.21e-09
0.2618	3.21e-09
0.262	3.2e-09
0.2622	3.19e-09
0.2624	3.18e-09
0.2626	3.18e-09
0.2628	3.17e-09
0.263	3.17e-09
0.2632	3.16e-09
0.2634	3.15e-09
0.2636	3.15e-09
0.2638	3.15e-09
0.264	3.14e-09
0.2642	3.13e-09
0.2644	3.13e-09
0.2646	3.12e-09
0.2648	3.11e-09
0.265	3.11e-09
0.2652	3.1e-09
0.2654	3.09e-09
0.2656	3.09e-09
0.2658	3.09e-09
0.266	3.08e-09
0.2662	3.08e-09
0.2664	3.06e-09
0.2666	3.06e-09
0.2668	3.06e-09
0.267	3.05e-09
0.2672	3.05e-09
0.2674	3.04e-09
0.2676	3.03e-09
0.2678	3.03e-09
0.268	3.02e-09
0.2682	3.02e-09
0.2684	3.01e-09
0.2686	3e-09
0.2688	3e-09
0.269	2.99e-09
0.2692	2.99e-09
0.2694	2.98e-09
0.2696	2.98e-09
0.2698	2.97e-09
0.27	2.98e-09
0.2702	2.96e-09
0.2704	2.96e-09
0.2706	2.95e-09
0.2708	2.95e-09
0.271	2.93e-09
0.2712	2.94e-09
0.2714	2.93e-09
0.2716	2.93e-09
0.2718	2.92e-09
0.272	2.92e-09
0.2722	2.91e-09
0.2724	2.9e-09
0.2726	2.9e-09
0.2728	2.9e-09
0.273	2.9e-09
0.2732	2.89e-09
0.2734	2.88e-09
0.2736	2.88e-09
0.2738	2.87e-09
0.274	2.87e-09
0.2742	2.87e-09
0.2744	2.86e-09
0.2746	2.85e-09
0.2748	2.85e-09
0.275	2.85e-09
0.2752	2.84e-09
0.2754	2.83e-09
0.2756	2.83e-09
0.2758	2.83e-09
0.276	2.82e-09
0.2762	2.82e-09
0.2764	2.81e-09
0.2766	2.81e-09
0.2768	2.81e-09
0.277	2.81e-09
0.2772	2.8e-09
0.2774	2.79e-09
0.2776	2.78e-09
0.2778	2.78e-09
0.278	2.78e-09
0.2782	2.77e-09
0.2784	2.77e-09
0.2786	2.77e-09
0.2788	2.76e-09
0.279	2.75e-09
0.2792	2.75e-09
0.2794	2.74e-09
0.2796	2.74e-09
0.2798	2.74e-09
0.28	2.73e-09
0.2802	2.73e-09
0.2804	2.72e-09
0.2806	2.72e-09
0.2808	2.72e-09
0.281	2.71e-09
0.2812	2.71e-09
0.2814	2.7e-09
0.2816	2.7e-09
0.2818	2.7e-09
0.282	2.69e-09
0.2822	2.68e-09
0.2824	2.68e-09
0.2826	2.67e-09
0.2828	2.67e-09
0.283	2.67e-09
0.2832	2.66e-09
0.2834	2.65e-09
0.2836	2.65e-09
0.2838	2.65e-09
0.284	2.65e-09
0.2842	2.63e-09
0.2844	2.63e-09
0.2846	2.62e-09
0.2848	2.62e-09
0.285	2.62e-09
0.2852	2.61e-09
0.2854	2.61e-09
0.2856	2.6e-09
0.2858	2.6e-09
0.286	2.6e-09
0.2862	2.59e-09
0.2864	2.58e-09
0.2866	2.58e-09
0.2868	2.58e-09
0.287	2.58e-09
0.2872	2.57e-09
0.2874	2.56e-09
0.2876	2.56e-09
0.2878	2.56e-09
0.288	2.56e-09
0.2882	2.55e-09
0.2884	2.54e-09
0.2886	2.54e-09
0.2888	2.54e-09
0.289	2.53e-09
0.2892	2.52e-09
0.2894	2.52e-09
0.2896	2.52e-09
0.2898	2.51e-09
0.29	2.51e-09
0.2902	2.5e-09
0.2904	2.5e-09
0.2906	2.5e-09
0.2908	2.5e-09
0.291	2.5e-09
0.2912	2.49e-09
0.2914	2.49e-09
0.2916	2.48e-09
0.2918	2.49e-09
0.292	2.48e-09
0.2922	2.47e-09
0.2924	2.46e-09
0.2926	2.46e-09
0.2928	2.47e-09
0.293	2.46e-09
0.2932	2.45e-09
0.2934	2.45e-09
0.2936	2.45e-09
0.2938	2.45e-09
0.294	2.44e-09
0.2942	2.44e-09
0.2944	2.44e-09
0.2946	2.43e-09
0.2948	2.43e-09
0.295	2.43e-09
0.2952	2.42e-09
0.2954	2.42e-09
0.2956	2.42e-09
0.2958	2.41e-09
0.296	2.41e-09
0.2962	2.4e-09
0.2964	2.4e-09
0.2966	2.4e-09
0.2968	2.4e-09
0.297	2.4e-09
0.2972	2.39e-09
0.2974	2.39e-09
0.2976	2.39e-09
0.2978	2.39e-09
0.298	2.38e-09
0.2982	2.38e-09
0.2984	2.37e-09
0.2986	2.37e-09
0.2988	2.37e-09
0.299	2.37e-09
0.2992	2.36e-09
0.2994	2.35e-09
0.2996	2.35e-09
0.2998	2.35e-09
0.3	2.35e-09
0.3002	2.34e-09
0.3004	2.34e-09
0.3006	2.34e-09
0.3008	2.33e-09
0.301	2.33e-09
0.3012	2.32e-09
0.3014	2.32e-09
0.3016	2.32e-09
0.3018	2.32e-09
0.302	2.31e-09
0.3022	2.31e-09
0.3024	2.3e-09
0.3026	2.3e-09
0.3028	2.3e-09
0.303	2.29e-09
0.3032	2.29e-09
0.3034	2.28e-09
0.3036	2.28e-09
0.3038	2.28e-09
0.304	2.28e-09
0.3042	2.27e-09
0.3044	2.27e-09
0.3046	2.27e-09
0.3048	2.27e-09
0.305	2.26e-09
0.3052	2.26e-09
0.3054	2.25e-09
0.3056	2.25e-09
0.3058	2.25e-09
0.306	2.24e-09
0.3062	2.23e-09
0.3064	2.23e-09
0.3066	2.23e-09
0.3068	2.23e-09
0.307	2.22e-09
0.3072	2.22e-09
0.3074	2.21e-09
0.3076	2.22e-09
0.3078	2.21e-09
0.308	2.21e-09
0.3082	2.21e-09
0.3084	2.2e-09
0.3086	2.2e-09
0.3088	2.2e-09
0.309	2.19e-09
0.3092	2.18e-09
0.3094	2.18e-09
0.3096	2.18e-09
0.3098	2.18e-09
0.31	2.18e-09
0.3102	2.17e-09
0.3104	2.17e-09
0.3106	2.17e-09
0.3108	2.17e-09
0.311	2.16e-09
0.3112	2.16e-09
0.3114	2.16e-09
0.3116	2.15e-09
0.3118	2.15e-09
0.312	2.15e-09
0.3122	2.15e-09
0.3124	2.14e-09
0.3126	2.14e-09
0.3128	2.14e-09
0.313	2.14e-09
0.3132	2.13e-09
0.3134	2.13e-09
0.3136	2.13e-09
0.3138	2.13e-09
0.314	2.13e-09
0.3142	2.12e-09
0.3144	2.11e-09
0.3146	2.12e-09
0.3148	2.12e-09
0.315	2.11e-09
0.3152	2.11e-09
0.3154	2.1e-09
0.3156	2.11e-09
0.3158	2.1e-09
0.316	2.1e-09
0.3162	2.1e-09
0.3164	2.1e-09
0.3166	2.09e-09
0.3168	2.09e-09
0.317	2.09e-09
0.3172	2.08e-09
0.3174	2.08e-09
0.3176	2.08e-09
0.3178	2.08e-09
0.318	2.07e-09
0.3182	2.07e-09
0.3184	2.07e-09
0.3186	2.07e-09
0.3188	2.07e-09
0.319	2.06e-09
0.3192	2.06e-09
0.3194	2.05e-09
0.3196	2.06e-09
0.3198	2.06e-09
0.32	2.05e-09
0.3202	2.05e-09
0.3204	2.05e-09
0.3206	2.05e-09
0.3208	2.05e-09
0.321	2.04e-09
0.3212	2.03e-09
0.3214	2.03e-09
0.3216	2.03e-09
0.3218	2.03e-09
0.322	2.02e-09
0.3222	2.02e-09
0.3224	2.01e-09
0.3226	2.02e-09
0.3228	2.01e-09
0.323	2.01e-09
0.3232	2.01e-09
0.3234	2e-09
0.3236	2e-09
0.3238	2e-09
0.324	2e-09
0.3242	1.99e-09
0.3244	1.99e-09
0.3246	1.99e-09
0.3248	1.98e-09
0.325	1.98e-09
0.3252	1.97e-09
0.3254	1.97e-09
0.3256	1.97e-09
0.3258	1.97e-09
0.326	1.96e-09
0.3262	1.96e-09
0.3264	1.96e-09
0.3266	1.96e-09
0.3268	1.96e-09
0.327	1.95e-09
0.3272	1.95e-09
0.3274	1.95e-09
0.3276	1.95e-09
0.3278	1.95e-09
0.328	1.94e-09
0.3282	1.94e-09
0.3284	1.94e-09
0.3286	1.94e-09
0.3288	1.93e-09
0.329	1.93e-09
0.3292	1.92e-09
0.3294	1.93e-09
0.3296	1.93e-09
0.3298	1.92e-09
0.33	1.92e-09
0.3302	1.92e-09
0.3304	1.92e-09
0.3306	1.92e-09
0.3308	1.91e-09
0.331	1.91e-09
0.3312	1.9e-09
0.3314	1.91e-09
0.3316	1.9e-09
0.3318	1.9e-09
0.332	1.9e-09
0.3322	1.87e-09
0.3324	1.89e-09
0.3326	1.9e-09
0.3328	1.9e-09
0.333	1.89e-09
0.3332	1.88e-09
0.3334	1.88e-09
0.3336	1.88e-09
0.3338	1.88e-09
0.334	1.88e-09
0.3342	1.88e-09
0.3344	1.88e-09
0.3346	1.88e-09
0.3348	1.88e-09
0.335	1.87e-09
0.3352	1.87e-09
0.3354	1.87e-09
0.3356	1.87e-09
0.3358	1.87e-09
0.336	1.86e-09
0.3362	1.86e-09
0.3364	1.86e-09
0.3366	1.86e-09
0.3368	1.86e-09
0.337	1.85e-09
0.3372	1.85e-09
0.3374	1.85e-09
0.3376	1.85e-09
0.3378	1.85e-09
0.338	1.85e-09
0.3382	1.85e-09
0.3384	1.85e-09
0.3386	1.85e-09
0.3388	1.84e-09
0.339	1.84e-09
0.3392	1.84e-09
0.3394	1.84e-09
0.3396	1.84e-09
0.3398	1.84e-09
0.34	1.83e-09
0.3402	1.83e-09
0.3404	1.83e-09
0.3406	1.83e-09
0.3408	1.83e-09
0.341	1.82e-09
0.3412	1.82e-09
0.3414	1.83e-09
0.3416	1.82e-09
0.3418	1.82e-09
0.342	1.81e-09
0.3422	1.81e-09
0.3424	1.81e-09
0.3426	1.81e-09
0.3428	1.81e-09
0.343	1.8e-09
0.3432	1.8e-09
0.3434	1.8e-09
0.3436	1.81e-09
0.3438	1.8e-09
0.344	1.8e-09
0.3442	1.79e-09
0.3444	1.79e-09
0.3446	1.79e-09
0.3448	1.79e-09
0.345	1.78e-09
0.3452	1.78e-09
0.3454	1.78e-09
0.3456	1.78e-09
0.3458	1.78e-09
0.346	1.77e-09
0.3462	1.77e-09
0.3464	1.77e-09
0.3466	1.77e-09
0.3468	1.77e-09
0.347	1.77e-09
0.3472	1.76e-09
0.3474	1.76e-09
0.3476	1.76e-09
0.3478	1.76e-09
0.348	1.76e-09
0.3482	1.75e-09
0.3484	1.75e-09
0.3486	1.75e-09
0.3488	1.75e-09
0.349	1.74e-09
0.3492	1.74e-09
0.3494	1.74e-09
0.3496	1.74e-09
0.3498	1.74e-09
0.35	1.74e-09
0.3502	1.74e-09
0.3504	1.74e-09
0.3506	1.74e-09
0.3508	1.73e-09
0.351	1.73e-09
0.3512	1.73e-09
0.3514	1.73e-09
0.3516	1.73e-09
0.3518	1.73e-09
0.352	1.73e-09
0.3522	1.73e-09
0.3524	1.73e-09
0.3526	1.73e-09
0.3528	1.72e-09
0.353	1.72e-09
0.3532	1.72e-09
0.3534	1.72e-09
0.3536	1.72e-09
0.3538	1.72e-09
0.354	1.71e-09
0.3542	1.71e-09
0.3544	1.71e-09
0.3546	1.73e-09
0.3548	1.71e-09
0.355	1.71e-09
0.3552	1.71e-09
0.3554	1.71e-09
0.3556	1.72e-09
0.3558	1.71e-09
0.356	1.7e-09
0.3562	1.7e-09
0.3564	1.71e-09
0.3566	1.7e-09
0.3568	1.7e-09
0.357	1.7e-09
0.3572	1.7e-09
0.3574	1.69e-09
0.3576	1.7e-09
0.3578	1.69e-09
0.358	1.69e-09
0.3582	1.69e-09
0.3584	1.69e-09
0.3586	1.69e-09
0.3588	1.69e-09
0.359	1.68e-09
0.3592	1.68e-09
0.3594	1.69e-09
0.3596	1.69e-09
0.3598	1.68e-09
0.36	1.68e-09
0.3602	1.68e-09
0.3604	1.68e-09
0.3606	1.68e-09
0.3608	1.68e-09
0.361	1.68e-09
0.3612	1.67e-09
0.3614	1.67e-09
0.3616	1.67e-09
0.3618	1.67e-09
0.362	1.66e-09
0.3622	1.66e-09
0.3624	1.66e-09
0.3626	1.66e-09
0.3628	1.66e-09
0.363	1.66e-09
0.3632	1.66e-09
0.3634	1.66e-09
0.3636	1.65e-09
0.3638	1.65e-09
0.364	1.65e-09
0.3642	1.65e-09
0.3644	1.65e-09
0.3646	1.65e-09
0.3648	1.64e-09
0.365	1.64e-09
0.3652	1.64e-09
0.3654	1.64e-09
0.3656	1.64e-09
0.3658	1.64e-09
0.366	1.63e-09
0.3662	1.63e-09
0.3664	1.63e-09
0.3666	1.63e-09
0.3668	1.63e-09
0.367	1.62e-09
0.3672	1.63e-09
0.3674	1.63e-09
0.3676	1.63e-09
0.3678	1.62e-09
0.368	1.62e-09
0.3682	1.62e-09
0.3684	1.62e-09
0.3686	1.62e-09
0.3688	1.61e-09
0.369	1.61e-09
0.3692	1.61e-09
0.3694	1.62e-09
0.3696	1.61e-09
0.3698	1.61e-09
0.37	1.6e-09
0.3702	1.6e-09
0.3704	1.61e-09
0.3706	1.61e-09
0.3708	1.6e-09
0.371	1.6e-09
0.3712	1.6e-09
0.3714	1.6e-09
0.3716	1.6e-09
0.3718	1.6e-09
0.372	1.59e-09
0.3722	1.6e-09
0.3724	1.6e-09
0.3726	1.59e-09
0.3728	1.59e-09
0.373	1.59e-09
0.3732	1.59e-09
0.3734	1.59e-09
0.3736	1.59e-09
0.3738	1.59e-09
0.374	1.58e-09
0.3742	1.59e-09
0.3744	1.59e-09
0.3746	1.59e-09
0.3748	1.59e-09
0.375	1.58e-09
0.3752	1.58e-09
0.3754	1.59e-09
0.3756	1.59e-09
0.3758	1.58e-09
0.376	1.6e-09
0.3762	1.58e-09
0.3764	1.58e-09
0.3766	1.58e-09
0.3768	1.58e-09
0.377	1.57e-09
0.3772	1.58e-09
0.3774	1.57e-09
0.3776	1.58e-09
0.3778	1.57e-09
0.378	1.57e-09
0.3782	1.57e-09
0.3784	1.57e-09
0.3786	1.57e-09
0.3788	1.57e-09
0.379	1.57e-09
0.3792	1.57e-09
0.3794	1.57e-09
0.3796	1.57e-09
0.3798	1.57e-09
0.38	1.56e-09
0.3802	1.57e-09
0.3804	1.57e-09
0.3806	1.56e-09
0.3808	1.56e-09
0.381	1.56e-09
0.3812	1.56e-09
0.3814	1.56e-09
0.3816	1.56e-09
0.3818	1.55e-09
0.382	1.55e-09
0.3822	1.55e-09
0.3824	1.55e-09
0.3826	1.55e-09
0.3828	1.55e-09
0.383	1.54e-09
0.3832	1.55e-09
0.3834	1.55e-09
0.3836	1.54e-09
0.3838	1.54e-09
0.384	1.54e-09
0.3842	1.54e-09
0.3844	1.54e-09
0.3846	1.54e-09
0.3848	1.54e-09
0.385	1.53e-09
0.3852	1.53e-09
0.3854	1.53e-09
0.3856	1.53e-09
0.3858	1.53e-09
0.386	1.52e-09
0.3862	1.52e-09
0.3864	1.53e-09
0.3866	1.52e-09
0.3868	1.52e-09
0.387	1.52e-09
0.3872	1.52e-09
0.3874	1.52e-09
0.3876	1.52e-09
0.3878	1.52e-09
0.388	1.51e-09
0.3882	1.52e-09
0.3884	1.52e-09
0.3886	1.52e-09
0.3888	1.51e-09
0.389	1.51e-09
0.3892	1.51e-09
0.3894	1.51e-09
0.3896	1.51e-09
0.3898	1.51e-09
0.39	1.51e-09
0.3902	1.51e-09
0.3904	1.51e-09
0.3906	1.51e-09
0.3908	1.51e-09
0.391	1.5e-09
0.3912	1.5e-09
0.3914	1.51e-09
0.3916	1.51e-09
0.3918	1.5e-09
0.392	1.5e-09
0.3922	1.5e-09
0.3924	1.5e-09
0.3926	1.5e-09
0.3928	1.5e-09
0.393	1.5e-09
0.3932	1.5e-09
0.3934	1.5e-09
0.3936	1.5e-09
0.3938	1.5e-09
0.394	1.5e-09
0.3942	1.5e-09
0.3944	1.5e-09
0.3946	1.5e-09
0.3948	1.5e-09
0.395	1.49e-09
0.3952	1.5e-09
0.3954	1.51e-09
0.3956	1.5e-09
0.3958	1.49e-09
0.396	1.5e-09
0.3962	1.5e-09
0.3964	1.5e-09
0.3966	1.5e-09
0.3968	1.5e-09
0.397	1.49e-09
0.3972	1.5e-09
0.3974	1.48e-09
0.3976	1.5e-09
0.3978	1.49e-09
0.398	1.49e-09
0.3982	1.5e-09
0.3984	1.5e-09
0.3986	1.49e-09
0.3988	1.49e-09
0.399	1.49e-09
0.3992	1.49e-09
0.3994	1.49e-09
[truncated: 1,179 more rows]

## Sheet: Figure S5c
Supplementary Figure 5c. Q-V plots of CFT mode with breakdown;
		Voltage	Charge
		V	C
		10	-1.33e-11
		-5	5.14e-11
		-5	5.14e-11
		-10	1.9e-11
		-10	1.9e-11
		-10	5.14e-11
		-10	5.14e-11
		-5	5.14e-11
		-10	5.14e-11
		-10	5.14e-11
		-10	5.14e-11
		-5	1.9e-11
		-5	8.37e-11
		10	5.14e-11
		10	5.14e-11
		5	1.9e-11
		0	5.14e-11
		15	1.9e-11
		20	5.14e-11
		15	5.14e-11
		15	5.14e-11
		15	5.14e-11
		10	5.14e-11
		25	5.14e-11
		30	8.37e-11
		25	5.14e-11
		25	5.14e-11
		25	1.9e-11
		30	8.37e-11
		30	5.14e-11
		35	5.14e-11
		35	5.14e-11
		35	8.37e-11
		40	8.37e-11
		40	8.37e-11
		45	5.14e-11
		45	5.14e-11
		50	8.37e-11
		55	8.37e-11
		50	8.37e-11
		50	8.37e-11
		45	5.14e-11
		55	8.37e-11
		60	5.14e-11
		60	8.37e-11
		60	8.37e-11
		55	8.37e-11
		65	8.37e-11
		75	8.37e-11
		70	8.37e-11
		70	8.37e-11
		75	1.16e-10
		75	1.16e-10
		70	8.37e-11
		90	8.37e-11
		90	1.16e-10
		105	1.16e-10
		110	1.16e-10
		100	8.37e-11
		100	8.37e-11
		95	1.48e-10
		100	1.16e-10
		105	1.16e-10
		115	8.37e-11
		115	1.16e-10
		125	1.16e-10
		125	1.16e-10
		135	1.16e-10
		130	1.48e-10
		135	1.81e-10
		135	1.48e-10
		140	1.48e-10
		145	1.48e-10
		150	1.81e-10
		155	1.48e-10
		160	1.48e-10
		165	1.81e-10
		170	2.13e-10
		170	2.13e-10
		170	1.81e-10
		185	2.13e-10
		190	2.13e-10
		185	2.13e-10
		170	2.13e-10
		185	2.45e-10
		185	2.13e-10
		200	1.81e-10
		205	2.13e-10
		215	2.13e-10
		220	2.45e-10
		225	2.45e-10
		225	2.45e-10
		225	2.13e-10
		235	2.45e-10
		240	2.78e-10
		250	2.45e-10
		265	2.78e-10
		265	2.78e-10
		260	3.1e-10
		265	2.78e-10
		270	2.78e-10
		265	3.1e-10
		265	3.1e-10
		280	3.42e-10
		285	3.42e-10
		290	3.42e-10
		295	3.1e-10
		300	3.42e-10
		310	3.42e-10
		315	3.75e-10
		320	3.42e-10
		325	3.75e-10
		330	4.07e-10
		335	3.75e-10
		335	3.75e-10
		340	3.75e-10
		345	4.07e-10
		350	4.07e-10
		350	4.07e-10
		355	3.75e-10
		355	4.07e-10
		360	4.39e-10
		365	4.07e-10
		370	4.39e-10
		375	4.39e-10
		385	4.72e-10
		385	4.72e-10
		390	4.72e-10
		395	5.04e-10
		400	5.36e-10
		405	4.72e-10
		405	5.04e-10
		410	5.04e-10
		410	5.36e-10
		415	5.36e-10
		420	5.36e-10
		420	5.69e-10
		425	5.36e-10
		435	5.36e-10
		440	5.69e-10
		445	5.69e-10
		455	6.01e-10
		460	6.01e-10
		465	6.01e-10
		470	6.33e-10
		480	6.01e-10
		485	6.33e-10
		490	6.33e-10
		505	6.66e-10
		510	6.66e-10
		520	6.66e-10
		520	6.66e-10
		535	6.98e-10
		540	6.98e-10
		545	6.98e-10
		555	7.3e-10
		560	7.3e-10
		565	7.63e-10
		570	7.63e-10
		575	7.63e-10
		585	7.63e-10
		600	8.27e-10
		605	7.95e-10
		610	7.95e-10
		615	8.27e-10
		625	8.27e-10
		630	8.27e-10
		640	8.6e-10
		645	8.27e-10
		655	8.27e-10
		664.5	8.92e-10
		671	8.92e-10
		682.5	9.24e-10
		690.5	9.24e-10
		693.5	9.24e-10
		702	9.57e-10
		708.5	9.57e-10
		718	9.57e-10
		724.5	9.89e-10
		736	9.89e-10
		744	9.57e-10
		748.5	1.02e-09
		770	1.02e-09
		776	1.05e-09
		791	1.05e-09
		805.5	1.05e-09
		810	1.05e-09
		821.5	1.09e-09
		820	1.12e-09
		833	1.12e-09
		850.5	1.12e-09
		857	1.15e-09
		862	1.15e-09
		868.5	1.15e-09
		881.5	1.18e-09
		892.5	1.22e-09
		894.5	1.22e-09
		904	1.25e-09
		913.5	1.25e-09
		918.5	1.25e-09
		931.5	1.25e-09
		941	1.28e-09
		939.5	1.25e-09
		960.5	1.28e-09
		978.5	1.31e-09
		981.5	1.34e-09
		993	1.34e-09
		1007.5	1.38e-09
		1004.5	1.41e-09
		1020.5	1.41e-09
		1032	1.41e-09
		1011	1.44e-09
		943	1.47e-09
		967	1.44e-09
		1033.5	1.47e-09
		1059.5	1.51e-09
		1103	1.51e-09
		1067.5	1.47e-09
		1082	1.47e-09
		1069	1.54e-09
		1079	1.51e-09
		1070.5	1.54e-09
		1204.95	1.57e-09
		1103	1.57e-09
		1216.5	1.6e-09
		1159.63	1.64e-09
		1208	1.64e-09
		1198.45	1.7e-09
		1237.5	1.67e-09
		1376.5	1.73e-09
		1387.5	1.7e-09
		1308.5	1.7e-09
		1213	1.73e-09
		1263	1.73e-09
		1299	1.8e-09
		1324.5	1.8e-09
		1332.5	1.86e-09
		1299	1.83e-09
		1334.5	1.86e-09
		1360	1.86e-09
		1378	1.89e-09
		1396	1.89e-09
		1397.5	1.89e-09
		1413.5	1.96e-09
		1433	1.96e-09
		1451	1.99e-09
		1391	1.99e-09
		1438	1.99e-09
		1483	2.02e-09
		1507.5	2.06e-09
		1504	2.09e-09
		1527	2.06e-09
		1533.5	2.06e-09
		1499.5	2.09e-09
		1496	2.15e-09
		1564	2.15e-09
		1606	2.15e-09
		1599.5	2.15e-09
		1604.5	2.19e-09
		1637	2.22e-09
		1646.5	2.22e-09
		1630.5	2.25e-09
		1680	2.28e-09
		1705	2.28e-09
		1690	2.31e-09
		1710	2.35e-09
		1740	2.35e-09
		1725	2.35e-09
		1760	2.38e-09
		1790	2.38e-09
		1800	2.44e-09
		1820	2.44e-09
		1835	2.48e-09
		1810	2.51e-09
		1855	2.51e-09
		1865	2.54e-09
		1895	2.54e-09
		1925	2.57e-09
		1955	2.64e-09
		1925	2.64e-09
		1955	2.67e-09
		2000	2.67e-09
		2005	2.7e-09
		2025	2.7e-09
		2045	2.74e-09
		2070	2.83e-09
		1710	2.96e-09
		1900	3.09e-09
		2050	3.19e-09
		2095	3.22e-09
		2135	3.25e-09
		2175	3.25e-09
		2195	3.25e-09
		2235	3.29e-09
		2265	3.38e-09
		2270	3.35e-09
		2280	3.38e-09
		2325	3.41e-09
		2355	3.41e-09
		2370	3.45e-09
		2395	3.51e-09
		2385	3.54e-09
		2440	3.58e-09
		2475	3.61e-09
		2505	3.64e-09
		2510	3.67e-09
		2550	3.71e-09
		2575	3.74e-09
		2565	3.74e-09
		2860	3.8e-09
		2880	3.83e-09
		2775	3.87e-09
		2760	3.9e-09
		2765	3.93e-09
		2835	4e-09
		2900	4e-09
		2925	4e-09
		3045	4.06e-09
		3045	4.13e-09
		3085	4.13e-09
		3150	4.16e-09
		3255	4.22e-09
		3380	4.26e-09
		3380	4.29e-09
		3335	4.35e-09
		3390	4.38e-09
		3425	4.45e-09
		3460	4.45e-09
		3505	4.51e-09
		3540	4.61e-09
		3565	4.58e-09
		3185	4.8e-09
		3315	4.93e-09
		3555	5.03e-09
		3635	5.1e-09
		3690	5.16e-09
		3735	5.16e-09
		3750	5.23e-09
		3800	5.32e-09
		3815	5.32e-09
		3820	5.39e-09
		3835	5.35e-09
		3915	5.45e-09
		3955	5.52e-09
		3975	5.55e-09
		4010	5.58e-09
		4015	5.65e-09
		4060	5.68e-09
		4110	5.74e-09
		4135	5.78e-09
		4150	5.81e-09
		4195	5.87e-09
		4240	5.94e-09
		4270	5.97e-09
		4305	6.03e-09
		4345	6.07e-09
		4420	6.1e-09
		4445	6.2e-09
		4470	6.23e-09
		4530	6.26e-09
		4540	6.32e-09
		4485	6.36e-09
		4535	6.42e-09
		4640	6.45e-09
		4675	6.52e-09
		4745	6.58e-09
		4655	6.68e-09
		4385	6.87e-09
		4655	7.04e-09
		4845	7.13e-09
		4925	7.2e-09
		4945	7.2e-09
		5005	7.29e-09
		5045	7.36e-09
		5065	7.39e-09
		5080	7.49e-09
		5115	7.49e-09
		5160	7.55e-09
		5235	7.62e-09
		5190	7.68e-09
		5285	7.68e-09
		5350	7.81e-09
		5370	7.81e-09
		5410	7.88e-09
		5470	7.97e-09
		5500	7.97e-09
		5450	8.07e-09
		5530	8.14e-09
		5605	8.17e-09
		5660	8.23e-09
		5695	8.3e-09
		5665	8.52e-09
		5580	8.98e-09
		5715	9.17e-09
		5810	9.4e-09
		5505	9.66e-09
		5735	9.82e-09
		5915	9.91e-09
		5975	9.98e-09
		5985	1e-08
		6045	1.01e-08
		6105	1.02e-08
		6120	1.02e-08
		6110	1.03e-08
		6150	1.03e-08
		6255	1.04e-08
		6305	1.05e-08
		6305	1.05e-08
		6355	1.06e-08
		6355	1.07e-08
		6455	1.07e-08
		6355	1.08e-08
		6405	1.08e-08
		6505	1.08e-08
		6455	1.09e-08
		6605	1.1e-08
		6705	1.11e-08
		6705	1.11e-08
		6755	1.12e-08
		6805	1.12e-08
		6705	1.13e-08
		6855	1.14e-08
		6755	1.14e-08
		6355	1.16e-08
		6705	1.18e-08
		7005	1.2e-08
		7105	1.2e-08
		6955	1.2e-08
		6855	1.21e-08
		7055	1.22e-08
		7255	1.22e-08
		7305	1.23e-08
		7255	1.24e-08
		7305	1.24e-08
		7455	1.25e-08
		7305	1.26e-08
		7205	1.26e-08
		7205	1.26e-08
		7305	1.27e-08
		7555	1.28e-08
		7755	1.29e-08
		7755	1.29e-08
		7755	1.29e-08
		7605	1.31e-08
		7755	1.31e-08
		7905	1.31e-08
		7405	1.36e-08
		7655	1.38e-08
		7905	1.4e-08
		7655	1.42e-08
		7055	1.63e-08
		7555	1.66e-08
		7655	1.68e-08
		7805	1.69e-08
		8155	1.71e-08
		8255	1.71e-08
		8205	1.72e-08
		8205	1.73e-08
		8155	1.73e-08
		8105	1.74e-08
		8355	1.74e-08
		8255	1.75e-08
		8255	1.76e-08
		8355	1.77e-08
		8555	1.77e-08
		8505	1.78e-08
		8155	1.77e-08
		8355	1.78e-08
		7855	1.85e-08
		8105	1.89e-08
		8555	1.91e-08
		8605	1.92e-08
		8805	1.93e-08
		8855	1.94e-08
		8855	1.95e-08
		8505	2.1e-08
		7505	2.24e-08
		8205	2.31e-08
		8605	2.33e-08
		8855	2.35e-08
		8905	2.35e-08
		8755	2.37e-08
		9155	2.37e-08
		9105	2.38e-08
		9305	2.39e-08
		9155	2.39e-08
		8755	2.39e-08
		9005	2.4e-08
		9255	2.4e-08
		9255	2.41e-08
		9355	2.42e-08
		9255	2.42e-08
		9405	2.43e-08
		9655	2.44e-08
		9155	2.44e-08
		9305	2.45e-08
		9555	2.45e-08
		9705	2.46e-08
		9755	2.47e-08
		9755	2.48e-08
		9805	2.48e-08
		9505	2.5e-08
		9505	2.52e-08
		9705	2.53e-08
		9705	2.53e-08
		9805	2.54e-08
		10005	2.55e-08
		9705	2.55e-08
		9755	2.56e-08
		10005	2.57e-08
		10205	2.57e-08
		10355	2.58e-08
		10405	2.59e-08
		10255	2.6e-08
		6405	3.35e-08
		7355	3.83e-08
		9405	4.02e-08
		10155	4.12e-08
		10455	4.15e-08
		10155	4.17e-08
		10405	4.18e-08
		10505	4.2e-08
		10455	4.2e-08
		10205	4.21e-08
		10455	4.22e-08
		10605	4.23e-08
		10055	4.25e-08
		10305	4.26e-08
		10455	4.27e-08
		9605	4.27e-08
		9805	4.27e-08
		10105	4.28e-08
		10605	4.29e-08
		10705	4.3e-08
		10755	4.31e-08
		10705	4.31e-08
		10655	4.45e-08
		7755	4.94e-08
		9055	5.13e-08
		10305	5.21e-08
		10705	5.25e-08
		11005	5.27e-08
		10655	5.28e-08
		10705	5.29e-08
		10905	5.3e-08
		11155	5.31e-08
		11005	5.31e-08
		10805	5.32e-08
		11055	5.33e-08
		11055	5.33e-08
		11205	5.34e-08
		11355	5.35e-08
		11405	5.35e-08
		10705	5.36e-08
		10955	5.36e-08
		11305	5.37e-08
		11155	5.4e-08
		10805	5.4e-08
		11005	5.42e-08
		7355	5.99e-08
		8005	6.41e-08
		10305	6.59e-08
		11305	6.66e-08
		11355	6.7e-08
		11455	6.72e-08
		11705	6.74e-08
		11855	6.74e-08
		11705	6.78e-08
		11555	6.82e-08
		11705	6.84e-08
		11755	6.85e-08
		11055	6.85e-08
		11355	6.86e-08
		10605	7.06e-08
		10905	7.1e-08
		11205	7.12e-08
		11605	7.14e-08
		12005	7.15e-08
		12105	7.16e-08
		11855	7.17e-08
		11955	7.18e-08
		12105	7.19e-08
		11905	7.18e-08
		11805	7.19e-08
		12155	7.2e-08
		12305	7.21e-08
		11455	7.21e-08
		11755	7.22e-08
		12205	7.23e-08
		12355	7.24e-08
		12505	7.24e-08
		10255	7.21e-08
		10355	7.23e-08
		11705	7.23e-08
		12405	7.24e-08
		12405	7.25e-08
		12205	7.24e-08
		11505	7.25e-08
		12255	7.26e-08
		9455	7.74e-08
		8105	8.45e-08
		10905	8.74e-08
		11455	8.84e-08
		11105	8.89e-08
		12055	8.93e-08
		12305	8.94e-08
		12255	8.96e-08
		11855	8.97e-08
		11955	8.99e-08
		11805	9e-08
		11805	9.01e-08
		11905	9.01e-08
		11755	9.01e-08
		11605	9.01e-08
		11955	9.03e-08
		12205	9.03e-08
		12105	9.03e-08
		12055	9.04e-08
		12105	9.05e-08
		11705	9.05e-08
		11705	9.05e-08
		12155	9.06e-08
		11855	9.06e-08
		12005	9.07e-08
		11755	9.07e-08
		11905	9.07e-08
		11955	9.08e-08
		12055	9.08e-08
		12005	9.08e-08
		11705	9.09e-08
		11805	9.09e-08
		11655	9.09e-08
		11705	9.1e-08
		11855	9.1e-08
		11805	9.1e-08
		11905	9.1e-08
		11955	9.11e-08
		11655	9.11e-08
		11705	9.11e-08
		11655	9.11e-08
		11755	9.11e-08
		11705	9.11e-08
		11805	9.12e-08
		11905	9.12e-08
		11755	9.12e-08
		11405	9.15e-08
		11555	9.15e-08
		11805	9.16e-08
		10755	9.42e-08
		9105	9.78e-08
		10755	9.93e-08
		11455	9.99e-08
		11255	1e-07
		11405	1e-07
		11455	1e-07
		11605	1e-07
		11555	1e-07
		11605	1e-07
		11605	1e-07
		11605	1e-07
		11605	1e-07
		11655	1e-07
		11755	1e-07
		11805	1.01e-07
		11805	1.01e-07
		11805	1.01e-07
		11505	1.01e-07
		11405	1.01e-07
		11455	1.01e-07
		11355	1.01e-07
		11505	1.01e-07
		11605	1.01e-07
		11655	1.01e-07
		11355	1.01e-07
		11355	1.01e-07
		11405	1.01e-07
		10655	1e-07
		10955	1.01e-07
		11205	1e-07
		11455	1e-07
		11555	1.01e-07
		11505	1.01e-07
		11605	1.01e-07
		11405	1.01e-07
		11105	1.01e-07
		11305	1.01e-07
		11355	1.01e-07
		11105	1.01e-07
		11305	1.01e-07
		11305	1.01e-07
		11305	1.01e-07
		11255	1.01e-07
		11255	1.01e-07
		11305	1.01e-07
		11605	1.01e-07
		11455	1.01e-07
		11305	1.01e-07
		11355	1.01e-07
		11255	1.01e-07
		11205	1.01e-07
		11205	1.01e-07
		11205	1.01e-07
		10805	1.01e-07
		10905	1.01e-07
		9155	1.02e-07
		8855	1.03e-07
		10355	1.03e-07
		10905	1.03e-07
		10955	1.03e-07
		11055	1.03e-07
		11055	1.03e-07
		11055	1.03e-07
		10855	1.03e-07
		10905	1.03e-07
		11105	1.03e-07
		11205	1.03e-07
		11155	1.03e-07
		11155	1.03e-07
		11005	1.03e-07
		10855	1.03e-07
		10905	1.03e-07
		10805	1.03e-07
		10905	1.03e-07
		10855	1.03e-07
		10905	1.03e-07
		10955	1.03e-07
		11005	1.03e-07
		10955	1.03e-07
		10905	1.03e-07
		10855	1.03e-07
		10905	1.03e-07
		10755	1.03e-07
		10705	1.03e-07
		10655	1.03e-07
		10655	1.03e-07
		10805	1.03e-07
		10855	1.03e-07
		10705	1.03e-07
		10655	1.03e-07
		10605	1.03e-07
		10505	1.03e-07
		10605	1.03e-07
		10605	1.03e-07
		10255	1.03e-07
		9805	1.03e-07
		10205	1.03e-07
		10305	1.03e-07
		10455	1.03e-07
		10155	1.03e-07
		10305	1.03e-07
		10255	1.03e-07
		10155	1.02e-07
		10205	1.02e-07
		10205	1.02e-07
		10305	1.02e-07
		10105	1.02e-07
		10005	1.02e-07
		10005	1.02e-07
		10155	1.02e-07
		10155	1.02e-07
		10005	1.02e-07
		10105	1.02e-07
		10105	1.02e-07
		10105	1.02e-07
		10205	1.02e-07
		10205	1.02e-07
		10155	1.02e-07
		10155	1.02e-07
		10205	1.02e-07
		10155	1.02e-07
		10055	1.02e-07
		9905	1.02e-07
		10005	1.02e-07
		10005	1.02e-07
		10055	1.02e-07
		10105	1.02e-07
		10005	1.02e-07
		10005	1.02e-07
		9855	1.02e-07
		9905	1.02e-07
		9955	1.02e-07
		9705	1.02e-07
		9555	1.02e-07
		9705	1.02e-07
		9855	1.02e-07
		9555	1.02e-07
		9505	1.02e-07
		9655	1.02e-07
		9755	1.02e-07
		9755	1.02e-07
		9705	1.02e-07
		9555	1.02e-07
		9605	1.02e-07
		9605	1.02e-07
		9605	1.02e-07
		9605	1.02e-07
		9605	1.02e-07
		9605	1.02e-07
		9555	1.02e-07
		9555	1.02e-07
		9405	1.02e-07
		9455	1.02e-07
		9505	1.02e-07
		9405	1.02e-07
		9355	1.02e-07
		9405	1.02e-07
		9405	1.02e-07
		9255	1.02e-07
		9255	1.01e-07
		9255	1.01e-07
		9105	1.01e-07
		9205	1.01e-07
		9155	1.01e-07
		9205	1.01e-07
		9355	1.01e-07
		9205	1.01e-07
		9055	1.01e-07
		9055	1.01e-07
		8955	1.01e-07
		8955	1.01e-07
		8955	1.01e-07
		8805	1.01e-07
		8905	1.01e-07
		9005	1.01e-07
		8905	1.01e-07
		9005	1.01e-07
		9155	1.01e-07
		9055	1.01e-07
		8855	1.01e-07
		8905	1.01e-07
		8955	1.01e-07
		8855	1.01e-07
		8905	1.01e-07
		9055	1.01e-07
		8955	1.01e-07
		8855	1.01e-07
		8805	1.01e-07
		8805	1.01e-07
		8755	1.01e-07
		8805	1.01e-07
		8805	1.01e-07
		8655	1.01e-07
		8605	1.01e-07
		8705	1.01e-07
		8655	1.01e-07
		8655	1.01e-07
		8705	1.01e-07
		8655	1.01e-07
		8655	1.01e-07
		8605	1.01e-07
		8605	1.01e-07
		8655	1.01e-07
		8655	1e-07
		8605	1e-07
		8605	1e-07
		8555	1e-07
		8605	1e-07
		8555	1e-07
		8505	1e-07
		8555	1e-07
		8505	1e-07
		8555	1e-07
		8555	1e-07
		8505	1e-07
		8505	1e-07
		8555	1e-07
		8555	1e-07
		8455	1e-07
		8455	1e-07
		8455	1e-07
		8455	1e-07
		8405	1e-07
		8405	1e-07
		8355	1e-07
		8405	1e-07
		8405	1e-07
		8405	1e-07
		8405	1e-07
		8405	1e-07
		8405	9.99e-08
		8355	9.99e-08
		8355	9.99e-08
		8355	9.99e-08
		8355	9.99e-08
		8355	9.99e-08
		8555	9.99e-08
		8455	9.99e-08
		8355	9.98e-08
		8305	9.98e-08
		8305	9.98e-08
		8305	9.98e-08
		8255	9.98e-08
		8305	9.97e-08
		8305	9.97e-08
		8255	9.97e-08
		8255	9.97e-08
		8255	9.97e-08
		8255	9.97e-08
		8205	9.96e-08
		8205	9.96e-08
		8205	9.96e-08
		8205	9.96e-08
		8205	9.96e-08
		8205	9.96e-08
		8155	9.96e-08
		8105	9.96e-08
		8155	9.95e-08
		8155	9.95e-08
		8105	9.95e-08
		8155	9.95e-08
		8155	9.95e-08
		8155	9.94e-08
		8105	9.94e-08
		8155	9.94e-08
		8105	9.94e-08
		8055	9.94e-08
		8055	9.94e-08
		7955	9.94e-08
		7955	9.93e-08
		8005	9.93e-08
		8005	9.93e-08
		8005	9.93e-08
		7955	9.93e-08
		7955	9.93e-08
		8005	9.93e-08
		8205	9.93e-08
		8055	9.93e-08
		7955	9.92e-08
		7955	9.92e-08
		7955	9.92e-08
		7905	9.92e-08
		7855	9.91e-08
		7955	9.91e-08
		7905	9.91e-08
		7855	9.91e-08
		7905	9.91e-08
		7855	9.91e-08
		7805	9.91e-08
		7805	9.91e-08
		7805	9.9e-08
		7805	9.9e-08
		7805	9.9e-08
		7755	9.9e-08
		7755	9.9e-08
		7755	9.9e-08
		7755	9.89e-08
		7805	9.89e-08
		7805	9.89e-08
		7755	9.89e-08
		7705	9.89e-08
		7755	9.89e-08
		7705	9.88e-08
		7705	9.88e-08
		7705	9.88e-08
		7705	9.88e-08
		7705	9.88e-08
		7655	9.88e-08
		7655	9.88e-08
		7655	9.87e-08
		7655	9.87e-08
		7655	9.87e-08
		7605	9.87e-08
		7605	9.87e-08
		7605	9.87e-08
		7605	9.86e-08
		7605	9.86e-08
		7555	9.86e-08
		7555	9.86e-08
		7555	9.86e-08
		7555	9.86e-08
		7555	9.86e-08
		7505	9.86e-08
		7505	9.86e-08
		7505	9.86e-08
		7505	9.86e-08
		7505	9.85e-08
		7505	9.85e-08
		7505	9.85e-08
		7505	9.85e-08
		7455	9.85e-08
		7455	9.85e-08
		7455	9.84e-08
		7405	9.84e-08
		7405	9.84e-08
		7405	9.84e-08
		7405	9.84e-08
		7355	9.84e-08
		7355	9.83e-08
		7355	9.83e-08
		7355	9.83e-08
		7355	9.83e-08
		7305	9.83e-08
		7305	9.83e-08
		7305	9.83e-08
		7305	9.83e-08
		7255	9.83e-08
		7255	9.82e-08
		7255	9.82e-08
		7205	9.82e-08
		7205	9.82e-08
		7255	9.82e-08
		7255	9.82e-08
		7255	9.81e-08
		7205	9.81e-08
		7205	9.81e-08
		7205	9.81e-08
		7155	9.81e-08
		7155	9.81e-08
		7155	9.8e-08
		7155	9.8e-08
		7105	9.8e-08
		7105	9.8e-08
		7105	9.8e-08
		7105	9.8e-08
		7055	9.8e-08
		7055	9.79e-08
		7055	9.79e-08
		7055	9.79e-08
		7055	9.79e-08
		7005	9.79e-08
		7005	9.79e-08
		7005	9.78e-08
		7005	9.78e-08
		7005	9.78e-08
		7005	9.78e-08
		7005	9.78e-08
		6955	9.78e-08
		6955	9.77e-08
		6955	9.78e-08
		6955	9.77e-08
		6955	9.77e-08
		6905	9.77e-08
		6905	9.77e-08
		6905	9.76e-08
		6905	9.76e-08
		6905	9.76e-08
		6855	9.76e-08
		6855	9.76e-08
		6855	9.76e-08
		6855	9.76e-08
		6855	9.76e-08
		6855	9.75e-08
		6855	9.75e-08
		6805	9.75e-08
		6805	9.75e-08
		6805	9.75e-08
		6805	9.75e-08
		6805	9.75e-08
		6805	9.75e-08
		6805	9.74e-08
		6805	9.74e-08
		6805	9.74e-08
		6755	9.74e-08
		6755	9.74e-08
		6755	9.74e-08
		6755	9.74e-08
		6755	9.73e-08
		6755	9.73e-08
		6755	9.73e-08
		6755	9.73e-08
		6705	9.73e-08
		6705	9.73e-08
		6705	9.72e-08
		6705	9.72e-08
		6705	9.72e-08
		6655	9.72e-08
		6655	9.72e-08
		6655	9.72e-08
		6655	9.72e-08
		6655	9.72e-08
		6605	9.71e-08
		6605	9.71e-08
		6605	9.71e-08
		6605	9.71e-08
		6605	9.71e-08
		6605	9.71e-08
		6605	9.7e-08
		6555	9.71e-08
		6555	9.7e-08
		6555	9.7e-08
		6555	9.7e-08
		6505	9.7e-08
		6505	9.7e-08
		6505	9.7e-08
		6505	9.69e-08
		6455	9.69e-08
		6455	9.69e-08
		6455	9.69e-08
		6455	9.69e-08
		6455	9.69e-08
		6455	9.69e-08
		6405	9.68e-08
		6405	9.69e-08
		6405	9.68e-08
		6405	9.68e-08
		6405	9.68e-08
		6405	9.68e-08
		6405	9.68e-08
		6405	9.67e-08
		6405	9.67e-08
		6405	9.67e-08
		6355	9.67e-08
		6355	9.67e-08
		6355	9.67e-08
		6355	9.67e-08
		6355	9.66e-08
		6305	9.66e-08
		6305	9.66e-08
		6305	9.66e-08
		6305	9.66e-08
		6305	9.66e-08
		6305	9.66e-08
		6305	9.66e-08
		6255	9.65e-08
		6255	9.66e-08
		6255	9.65e-08
		6255	9.65e-08
		6255	9.65e-08
		6205	9.65e-08
		6205	9.65e-08
		6205	9.65e-08
		6205	9.64e-08
		6205	9.64e-08
		6205	9.64e-08
		6155	9.64e-08
		6155	9.64e-08
		6155	9.64e-08
		6150	9.64e-08
		6145	9.64e-08
		6135	9.64e-08
		6125	9.64e-08
		6120	9.63e-08
		6105	9.63e-08
		6100	9.63e-08
		6115	9.63e-08
		6095	9.63e-08
		6075	9.63e-08
		6070	9.63e-08
		6060	9.62e-08
		6060	9.63e-08
		6050	9.62e-08
		6040	9.62e-08
		6030	9.62e-08
		6025	9.62e-08
		6015	9.62e-08
		6010	9.62e-08
		6000	9.62e-08
		5995	9.62e-08
		5985	9.61e-08
		5980	9.61e-08
		5980	9.61e-08
		5975	9.61e-08
		5965	9.61e-08
		5955	9.61e-08
		5950	9.61e-08
		5950	9.61e-08
		5940	9.6e-08
		5935	9.61e-08
		5925	9.6e-08
		5920	9.6e-08
		5915	9.6e-08
		5910	9.6e-08
		5910	9.6e-08
		5905	9.6e-08
		5905	9.6e-08
		5895	9.6e-08
		5890	9.59e-08
		5885	9.59e-08
		5880	9.59e-08
		5875	9.59e-08
		5870	9.59e-08
		5860	9.59e-08
		5855	9.59e-08
		5855	9.59e-08
		5855	9.59e-08
		5845	9.58e-08
		5835	9.58e-08
		5825	9.58e-08
		5825	9.58e-08
		5820	9.58e-08
		5810	9.58e-08
		5805	9.58e-08
		5800	9.58e-08
		5795	9.58e-08
		5790	9.58e-08
		5785	9.57e-08
		5780	9.57e-08
		5775	9.58e-08
		5770	9.57e-08
		5765	9.57e-08
		5760	9.57e-08
		5755	9.57e-08
		5745	9.57e-08
		5740	9.57e-08
		5735	9.56e-08
		5725	9.56e-08
		5720	9.57e-08
		5715	9.56e-08
		5710	9.56e-08
		5700	9.56e-08
		5820	9.56e-08
		5760	9.56e-08
		5710	9.56e-08
		5690	9.56e-08
		5680	9.56e-08
		5675	9.56e-08
		5665	9.56e-08
		5660	9.56e-08
		5655	9.56e-08
		5650	9.56e-08
		5645	9.55e-08
		5635	9.55e-08
		5635	9.55e-08
		5635	9.55e-08
		5630	9.54e-08
		5620	9.55e-08
		5620	9.55e-08
		5615	9.55e-08
		5610	9.54e-08
		5610	9.55e-08
		5940	9.55e-08
		5795	9.55e-08
		5660	9.55e-08
		5615	9.55e-08
		5600	9.55e-08
		5600	9.54e-08
		5595	9.54e-08
		5585	9.54e-08
		5585	9.54e-08
		5580	9.54e-08
		5580	9.54e-08
		5580	9.54e-08
		5575	9.54e-08
		5565	9.54e-08
		5560	9.53e-08
		5560	9.53e-08
		5560	9.54e-08
		5555	9.53e-08
		5550	9.53e-08
		5550	9.53e-08
		5545	9.53e-08
		5545	9.53e-08
		5540	9.53e-08
		5535	9.53e-08
		5535	9.53e-08
		5530	9.53e-08
		5525	9.53e-08
		5525	9.53e-08
		5520	9.53e-08
		5520	9.53e-08
		5515	9.52e-08
		5515	9.52e-08
		5505	9.52e-08
		5505	9.52e-08
		5505	9.52e-08
		5495	9.52e-08
		5495	9.52e-08
		5490	9.52e-08
		5485	9.52e-08
		5485	9.52e-08
		5480	9.52e-08
		5475	9.52e-08
		5475	9.52e-08
		5470	9.52e-08
		5470	9.52e-08
		5470	9.52e-08
		5920	9.47e-08
		5830	9.48e-08
		5590	9.47e-08
		5500	9.47e-08
		5470	9.48e-08
		5465	9.48e-08
		5465	9.47e-08
		5460	9.47e-08
		5460	9.47e-08
		5460	9.47e-08
		5460	9.47e-08
		5455	9.47e-08
		5455	9.47e-08
		5445	9.47e-08
		5440	9.47e-08
		5440	9.47e-08
		5440	9.47e-08
		5440	9.47e-08
		5435	9.47e-08
		5430	9.47e-08
		5430	9.47e-08
		5425	9.47e-08
		5425	9.47e-08
		5420	9.47e-08
		5415	9.46e-08
		5415	9.46e-08
		5415	9.46e-08
		5410	9.46e-08
		5410	9.46e-08
		5415	9.46e-08
		5410	9.46e-08
		5410	9.46e-08
		5405	9.46e-08
		5400	9.46e-08
		5400	9.46e-08
		5395	9.46e-08
		5395	9.46e-08
		5390	9.46e-08
		5390	9.46e-08
		5390	9.46e-08
		5390	9.46e-08
		5380	9.46e-08
		5380	9.46e-08
		5380	9.45e-08
		5380	9.46e-08
		5375	9.46e-08
		5375	9.46e-08
		5370	9.46e-08
		5370	9.46e-08
		5365	9.46e-08
		5360	9.46e-08
		5355	9.46e-08
		5355	9.45e-08
		5350	9.45e-08
		5345	9.46e-08
		5340	9.45e-08
		5330	9.46e-08
		5335	9.45e-08
		5325	9.45e-08
		5445	9.46e-08
		5450	9.45e-08
		5370	9.45e-08
		5330	9.45e-08
		5315	9.46e-08
		5310	9.45e-08
		5310	9.45e-08
		5300	9.45e-08
		5335	9.45e-08
		5320	9.46e-08
		5300	9.45e-08
		5290	9.45e-08
		5285	9.45e-08
		5275	9.45e-08
		5270	9.45e-08
		5270	9.45e-08
		5270	9.45e-08
		5265	9.45e-08
		5265	9.44e-08
		5260	9.45e-08
		5255	9.45e-08
		5250	9.45e-08
		5250	9.45e-08
		5245	9.45e-08
		5245	9.44e-08
		5240	9.45e-08
		5235	9.45e-08
		5235	9.45e-08
		5235	9.45e-08
		5230	9.45e-08
		5225	9.44e-08
		5215	9.45e-08
		5215	9.44e-08
		5215	9.44e-08
		5215	9.45e-08
		5210	9.44e-08
		5205	9.44e-08
		5200	9.44e-08
		5185	9.44e-08
		5185	9.44e-08
		5190	9.44e-08
		5185	9.44e-08
		5175	9.44e-08
		5165	9.44e-08
		5155	9.44e-08
		5160	9.44e-08
		5160	9.44e-08
		5155	9.44e-08
		5150	9.44e-08
		5140	9.44e-08
		5140	9.44e-08
		5135	9.44e-08
		5125	9.44e-08
		5115	9.44e-08
		5115	9.44e-08
		5115	9.44e-08
		5110	9.44e-08
		5105	9.44e-08
		5095	9.43e-08
		5090	9.44e-08
		5085	9.43e-08
		5080	9.43e-08
		5080	9.43e-08
		5080	9.43e-08
		5075	9.44e-08
		5075	9.43e-08
		5065	9.43e-08
		5060	9.43e-08
		5050	9.43e-08
		5045	9.43e-08
		5040	9.43e-08
		5040	9.43e-08
		5030	9.43e-08
		5030	9.43e-08
		5020	9.43e-08
		5020	9.43e-08
		5010	9.43e-08
		5010	9.43e-08
		5005	9.43e-08
		5000	9.43e-08
		4995	9.43e-08
		4990	9.43e-08
		4985	9.43e-08
		4980	9.43e-08
		4975	9.43e-08
		4970	9.42e-08
		4960	9.42e-08
		4960	9.42e-08
		4955	9.42e-08
		4950	9.42e-08
		4955	9.42e-08
		4950	9.42e-08
		4945	9.42e-08
		4940	9.42e-08
		4940	9.42e-08
		4940	9.42e-08
		4930	9.42e-08
		4925	9.42e-08
		4925	9.42e-08
		4925	9.42e-08
		4920	9.42e-08
		4915	9.42e-08
		4920	9.42e-08
		4915	9.42e-08
		4910	9.42e-08
		4910	9.42e-08
		4910	9.42e-08
		4900	9.42e-08
		4900	9.42e-08
		4890	9.42e-08
		4890	9.42e-08
		4895	9.42e-08
		4890	9.41e-08
		4890	9.42e-08
		4885	9.41e-08
		4885	9.42e-08
		4880	9.42e-08
		4875	9.41e-08
		4875	9.41e-08
		4870	9.42e-08
		4870	9.41e-08
		4865	9.42e-08
		4855	9.42e-08
		4855	9.41e-08
		4855	9.41e-08
		4845	9.41e-08
		4845	9.41e-08
		4835	9.41e-08
		4835	9.41e-08
		4835	9.41e-08
		4830	9.41e-08
		4830	9.41e-08
		4825	9.41e-08
		4820	9.41e-08
		4815	9.41e-08
		4810	9.41e-08
		4805	9.41e-08
		4810	9.4e-08
		4810	9.4e-08
		4805	9.41e-08
		4800	9.4e-08
		4795	9.4e-08
		4795	9.41e-08
		4780	9.41e-08
		4780	9.4e-08
		4780	9.41e-08
		4780	9.4e-08
		4775	9.4e-08
		4775	9.4e-08
		4765	9.4e-08
		4760	9.4e-08
		4765	9.4e-08
		4760	9.4e-08
		4760	9.4e-08
		4760	9.4e-08
		4755	9.4e-08
		4750	9.4e-08
		4745	9.4e-08
		4745	9.4e-08
		4740	9.4e-08
		4740	9.4e-08
		4735	9.4e-08
		4730	9.4e-08
		4725	9.39e-08
		4720	9.4e-08
		4720	9.4e-08
		4720	9.4e-08
		4715	9.4e-08
		4705	9.39e-08
		4700	9.39e-08
		4705	9.39e-08
		4710	9.39e-08
		4705	9.39e-08
		4705	9.39e-08
		4700	9.39e-08
		4690	9.39e-08
		4690	9.39e-08
		4685	9.39e-08
		4685	9.39e-08
		4680	9.39e-08
		4675	9.39e-08
		4675	9.39e-08
		4670	9.39e-08
		4670	9.39e-08
		4670	9.39e-08
		4670	9.39e-08
		4665	9.39e-08
		4665	9.39e-08
		4660	9.39e-08
		4655	9.39e-08
		4650	9.38e-08
		4645	9.39e-08
		4645	9.39e-08
		4640	9.38e-08
		4630	9.38e-08
		4625	9.38e-08
		4620	9.38e-08
		4620	9.38e-08
		4700	9.34e-08
		5100	9.35e-08
		4840	9.35e-08
		4675	9.34e-08
		4625	9.34e-08
		4615	9.34e-08
		4605	9.34e-08
		4600	9.34e-08
		4595	9.34e-08
		4590	9.34e-08
		4585	9.34e-08
		4585	9.34e-08
		4580	9.34e-08
		4575	9.34e-08
		4570	9.34e-08
		4565	9.34e-08
		4560	9.34e-08
		4555	9.34e-08
		4555	9.34e-08
		4555	9.34e-08
		4550	9.34e-08
		4540	9.34e-08
		4540	9.34e-08
		4540	9.34e-08
		4535	9.34e-08
		4535	9.34e-08
		4530	9.33e-08
		4525	9.34e-08
		4520	9.33e-08
		4520	9.33e-08
		4515	9.34e-08
		4515	9.33e-08
		4510	9.33e-08
		4505	9.34e-08
		4500	9.33e-08
		4500	9.33e-08
		4500	9.34e-08
		4495	9.33e-08
		4490	9.33e-08
		4485	9.33e-08
		4480	9.33e-08
		4480	9.33e-08
		4475	9.33e-08
		4470	9.33e-08
		4470	9.33e-08
		4460	9.33e-08
		4455	9.33e-08
		4455	9.33e-08
		4455	9.33e-08
		4450	9.33e-08
		4450	9.32e-08
		4445	9.33e-08
		4440	9.33e-08
		4435	9.33e-08
		4430	9.32e-08
		4425	9.33e-08
		4420	9.32e-08
		4415	9.32e-08
		4415	9.33e-08
		4410	9.32e-08
		4405	9.32e-08
		4400	9.32e-08
		4400	9.32e-08
		4400	9.32e-08
		4395	9.32e-08
		4390	9.32e-08
		4390	9.32e-08
		4385	9.32e-08
		4380	9.32e-08
		4375	9.32e-08
		4375	9.32e-08
		4370	9.32e-08
		4360	9.32e-08
		4355	9.32e-08
		4355	9.32e-08
		4350	9.32e-08
		4345	9.32e-08
		4335	9.32e-08
		4335	9.32e-08
		4335	9.32e-08
		4330	9.32e-08
		4430	9.32e-08
		4490	9.32e-08
		4385	9.32e-08
		4340	9.32e-08
		4320	9.32e-08
		4310	9.32e-08
		4310	9.32e-08
		4305	9.32e-08
		4300	9.32e-08
		4300	9.32e-08
		4295	9.32e-08
		4295	9.32e-08
		4295	9.32e-08
		4290	9.31e-08
		4290	9.32e-08
		4290	9.31e-08
		4290	9.32e-08
		4290	9.31e-08
		4280	9.32e-08
		4280	9.32e-08
		4275	9.31e-08
		4275	9.31e-08
		4275	9.32e-08
		4270	9.31e-08
		4270	9.31e-08
		4265	9.31e-08
		4270	9.31e-08
		4260	9.31e-08
		4260	9.31e-08
		4260	9.31e-08
		4260	9.31e-08
		4260	9.31e-08
		4260	9.31e-08
		4255	9.31e-08
		4255	9.31e-08
		4250	9.31e-08
		4250	9.31e-08
		4245	9.31e-08
		4245	9.31e-08
		4240	9.31e-08
		4235	9.31e-08
		4240	9.31e-08
		4235	9.31e-08
		4230	9.31e-08
		4230	9.31e-08
		4225	9.3e-08
		4225	9.31e-08
		4220	9.31e-08
		4215	9.31e-08
		4215	9.3e-08
		4210	9.3e-08
		4210	9.3e-08
		4205	9.3e-08
		4205	9.3e-08
		4200	9.3e-08
		4200	9.3e-08
		4195	9.3e-08
		4185	9.3e-08
		4190	9.3e-08
		4185	9.3e-08
		4185	9.3e-08
		4185	9.3e-08
		4175	9.3e-08
		4170	9.3e-08
		4165	9.3e-08
		4165	9.3e-08
		4165	9.3e-08
		4165	9.3e-08
		4165	9.3e-08
		4160	9.3e-08
		4155	9.3e-08
		4155	9.3e-08
		4155	9.3e-08
		4150	9.3e-08
		4150	9.3e-08
		4150	9.3e-08
		4150	9.3e-08
		4145	9.3e-08
		4140	9.29e-08
		4140	9.29e-08
		4135	9.29e-08
		4135	9.29e-08
		4135	9.3e-08
		4130	9.3e-08
		4125	9.29e-08
		4120	9.3e-08
		4120	9.29e-08
		4120	9.29e-08
		4115	9.29e-08
		4115	9.29e-08
		4115	9.29e-08
		4110	9.29e-08
		4110	9.29e-08
		4110	9.29e-08
		4110	9.29e-08
		4105	9.29e-08
		4105	9.29e-08
		4110	9.29e-08
		4135	9.29e-08
		4110	9.29e-08
		4100	9.29e-08
		4095	9.29e-08
		4090	9.29e-08
		4090	9.29e-08
		4085	9.29e-08
		4085	9.29e-08
		4085	9.29e-08
		4085	9.29e-08
		4080	9.28e-08
		4075	9.29e-08
		4070	9.28e-08
		4070	9.28e-08
		4070	9.28e-08
		4065	9.28e-08
		4055	9.28e-08
		4055	9.29e-08
		4050	9.28e-08
		4045	9.28e-08
		4040	9.28e-08
		4040	9.28e-08
		4035	9.28e-08
		4035	9.28e-08
		4035	9.28e-08
		4030	9.28e-08
		4025	9.28e-08
		4020	9.28e-08
		4015	9.28e-08
		4010	9.28e-08
		4005	9.28e-08
		4000	9.28e-08
		4000	9.28e-08
		3995	9.28e-08
		3990	9.28e-08
		3985	9.28e-08
		3985	9.28e-08
		3980	9.27e-08
		3975	9.28e-08
		3975	9.28e-08
		3975	9.28e-08
		3970	9.28e-08
		3965	9.27e-08
		3960	9.28e-08
		3960	9.28e-08
		3960	9.27e-08
		3955	9.27e-08
		3950	9.28e-08
		3950	9.27e-08
		3945	9.28e-08
		3940	9.27e-08
		3935	9.27e-08
		3935	9.27e-08
		3935	9.27e-08
		3935	9.27e-08
		3930	9.27e-08
		3930	9.27e-08
		3925	9.27e-08
		3920	9.27e-08
		3920	9.27e-08
		3910	9.27e-08
		3910	9.27e-08
		3905	9.27e-08
		3905	9.27e-08
		3905	9.27e-08
		3905	9.27e-08
		3900	9.27e-08
		3890	9.27e-08
		3890	9.27e-08
		3890	9.27e-08
		3885	9.3e-08
		4345	9.23e-08
		4130	9.23e-08
		4030	9.23e-08
		3980	9.23e-08
		3915	9.23e-08
		3890	9.23e-08
		3875	9.23e-08
		3875	9.23e-08
		3875	9.23e-08
		3875	9.23e-08
		3870	9.23e-08
		3865	9.23e-08
		3860	9.23e-08
		3865	9.23e-08
		3860	9.23e-08
		3860	9.23e-08
		3855	9.23e-08
		3850	9.23e-08
		3845	9.23e-08
		3845	9.22e-08
		3840	9.23e-08
		3835	9.23e-08
		3830	9.23e-08
		3830	9.23e-08
		3825	9.22e-08
		3825	9.22e-08
		3820	9.22e-08
		3820	9.23e-08
		3815	9.23e-08
		3810	9.22e-08
		3810	9.22e-08
		3805	9.23e-08
		3800	9.23e-08
		3795	9.22e-08
		3790	9.22e-08
		3785	9.22e-08
		3785	9.22e-08
		3780	9.22e-08
		3775	9.22e-08
		3775	9.22e-08
		3770	9.22e-08
		3770	9.22e-08
		3770	9.22e-08
		3765	9.22e-08
		3765	9.22e-08
		3765	9.22e-08
		3765	9.22e-08
		3765	9.22e-08
		3760	9.22e-08
		3760	9.22e-08
		3760	9.22e-08
		3755	9.22e-08
		3755	9.22e-08
		3755	9.22e-08
		3755	9.22e-08
		3750	9.22e-08
		3750	9.22e-08
		3750	9.21e-08
		3750	9.22e-08
		3745	9.22e-08
		3745	9.21e-08
		3745	9.22e-08
		3745	9.21e-08
		3745	9.21e-08
		3740	9.22e-08
		3740	9.21e-08
		3740	9.21e-08
		3740	9.21e-08
		3735	9.21e-08
		3735	9.21e-08
		3725	9.21e-08
		3730	9.21e-08
		3730	9.21e-08
		3725	9.21e-08
		3720	9.21e-08
		3725	9.21e-08
		3720	9.21e-08
		3720	9.21e-08
		3715	9.21e-08
		3715	9.21e-08
		3705	9.21e-08
		3705	9.21e-08
		3705	9.21e-08
		3705	9.21e-08
		3700	9.21e-08
		3900	9.21e-08
		3925	9.21e-08
		3785	9.21e-08
		3725	9.21e-08
		3705	9.21e-08
		3700	9.21e-08
		3700	9.21e-08
		3700	9.21e-08
		3700	9.21e-08
		3695	9.21e-08
		3695	9.21e-08
		3690	9.21e-08
		3685	9.21e-08
		3685	9.21e-08
		3685	9.21e-08
		3680	9.21e-08
		3680	9.21e-08
		3675	9.21e-08
		3675	9.21e-08
		3680	9.21e-08
		3675	9.21e-08
		3675	9.21e-08
		3675	9.21e-08
		3670	9.21e-08
		3670	9.21e-08
		3665	9.21e-08
		3665	9.21e-08
		3665	9.21e-08
		3660	9.21e-08
		3655	9.21e-08
		3655	9.21e-08
		3655	9.21e-08
		3655	9.21e-08
		3650	9.21e-08
		3650	9.21e-08
		3650	9.21e-08
		3650	9.21e-08
		3650	9.21e-08
		3650	9.2e-08
		3645	9.21e-08
		3645	9.2e-08
		3650	9.2e-08
		3640	9.21e-08
		3640	9.2e-08
		3640	9.2e-08
		3640	9.2e-08
		3640	9.2e-08
		3635	9.2e-08
		3635	9.2e-08
		3635	9.2e-08
		3630	9.2e-08
		3630	9.2e-08
		3630	9.2e-08
		3630	9.2e-08
		3630	9.2e-08
		3625	9.2e-08
		3620	9.2e-08
		3620	9.2e-08
		3615	9.2e-08
		3610	9.2e-08
		3610	9.2e-08
		3605	9.2e-08
		3605	9.2e-08
		3595	9.2e-08
		3595	9.2e-08
		3595	9.2e-08
		3590	9.2e-08
		3590	9.2e-08
		3585	9.2e-08
		3580	9.19e-08
		3580	9.2e-08
		3575	9.2e-08
		3570	9.2e-08
		3570	9.2e-08
		3565	9.2e-08
		3560	9.2e-08
		3555	9.2e-08
		3550	9.2e-08
		3550	9.2e-08
		3545	9.2e-08
		3545	9.19e-08
		3540	9.19e-08
		3540	9.19e-08
		3535	9.19e-08
		3535	9.2e-08
		3530	9.2e-08
		3530	9.19e-08
		3525	9.19e-08
		3520	9.19e-08
		3520	9.19e-08
		3520	9.19e-08
		3515	9.19e-08
		3510	9.19e-08
		3510	9.19e-08
		3510	9.19e-08
		3505	9.19e-08
		3505	9.19e-08
		3505	9.19e-08
		3500	9.19e-08
		3495	9.19e-08
		3500	9.19e-08
		3495	9.19e-08
		3495	9.19e-08
		3490	9.19e-08
		3485	9.19e-08
		3480	9.19e-08
		3480	9.19e-08
		3480	9.19e-08
		3480	9.19e-08
		3475	9.19e-08
		3475	9.19e-08
		3475	9.19e-08
		3470	9.19e-08
		3470	9.19e-08
		3465	9.19e-08
		3465	9.19e-08
		3460	9.19e-08
		3455	9.19e-08
		3455	9.19e-08
		3445	9.19e-08
		3440	9.19e-08
		3440	9.19e-08
		3440	9.19e-08
		3435	9.19e-08
		3435	9.18e-08
		3430	9.19e-08
		3430	9.18e-08
		3430	9.18e-08
		3430	9.19e-08
		3425	9.18e-08
		3425	9.18e-08
		3425	9.18e-08
		3420	9.18e-08
		3415	9.18e-08
		3410	9.18e-08
		3410	9.18e-08
		3405	9.18e-08
		3400	9.18e-08
		3400	9.18e-08
[truncated: 4,603 more rows]

## Sheet: Figure S5d
Supplementary Figure 5d Q-V plot of CFT mode without breakdown
	Voltage	Charge
	V	C
	0	-1.33e-12
	0	5.14e-12
	5	5.14e-12
	10	1.16e-11
	10	2.13e-11
	10	2.45e-11
	5	2.78e-11
	10	3.42e-11
	15	3.42e-11
	15	4.07e-11
	15	4.72e-11
	25	5.36e-11
	25	5.69e-11
	25	6.33e-11
	25	6.33e-11
	25	7.3e-11
	25	7.63e-11
	30	7.63e-11
	30	8.27e-11
	35	8.6e-11
	35	9.24e-11
	35	9.89e-11
	35	9.89e-11
	35	1.02e-10
	40	1.09e-10
	45	1.18e-10
	50	1.22e-10
	60	1.25e-10
	65	1.28e-10
	65	1.34e-10
	70	1.41e-10
	80	1.47e-10
	80	1.47e-10
	90	1.54e-10
	95	1.54e-10
	100	1.67e-10
	110	1.7e-10
	115	1.77e-10
	115	1.8e-10
	120	1.86e-10
	125	1.93e-10
	130	1.96e-10
	135	1.99e-10
	140	2.09e-10
	140	2.09e-10
	145	2.19e-10
	150	2.25e-10
	160	2.25e-10
	165	2.31e-10
	170	2.35e-10
	175	2.44e-10
	180	2.51e-10
	185	2.51e-10
	185	2.57e-10
	195	2.64e-10
	200	2.74e-10
	210	2.8e-10
	220	2.83e-10
	220	2.9e-10
	225	3.03e-10
	230	3.06e-10
	235	3.12e-10
	240	3.19e-10
	245	3.22e-10
	255	3.35e-10
	260	3.29e-10
	270	3.45e-10
	275	3.48e-10
	280	3.58e-10
	285	3.61e-10
	290	3.61e-10
	305	3.77e-10
	310	3.87e-10
	315	3.9e-10
	315	4e-10
	320	4.26e-10
	320	4.13e-10
	320	4.19e-10
	320	4.22e-10
	325	4.35e-10
	330	4.45e-10
	335	4.48e-10
	335	4.51e-10
	330	4.58e-10
	335	4.68e-10
	335	4.74e-10
	335	4.84e-10
	345	4.87e-10
	345	4.93e-10
	350	5.03e-10
	355	5.13e-10
	355	5.19e-10
	360	5.19e-10
	365	5.26e-10
	365	5.39e-10
	370	5.45e-10
	375	5.52e-10
	380	5.55e-10
	385	5.61e-10
	385	5.71e-10
	390	5.81e-10
	395	5.87e-10
	400	5.9e-10
	405	5.97e-10
	405	6.1e-10
	410	6.16e-10
	410	6.26e-10
	410	6.26e-10
	415	6.29e-10
	420	6.42e-10
	425	6.52e-10
	430	6.58e-10
	430	6.62e-10
	435	6.71e-10
	435	6.75e-10
	440	6.87e-10
	440	6.91e-10
	440	6.94e-10
	445	7e-10
	450	7.13e-10
	455	7.23e-10
	455	7.26e-10
	455	7.29e-10
	455	7.36e-10
	465	7.46e-10
	470	7.52e-10
	475	7.59e-10
	485	7.62e-10
	490	7.68e-10
	500	7.81e-10
	505	7.91e-10
	510	7.91e-10
	515	7.97e-10
	525	8.1e-10
	530	8.17e-10
	540	8.23e-10
	545	8.3e-10
	550	8.33e-10
	550	8.39e-10
	560	8.52e-10
	570	8.59e-10
	570	8.65e-10
	575	8.72e-10
	580	8.78e-10
	585	8.85e-10
	585	8.94e-10
	590	8.98e-10
	595	9.04e-10
	600	9.11e-10
	610	9.24e-10
	615	9.3e-10
	620	9.36e-10
	620	9.4e-10
	625	9.46e-10
	630	9.59e-10
	640	9.62e-10
	645	9.69e-10
	650	9.75e-10
	655	9.82e-10
	660	9.95e-10
	665	9.98e-10
	665	1e-09
	670	1.01e-09
	680	1.01e-09
	685	1.03e-09
	695	1.03e-09
	700	1.04e-09
	700	1.03e-09
	710	1.05e-09
	715	1.06e-09
	725	1.07e-09
	730	1.07e-09
	740	1.08e-09
	740	1.09e-09
	745	1.09e-09
	750	1.1e-09
	750	1.1e-09
	745	1.09e-09
	755	1.12e-09
	755	1.13e-09
	760	1.14e-09
	765	1.14e-09
	770	1.15e-09
	770	1.16e-09
	770	1.16e-09
	770	1.17e-09
	775	1.18e-09
	780	1.18e-09
	786.5	1.19e-09
	786.5	1.2e-09
	791	1.21e-09
	796	1.21e-09
	799.5	1.22e-09
	806	1.23e-09
	807.5	1.23e-09
	812.5	1.24e-09
	820.5	1.25e-09
	823.5	1.25e-09
	828.5	1.26e-09
	831.5	1.27e-09
	838	1.28e-09
	844.5	1.29e-09
	848	1.29e-09
	849.5	1.3e-09
	856	1.31e-09
	861	1.31e-09
	857.5	1.32e-09
	862.5	1.32e-09
	864	1.33e-09
	870.5	1.34e-09
	873.5	1.35e-09
	880	1.35e-09
	886.5	1.36e-09
	891.5	1.37e-09
	891.5	1.38e-09
	895	1.39e-09
	898	1.39e-09
	904.5	1.4e-09
	909.5	1.41e-09
	914	1.42e-09
	916	1.42e-09
	916	1.43e-09
	919	1.44e-09
	924	1.45e-09
	928.5	1.45e-09
	937	1.46e-09
	945	1.47e-09
	953	1.47e-09
	961	1.48e-09
	969	1.49e-09
	972.5	1.5e-09
	980.5	1.51e-09
	988.5	1.51e-09
	998.5	1.52e-09
	1006.5	1.53e-09
	1016	1.54e-09
	1022.5	1.55e-09
	1029	1.55e-09
	1038.5	1.56e-09
	1043.5	1.57e-09
	1051.5	1.57e-09
	1060	1.59e-09
	1066	1.59e-09
	1071	1.6e-09
	1079	1.61e-09
	1085.5	1.62e-09
	1092	1.63e-09
	1098.5	1.64e-09
	1106.5	1.65e-09
	1113	1.66e-09
	1119.5	1.66e-09
	1129.5	1.67e-09
	1136	1.68e-09
	1142.5	1.7e-09
	1150.5	1.71e-09
	1161.5	1.72e-09
	1173	1.72e-09
	1174.5	1.73e-09
	1178	1.74e-09
	1187.5	1.75e-09
	1197.5	1.76e-09
	1202	1.76e-09
	1207	1.78e-09
	1215	1.79e-09
	1225	1.79e-09
	1234.5	1.81e-09
	1242.55	1.81e-09
	1247.45	1.82e-09
	1255.5	1.83e-09
	1262	1.85e-09
	1268.45	1.85e-09
	1276.55	1.86e-09
	1286.25	1.87e-09
	1289.5	1.88e-09
	1294.35	1.89e-09
	1299.2	1.9e-09
	1300.8	1.91e-09
	1304.05	1.92e-09
	1308.9	1.92e-09
	1315.35	1.95e-09
	1317	1.94e-09
	1321.85	1.95e-09
	1321.85	1.96e-09
	1325.1	1.97e-09
	1329.95	1.99e-09
	1328.3	1.99e-09
	1333	1.99e-09
	1338	2e-09
	1344.5	2.01e-09
	1347.5	2.02e-09
	1354	2.03e-09
	1359	2.04e-09
	1362.5	2.05e-09
	1367	2.06e-09
	1373.5	2.07e-09
	1380	2.08e-09
	1385	2.08e-09
	1386.5	2.09e-09
	1390	2.1e-09
	1396.5	2.11e-09
	1402.5	2.12e-09
	1409	2.13e-09
	1415.5	2.14e-09
	1420.5	2.15e-09
	1427	2.17e-09
	1427	2.17e-09
	1424	2.18e-09
	1430	2.18e-09
	1435	2.2e-09
	1438.5	2.2e-09
	1445	2.21e-09
	1448	2.22e-09
	1454.5	2.22e-09
	1457.5	2.24e-09
	1457.5	2.25e-09
	1462.5	2.26e-09
	1467.5	2.26e-09
	1470.5	2.27e-09
	1474	2.28e-09
	1479	2.29e-09
	1482	2.3e-09
	1483.5	2.3e-09
	1483.5	2.31e-09
	1487	2.32e-09
	1495	2.33e-09
	1503	2.34e-09
	1509.5	2.34e-09
	1517.5	2.35e-09
	1524	2.37e-09
	1532	2.38e-09
	1537	2.38e-09
	1543.5	2.39e-09
	1548.5	2.39e-09
	1555	2.4e-09
	1564.5	2.41e-09
	1571	2.41e-09
	1580.5	2.42e-09
	1589	2.43e-09
	1595	2.44e-09
	1600	2.45e-09
	1606.5	2.46e-09
	1613	2.46e-09
	1616.5	2.47e-09
	1618	2.48e-09
	1626	2.49e-09
	1632.5	2.5e-09
	1639	2.5e-09
	1640.5	2.51e-09
	1645.5	2.52e-09
	1655	2.53e-09
	1665	2.54e-09
	1669.5	2.54e-09
	1673	2.55e-09
	1679.5	2.56e-09
	1686	2.57e-09
	1697	2.58e-09
	1707	2.58e-09
	1713.5	2.59e-09
	1718	2.61e-09
	1724.5	2.61e-09
	1729.5	2.62e-09
	1734.5	2.62e-09
	1741	2.63e-09
	1749	2.65e-09
	1755.5	2.66e-09
	1765	2.66e-09
	1771.5	2.67e-09
	1779.5	2.68e-09
	1763.5	2.69e-09
	1778	2.7e-09
	1795	2.7e-09
	1800	2.71e-09
	1810	2.72e-09
	1820	2.73e-09
	1820	2.74e-09
	1820	2.75e-09
	1825	2.75e-09
	1825	2.76e-09
	1830	2.77e-09
	1830	2.78e-09
	1835	2.78e-09
	1840	2.81e-09
	1840	2.8e-09
	1835	2.81e-09
	1840	2.82e-09
	1845	2.82e-09
	1835	2.82e-09
	1850	2.84e-09
	1850	2.85e-09
	1855	2.86e-09
	1860	2.86e-09
	1855	2.86e-09
	1855	2.88e-09
	1865	2.89e-09
	1870	2.89e-09
	1880	2.89e-09
	1885	2.9e-09
	1885	2.92e-09
	1885	2.93e-09
	1895	2.93e-09
	1895	2.94e-09
	1900	2.94e-09
	1905	2.95e-09
	1905	2.96e-09
	1915	2.97e-09
	1915	2.97e-09
	1910	2.98e-09
	1910	2.99e-09
	1915	3e-09
	1920	3.01e-09
	1925	3.01e-09
	1925	3.01e-09
	1925	3.02e-09
	1930	3.03e-09
	1935	3.04e-09
	1935	3.04e-09
	1935	3.04e-09
	1935	3.05e-09
	1940	3.06e-09
	1945	3.07e-09
	1950	3.07e-09
	1955	3.08e-09
	1955	3.08e-09
	1955	3.1e-09
	1960	3.1e-09
	1960	3.11e-09
	1970	3.11e-09
	1980	3.12e-09
	1980	3.13e-09
	1990	3.13e-09
	1990	3.14e-09
	1995	3.15e-09
	2005	3.15e-09
	2015	3.16e-09
	2025	3.16e-09
	2030	3.17e-09
	2035	3.18e-09
	2040	3.19e-09
	2045	3.19e-09
	2050	3.2e-09
	2055	3.2e-09
	2060	3.21e-09
	2065	3.22e-09
	2070	3.23e-09
	2070	3.23e-09
	2075	3.24e-09
	2080	3.24e-09
	2085	3.25e-09
	2080	3.26e-09
	2075	3.26e-09
	2090	3.26e-09
	2100	3.26e-09
	2105	3.28e-09
	2110	3.28e-09
	2115	3.29e-09
	2120	3.29e-09
	2135	3.3e-09
	2140	3.31e-09
	2140	3.32e-09
	2150	3.32e-09
	2150	3.32e-09
	2150	3.33e-09
	2155	3.35e-09
	2165	3.35e-09
	2170	3.35e-09
	2180	3.36e-09
	2180	3.36e-09
	2190	3.37e-09
	2195	3.38e-09
	2200	3.39e-09
	2200	3.39e-09
	2205	3.4e-09
	2215	3.4e-09
	2220	3.41e-09
	2225	3.42e-09
	2225	3.42e-09
	2225	3.42e-09
	2225	3.43e-09
	2225	3.44e-09
	2230	3.45e-09
	2235	3.45e-09
	2235	3.46e-09
	2240	3.47e-09
	2235	3.47e-09
	2235	3.47e-09
	2235	3.48e-09
	2235	3.48e-09
	2240	3.49e-09
	2245	3.5e-09
	2250	3.51e-09
	2245	3.51e-09
	2245	3.52e-09
	2250	3.52e-09
	2245	3.51e-09
	2255	3.54e-09
	2260	3.54e-09
	2265	3.55e-09
	2270	3.56e-09
	2275	3.57e-09
	2275	3.57e-09
	2275	3.57e-09
	2265	3.57e-09
	2275	3.58e-09
	2280	3.58e-09
	2285	3.59e-09
	2285	3.59e-09
	2285	3.6e-09
	2285	3.61e-09
	2285	3.62e-09
	2285	3.62e-09
	2290	3.62e-09
	2295	3.62e-09
	2300	3.64e-09
	2305	3.64e-09
	2305	3.64e-09
	2305	3.65e-09
	2300	3.65e-09
	2305	3.66e-09
	2305	3.66e-09
	2310	3.67e-09
	2310	3.67e-09
	2310	3.68e-09
	2315	3.68e-09
	2315	3.69e-09
	2320	3.69e-09
	2325	3.7e-09
	2330	3.7e-09
	2335	3.71e-09
	2340	3.71e-09
	2345	3.72e-09
	2345	3.72e-09
	2350	3.73e-09
	2355	3.73e-09
	2365	3.74e-09
	2370	3.74e-09
	2375	3.74e-09
	2380	3.75e-09
	2385	3.75e-09
	2385	3.76e-09
	2390	3.76e-09
	2395	3.77e-09
	2400	3.77e-09
	2405	3.78e-09
	2405	3.78e-09
	2405	3.78e-09
	2405	3.79e-09
	2410	3.8e-09
	2415	3.8e-09
	2420	3.8e-09
	2430	3.81e-09
	2430	3.81e-09
	2435	3.82e-09
	2440	3.82e-09
	2445	3.83e-09
	2450	3.83e-09
	2455	3.84e-09
	2465	3.84e-09
	2470	3.85e-09
	2475	3.86e-09
	2480	3.86e-09
	2485	3.87e-09
	2485	3.88e-09
	2490	3.88e-09
	2500	3.89e-09
	2505	3.89e-09
	2510	3.9e-09
	2515	3.91e-09
	2525	3.91e-09
	2530	3.92e-09
	2535	3.92e-09
	2545	3.93e-09
	2545	3.93e-09
	2555	3.94e-09
	2565	3.95e-09
	2565	3.96e-09
	2565	3.96e-09
	2565	3.97e-09
	2560	3.97e-09
	2565	3.98e-09
	2565	3.99e-09
	2565	3.99e-09
	2570	4e-09
	2570	4e-09
	2570	4.01e-09
	2570	4.01e-09
	2570	4.01e-09
	2570	4.02e-09
	2575	4.03e-09
	2580	4.04e-09
	2580	4.04e-09
	2585	4.05e-09
	2565	4.04e-09
	2560	4.05e-09
	2575	4.06e-09
	2590	4.06e-09
	2595	4.06e-09
	2600	4.07e-09
	2605	4.08e-09
	2605	4.09e-09
	2605	4.09e-09
	2610	4.08e-09
	2615	4.11e-09
	2615	4.11e-09
	2620	4.12e-09
	2620	4.12e-09
	2625	4.14e-09
	2620	4.13e-09
	2620	4.14e-09
	2620	4.15e-09
	2620	4.15e-09
	2620	4.15e-09
	2625	4.16e-09
	2630	4.17e-09
	2630	4.17e-09
	2630	4.17e-09
	2635	4.18e-09
	2635	4.19e-09
	2635	4.19e-09
	2635	4.2e-09
	2640	4.2e-09
	2645	4.21e-09
	2645	4.21e-09
	2645	4.22e-09
	2645	4.22e-09
	2650	4.23e-09
	2650	4.23e-09
	2660	4.23e-09
	2665	4.24e-09
	2675	4.25e-09
	2680	4.25e-09
	2685	4.25e-09
	2695	4.26e-09
	2700	4.27e-09
	2710	4.28e-09
	2720	4.28e-09
	2725	4.29e-09
	2730	4.29e-09
	2735	4.3e-09
	2740	4.31e-09
	2745	4.31e-09
	2755	4.32e-09
	2755	4.33e-09
	2760	4.33e-09
	2765	4.34e-09
	2765	4.34e-09
	2770	4.34e-09
	2775	4.35e-09
	2780	4.37e-09
	2785	4.37e-09
	2785	4.38e-09
	2795	4.38e-09
	2800	4.39e-09
	2805	4.4e-09
	2805	4.41e-09
	2810	4.41e-09
	2820	4.41e-09
	2830	4.42e-09
	2840	4.43e-09
	2840	4.44e-09
	2845	4.44e-09
	2840	4.45e-09
	2845	4.45e-09
	2850	4.46e-09
	2860	4.47e-09
	2865	4.47e-09
	2875	4.48e-09
	2875	4.49e-09
	2885	4.5e-09
	2890	4.5e-09
	2895	4.51e-09
	2895	4.51e-09
	2905	4.52e-09
	2910	4.53e-09
	2920	4.54e-09
	2925	4.54e-09
	2925	4.55e-09
	2925	4.55e-09
	2930	4.56e-09
	2930	4.57e-09
	2930	4.57e-09
	2930	4.58e-09
	2935	4.59e-09
	2935	4.59e-09
	2935	4.6e-09
	2935	4.6e-09
	2935	4.61e-09
	2935	4.62e-09
	2940	4.63e-09
	2945	4.63e-09
	2945	4.64e-09
	2945	4.64e-09
	2945	4.66e-09
	2950	4.66e-09
	2950	4.66e-09
	2955	4.67e-09
	2960	4.67e-09
	2960	4.68e-09
	2965	4.69e-09
	2970	4.69e-09
	2975	4.7e-09
	2975	4.7e-09
	2975	4.71e-09
	2985	4.74e-09
	2985	4.72e-09
	2985	4.73e-09
	2990	4.73e-09
	2985	4.75e-09
	2990	4.77e-09
	2985	4.75e-09
	2985	4.76e-09
	2990	4.76e-09
	3000	4.77e-09
	3005	4.78e-09
	3005	4.78e-09
	3010	4.79e-09
	3010	4.79e-09
	3015	4.81e-09
	3015	4.81e-09
	3025	4.81e-09
	3030	4.82e-09
	3030	4.83e-09
	3030	4.84e-09
	3020	4.85e-09
	3030	4.85e-09
	3035	4.86e-09
	3040	4.86e-09
	3050	4.87e-09
	3060	4.88e-09
	3070	4.88e-09
	3075	4.89e-09
	3080	4.89e-09
	3090	4.91e-09
	3095	4.92e-09
	3105	4.92e-09
	3115	4.93e-09
	3125	4.94e-09
	3135	4.95e-09
	3135	4.95e-09
	3140	4.96e-09
	3140	4.96e-09
	3145	4.97e-09
	3155	4.98e-09
	3155	4.99e-09
	3160	5e-09
	3155	5e-09
	3160	5e-09
	3165	5.01e-09
	3170	5.02e-09
	3170	5.02e-09
	3175	5.03e-09
	3180	5.03e-09
	3180	5.04e-09
	3185	5.05e-09
	3190	5.05e-09
	3195	5.06e-09
	3200	5.06e-09
	3210	5.07e-09
	3215	5.08e-09
	3220	5.08e-09
	3220	5.08e-09
	3215	5.09e-09
	3215	5.1e-09
	3220	5.1e-09
	3225	5.1e-09
	3225	5.1e-09
	3230	5.11e-09
	3240	5.11e-09
	3245	5.12e-09
	3250	5.12e-09
	3250	5.13e-09
	3250	5.13e-09
	3260	5.14e-09
	3265	5.15e-09
	3275	5.15e-09
	3280	5.16e-09
	3280	5.16e-09
	3280	5.17e-09
	3280	5.18e-09
	3280	5.18e-09
	3280	5.19e-09
	3280	5.19e-09
	3285	5.2e-09
	3290	5.2e-09
	3290	5.21e-09
	3285	5.21e-09
	3280	5.22e-09
	3275	5.22e-09
	3280	5.23e-09
	3285	5.23e-09
	3280	5.24e-09
	3285	5.24e-09
	3285	5.25e-09
	3285	5.25e-09
	3290	5.25e-09
	3290	5.26e-09
	3290	5.26e-09
	3290	5.27e-09
	3290	5.27e-09
	3290	5.28e-09
	3285	5.28e-09
	3285	5.28e-09
	3285	5.29e-09
	3290	5.29e-09
	3280	5.29e-09
	3280	5.28e-09
	3280	5.3e-09
	3280	5.3e-09
	3280	5.3e-09
	3280	5.3e-09
	3280	5.3e-09
	3285	5.3e-09
	3285	5.31e-09
	3285	5.31e-09
	3285	5.31e-09
	3290	5.31e-09
	3280	5.31e-09
	3280	5.32e-09
	3265	5.32e-09
	3270	5.32e-09
	3275	5.31e-09
	3275	5.32e-09
	3275	5.32e-09
	3270	5.33e-09
	3270	5.32e-09
	3270	5.32e-09
	3275	5.33e-09
	3275	5.34e-09
	3280	5.33e-09
	3280	5.33e-09
	3285	5.33e-09
	3285	5.34e-09
	3285	5.34e-09
	3285	5.34e-09
	3290	5.34e-09
	3300	5.34e-09
	3305	5.34e-09
	3310	5.35e-09
	3310	5.35e-09
	3310	5.35e-09
	3315	5.35e-09
	3320	5.36e-09
	3325	5.36e-09
	3320	5.36e-09
	3320	5.36e-09
	3325	5.36e-09
	3325	5.36e-09
	3330	5.37e-09
	3335	5.37e-09
	3335	5.37e-09
	3340	5.37e-09
	3345	5.38e-09
	3345	5.39e-09
	3350	5.39e-09
	3340	5.38e-09
	3345	5.39e-09
	3350	5.39e-09
	3360	5.4e-09
	3360	5.4e-09
	3365	5.4e-09
	3365	5.4e-09
	3365	5.41e-09
	3365	5.41e-09
	3360	5.41e-09
	3360	5.41e-09
	3360	5.41e-09
	3360	5.41e-09
	3355	5.41e-09
	3360	5.41e-09
	3365	5.41e-09
	3365	5.41e-09
	3365	5.42e-09
	3370	5.42e-09
	3370	5.42e-09
	3375	5.42e-09
	3370	5.42e-09
	3365	5.42e-09
	3360	5.42e-09
	3355	5.42e-09
	3350	5.42e-09
	3335	5.41e-09
	3330	5.42e-09
	3335	5.42e-09
	3335	5.42e-09
	3330	5.42e-09
	3320	5.41e-09
	3315	5.41e-09
	3310	5.41e-09
	3310	5.41e-09
	3310	5.4e-09
	3305	5.4e-09
	3300	5.4e-09
	3300	5.41e-09
	3290	5.4e-09
	3285	5.4e-09
	3285	5.39e-09
	3280	5.39e-09
	3280	5.39e-09
	3275	5.39e-09
	3270	5.38e-09
	3265	5.38e-09
	3260	5.38e-09
	3255	5.38e-09
	3250	5.37e-09
	3245	5.37e-09
	3240	5.36e-09
	3235	5.36e-09
	3225	5.36e-09
	3220	5.35e-09
	3215	5.35e-09
	3210	5.34e-09
	3210	5.34e-09
	3205	5.33e-09
	3205	5.33e-09
	3200	5.33e-09
	3170	5.32e-09
	3130	5.32e-09
	3140	5.29e-09
	3155	5.31e-09
	3160	5.3e-09
	3155	5.3e-09
	3150	5.29e-09
	3150	5.32e-09
	3140	5.29e-09
	3130	5.28e-09
	3125	5.28e-09
	3125	5.27e-09
	3120	5.27e-09
	3115	5.26e-09
	3115	5.25e-09
	3115	5.25e-09
	3110	5.25e-09
	3110	5.25e-09
	3110	5.24e-09
	3105	5.23e-09
	3100	5.22e-09
	3100	5.22e-09
	3105	5.22e-09
	3100	5.21e-09
	3095	5.2e-09
	3085	5.2e-09
	3080	5.19e-09
	3075	5.19e-09
	3075	5.18e-09
	3070	5.17e-09
	3065	5.17e-09
	3065	5.16e-09
	3055	5.16e-09
	3055	5.15e-09
	3045	5.14e-09
	3040	5.13e-09
	3040	5.13e-09
	3035	5.13e-09
	3035	5.12e-09
	3030	5.11e-09
	3020	5.1e-09
	3020	5.1e-09
	3020	5.1e-09
	3020	5.09e-09
	3020	5.08e-09
	3015	5.08e-09
	3015	5.08e-09
	3010	5.07e-09
	3005	5.07e-09
	2995	5.05e-09
	2990	5.05e-09
	2995	5.05e-09
	2995	5.04e-09
	2990	5.03e-09
	2985	5.02e-09
	2980	5.02e-09
	2980	5.01e-09
	2985	5.01e-09
	2980	5.01e-09
	2980	5e-09
	2975	4.99e-09
	2970	4.99e-09
	2965	4.98e-09
	2955	4.97e-09
	2950	4.97e-09
	2950	4.96e-09
	2940	4.96e-09
	2930	4.96e-09
	2925	4.95e-09
	2920	4.94e-09
	2920	4.93e-09
	2910	4.93e-09
	2900	4.93e-09
	2895	4.92e-09
	2895	4.91e-09
	2875	4.9e-09
	2865	4.9e-09
	2865	4.89e-09
	2865	4.88e-09
	2865	4.88e-09
	2860	4.87e-09
	2860	4.87e-09
	2860	4.87e-09
	2860	4.86e-09
	2850	4.85e-09
	2850	4.85e-09
	2845	4.84e-09
	2840	4.84e-09
	2840	4.84e-09
	2835	4.82e-09
	2830	4.82e-09
	2825	4.82e-09
	2815	4.81e-09
	2810	4.8e-09
	2810	4.8e-09
	2805	4.79e-09
	2800	4.79e-09
	2800	4.78e-09
	2795	4.78e-09
	2790	4.77e-09
	2785	4.77e-09
	2780	4.77e-09
	2775	4.76e-09
	2770	4.75e-09
	2765	4.74e-09
	2760	4.74e-09
	2755	4.74e-09
	2750	4.73e-09
	2745	4.72e-09
	2735	4.71e-09
	2730	4.71e-09
	2730	4.7e-09
	2730	4.7e-09
	2730	4.7e-09
	2735	4.69e-09
	2730	4.68e-09
	2725	4.68e-09
	2725	4.67e-09
	2725	4.67e-09
	2730	4.66e-09
	2730	4.65e-09
	2730	4.66e-09
	2730	4.65e-09
	2730	4.64e-09
	2725	4.63e-09
	2715	4.63e-09
	2715	4.63e-09
	2720	4.62e-09
	2720	4.61e-09
	2720	4.61e-09
	2715	4.61e-09
	2715	4.61e-09
	2710	4.6e-09
	2710	4.59e-09
	2705	4.58e-09
	2700	4.58e-09
	2700	4.58e-09
	2695	4.58e-09
	2695	4.57e-09
	2690	4.56e-09
	2690	4.56e-09
	2690	4.55e-09
	2690	4.55e-09
	2695	4.55e-09
	2690	4.54e-09
	2685	4.54e-09
	2685	4.53e-09
	2680	4.53e-09
	2675	4.52e-09
	2675	4.51e-09
	2675	4.51e-09
	2675	4.51e-09
	2670	4.51e-09
	2675	4.5e-09
	2670	4.49e-09
	2665	4.49e-09
	2670	4.49e-09
	2665	4.48e-09
	2665	4.48e-09
	2665	4.47e-09
	2665	4.47e-09
	2660	4.46e-09
	2650	4.46e-09
	2645	4.45e-09
	2640	4.45e-09
	2635	4.45e-09
	2630	4.45e-09
	2625	4.44e-09
	2620	4.43e-09
	2615	4.43e-09
	2605	4.43e-09
	2600	4.42e-09
	2595	4.41e-09
	2590	4.41e-09
	2585	4.4e-09
	2580	4.4e-09
	2575	4.4e-09
	2565	4.39e-09
	2565	4.38e-09
	2560	4.37e-09
	2560	4.37e-09
	2555	4.37e-09
	2550	4.36e-09
	2550	4.36e-09
	2545	4.35e-09
	2540	4.35e-09
	2535	4.34e-09
	2530	4.34e-09
	2525	4.33e-09
	2520	4.33e-09
	2520	4.33e-09
	2515	4.32e-09
	2510	4.32e-09
	2500	4.31e-09
	2495	4.3e-09
	2490	4.29e-09
	2485	4.29e-09
	2485	4.29e-09
	2480	4.28e-09
	2475	4.27e-09
	2465	4.27e-09
	2460	4.27e-09
	2455	4.26e-09
	2450	4.25e-09
	2445	4.25e-09
	2445	4.24e-09
	2440	4.24e-09
	2435	4.23e-09
	2430	4.23e-09
	2420	4.22e-09
	2415	4.22e-09
	2415	4.21e-09
	2410	4.2e-09
	2415	4.2e-09
	2410	4.19e-09
	2410	4.19e-09
	2410	4.2e-09
	2400	4.18e-09
	2400	4.17e-09
	2400	4.16e-09
	2400	4.16e-09
	2405	4.17e-09
	2400	4.15e-09
	2400	4.14e-09
	2395	4.13e-09
	2390	4.13e-09
	2390	4.12e-09
	2390	4.12e-09
	2385	4.11e-09
	2380	4.11e-09
	2380	4.11e-09
	2375	4.1e-09
	2375	4.1e-09
	2370	4.09e-09
	2370	4.08e-09
	2365	4.08e-09
	2365	4.07e-09
	2360	4.07e-09
	2355	4.06e-09
	2350	4.05e-09
	2350	4.05e-09
	2350	4.05e-09
	2350	4.04e-09
	2350	4.03e-09
	2350	4.03e-09
	2345	4.03e-09
	2345	4.02e-09
	2340	4.01e-09
	2335	4.01e-09
	2330	4.01e-09
	2330	4e-09
	2330	4e-09
	2325	3.99e-09
	2325	3.98e-09
	2325	3.98e-09
	2320	3.98e-09
	2320	3.97e-09
	2320	3.96e-09
	2315	3.96e-09
	2315	3.95e-09
	2315	3.95e-09
	2310	3.95e-09
	2305	3.94e-09
	2290	3.93e-09
	2285	3.93e-09
	2285	3.92e-09
	2280	3.92e-09
	2275	3.91e-09
	2265	3.9e-09
	2260	3.9e-09
	2255	3.9e-09
	2245	3.89e-09
	2240	3.88e-09
	2235	3.88e-09
	2230	3.87e-09
	2230	3.87e-09
	2225	3.86e-09
	2220	3.86e-09
	2215	3.85e-09
	2205	3.84e-09
	2205	3.84e-09
	2200	3.83e-09
	2200	3.83e-09
	2195	3.82e-09
	2190	3.82e-09
	2185	3.81e-09
	2180	3.81e-09
	2180	3.8e-09
	2175	3.79e-09
	2170	3.79e-09
	2165	3.78e-09
	2160	3.78e-09
	2150	3.78e-09
	2145	3.76e-09
	2140	3.76e-09
	2135	3.76e-09
	2130	3.75e-09
	2130	3.74e-09
	2125	3.73e-09
	2120	3.73e-09
	2115	3.73e-09
	2105	3.72e-09
	2100	3.71e-09
	2095	3.71e-09
	2090	3.7e-09
	2085	3.69e-09
	2080	3.69e-09
	2080	3.68e-09
	2075	3.68e-09
	2070	3.67e-09
	2055	3.67e-09
	2060	3.66e-09
	2075	3.66e-09
	2070	3.65e-09
	2065	3.65e-09
	2060	3.64e-09
	2055	3.64e-09
	2050	3.63e-09
	2050	3.62e-09
	2045	3.61e-09
	2050	3.61e-09
	2055	3.6e-09
	2055	3.6e-09
	2050	3.59e-09
	2050	3.59e-09
	2050	3.58e-09
	2050	3.58e-09
	2040	3.57e-09
	2035	3.56e-09
	2035	3.56e-09
	2030	3.55e-09
	2025	3.55e-09
	2025	3.54e-09
	2020	3.53e-09
	2020	3.53e-09
	2015	3.52e-09
	2015	3.52e-09
	2015	3.51e-09
	2010	3.5e-09
	2005	3.5e-09
	2005	3.5e-09
	2005	3.49e-09
	2005	3.48e-09
	2010	3.47e-09
	2005	3.47e-09
	2000	3.47e-09
	2000	3.46e-09
	1995	3.46e-09
	1990	3.45e-09
	1985	3.45e-09
	1985	3.45e-09
	1985	3.44e-09
	1985	3.43e-09
	1985	3.42e-09
	1985	3.42e-09
	1980	3.42e-09
	1975	3.42e-09
	1975	3.41e-09
	1980	3.4e-09
	1975	3.4e-09
	1975	3.39e-09
	1970	3.39e-09
	1960	3.38e-09
	1955	3.37e-09
	1955	3.37e-09
	1945	3.37e-09
	1945	3.36e-09
	1940	3.36e-09
	1935	3.35e-09
	1930	3.35e-09
	1920	3.34e-09
	1915	3.34e-09
	1910	3.33e-09
	1900	3.32e-09
	1900	3.32e-09
	1895	3.32e-09
	1890	3.31e-09
	1885	3.3e-09
	1875	3.3e-09
	1875	3.29e-09
	1870	3.29e-09
	1865	3.28e-09
	1865	3.27e-09
	1860	3.26e-09
	1855	3.27e-09
	1850	3.26e-09
	1850	3.26e-09
	1840	3.25e-09
	1840	3.24e-09
	1835	3.24e-09
	1830	3.23e-09
	1825	3.23e-09
	1815	3.22e-09
	1810	3.21e-09
	1800	3.21e-09
	1800	3.2e-09
	1795	3.19e-09
	1795	3.18e-09
	1795	3.18e-09
	1785	3.17e-09
	1778	3.17e-09
	1770	3.16e-09
	1763.5	3.15e-09
	1758.5	3.15e-09
	1755.5	3.15e-09
	1755.5	3.14e-09
	1752	3.13e-09
	1742.5	3.13e-09
	1737.5	3.12e-09
	1732.5	3.11e-09
	1728	3.11e-09
	1726.5	3.1e-09
	1726.5	3.09e-09
	1726.5	3.09e-09
	1724.5	3.09e-09
	1723	3.08e-09
	1721.5	3.08e-09
	1721.5	3.06e-09
	1716.5	3.06e-09
	1716.5	3.06e-09
	1716.5	3.05e-09
	1718	3.05e-09
	1720	3.04e-09
	1721.5	3.03e-09
	1716.5	3.03e-09
	1715	3.02e-09
	1716.5	3.02e-09
	1713.5	3.01e-09
	1710	3e-09
	1710	3e-09
	1702	2.99e-09
	1702	2.99e-09
	1699	2.98e-09
	1694	2.98e-09
	1694	2.97e-09
	1694	2.98e-09
	1690.5	2.96e-09
	1689	2.96e-09
	1687.5	2.95e-09
	1684	2.95e-09
	1681	2.93e-09
	1682.5	2.94e-09
	1682.5	2.93e-09
	1682.5	2.93e-09
	1682.5	2.92e-09
	1684	2.92e-09
	1679.5	2.91e-09
	1677.5	2.9e-09
	1673	2.9e-09
	1669.5	2.9e-09
	1671.5	2.9e-09
	1669.5	2.89e-09
	1671.5	2.88e-09
	1671.5	2.88e-09
	1669.5	2.87e-09
	1669.5	2.87e-09
	1665	2.87e-09
	1665	2.86e-09
	1666.5	2.85e-09
	1666.5	2.85e-09
	1665	2.85e-09
	1661.5	2.84e-09
	1655	2.83e-09
	1647	2.83e-09
	1644	2.83e-09
	1639	2.82e-09
	1634	2.82e-09
	1632.5	2.81e-09
	1627.5	2.81e-09
	1622.5	2.81e-09
	1616.5	2.81e-09
	1613	2.8e-09
	1605	2.79e-09
	1600	2.78e-09
	1597	2.78e-09
	1595	2.78e-09
	1590.5	2.77e-09
	1587	2.77e-09
	1584	2.77e-09
	1579	2.76e-09
	1576	2.75e-09
	1574	2.75e-09
	1574	2.74e-09
	1569.5	2.74e-09
	1566	2.74e-09
	1564.5	2.73e-09
	1559.5	2.73e-09
	1559.5	2.72e-09
	1556.5	2.72e-09
	1553	2.72e-09
	1548.5	2.71e-09
	1543.5	2.71e-09
	1550	2.7e-09
	1550	2.7e-09
	1535.5	2.7e-09
	1529	2.69e-09
	1524	2.68e-09
	1521	2.68e-09
	1519	2.67e-09
	1517.5	2.67e-09
	1512.5	2.67e-09
	1511	2.66e-09
	1504.5	2.65e-09
	1500	2.65e-09
	1496.5	2.65e-09
	1491.5	2.65e-09
	1491.5	2.63e-09
	1483.5	2.63e-09
	1477	2.62e-09
	1475.5	2.62e-09
	1470.5	2.62e-09
	1467.5	2.61e-09
	1469	2.61e-09
	1470.5	2.6e-09
	1472.5	2.6e-09
	1469	2.6e-09
	1470.5	2.59e-09
	1469	2.58e-09
	1466	2.58e-09
	1469	2.58e-09
	1470.5	2.58e-09
	1472.5	2.57e-09
	1474	2.56e-09
	1474	2.56e-09
	1472.5	2.56e-09
	1470.5	2.56e-09
	1469	2.55e-09
	1467.5	2.54e-09
	1467.5	2.54e-09
	1469	2.54e-09
	1464	2.53e-09
	1461	2.52e-09
	1461	2.52e-09
	1459.5	2.52e-09
	1457.5	2.51e-09
	1457.5	2.51e-09
	1456	2.5e-09
	1456	2.5e-09
	1456	2.5e-09
	1453	2.5e-09
	1451.5	2.5e-09
	1451.5	2.49e-09
	1453	2.49e-09
	1457.5	2.48e-09
	1456	2.49e-09
	1454.5	2.48e-09
	1451.5	2.47e-09
	1448	2.46e-09
	1448	2.46e-09
	1445	2.47e-09
	1448	2.46e-09
	1448	2.45e-09
	1448	2.45e-09
	1451.5	2.45e-09
	1451.5	2.45e-09
	1451.5	2.44e-09
	1446.5	2.44e-09
	1448	2.44e-09
	1446.5	2.43e-09
	1449.5	2.43e-09
	1451.5	2.43e-09
	1446.5	2.42e-09
	1443	2.42e-09
	1436.5	2.42e-09
	1432	2.41e-09
	1430	2.41e-09
	1425.5	2.4e-09
	1424	2.4e-09
	1420.5	2.4e-09
	1417.5	2.4e-09
	1409	2.4e-09
	1406	2.39e-09
	1401	2.39e-09
	1398	2.39e-09
	1396.5	2.39e-09
	1394.5	2.38e-09
	1390	2.38e-09
	1383.5	2.37e-09
	1381.5	2.37e-09
	1380	2.37e-09
	1378.5	2.37e-09
	1377	2.36e-09
	1375	2.35e-09
	1375	2.35e-09
	1372	2.35e-09
	1369	2.35e-09
	1365.5	2.34e-09
	1362.5	2.34e-09
	1360.5	2.34e-09
	1360.5	2.33e-09
	1360.5	2.33e-09
	1354	2.32e-09
	1347.5	2.32e-09
	1339.5	2.32e-09
	1336.5	2.32e-09
	1336.5	2.31e-09
	1335	2.31e-09
	1333	2.3e-09
	1333	2.3e-09
	1331.5	2.3e-09
	1325.1	2.29e-09
	1320.2	2.29e-09
	1317	2.28e-09
	1312.15	2.28e-09
	1308.9	2.28e-09
	1307.3	2.28e-09
	1304.05	2.27e-09
	1302.45	2.27e-09
	1299.2	2.27e-09
	1289.5	2.27e-09
	1289.5	2.26e-09
	1287.85	2.26e-09
	1289.5	2.25e-09
	1289.5	2.25e-09
	1291.1	2.25e-09
	1287.85	2.24e-09
	1287.85	2.23e-09
	1287.85	2.23e-09
	1286.25	2.23e-09
	1289.5	2.23e-09
	1291.1	2.22e-09
	1294.35	2.22e-09
	1295.95	2.21e-09
	1297.6	2.22e-09
	1295.95	2.21e-09
	1294.35	2.21e-09
	1294.35	2.21e-09
	1292.7	2.2e-09
	1294.35	2.2e-09
	1292.7	2.2e-09
	1291.1	2.19e-09
	1289.5	2.18e-09
	1287.85	2.18e-09
	1287.85	2.18e-09
	1284.63	2.18e-09
	1286.25	2.18e-09
	1286.25	2.17e-09
	1287.85	2.17e-09
	1286.25	2.17e-09
	1286.25	2.17e-09
	1284.63	2.16e-09
	1284.63	2.16e-09
	1287.85	2.16e-09
	1291.1	2.15e-09
	1289.5	2.15e-09
	1289.5	2.15e-09
	1286.25	2.15e-09
	1284.63	2.14e-09
	1283.02	2.14e-09
	1279.78	2.14e-09
	1281.4	2.14e-09
	1284.63	2.13e-09
	1286.25	2.13e-09
	1287.85	2.13e-09
	1287.85	2.13e-09
	1287.85	2.13e-09
	1286.25	2.12e-09
	1286.25	2.11e-09
	1287.85	2.12e-09
	1292.7	2.12e-09
	1292.7	2.11e-09
	1289.5	2.11e-09
	1286.25	2.1e-09
	1283.02	2.11e-09
	1276.55	2.1e-09
	1274.95	2.1e-09
	1273.3	2.1e-09
	1270.1	2.1e-09
	1266.85	2.09e-09
	1263.6	2.09e-09
	1258.75	2.09e-09
	1253.9	2.08e-09
	1247.45	2.08e-09
	1244.2	2.08e-09
	1244.2	2.08e-09
	1242.55	2.07e-09
	1239.35	2.07e-09
	1234.5	2.07e-09
	1231.25	2.07e-09
	1231.25	2.07e-09
	1228	2.06e-09
	1226.5	2.06e-09
	1228	2.05e-09
	1225	2.06e-09
	1228	2.06e-09
	1225	2.05e-09
	1218.5	2.05e-09
	1218.5	2.05e-09
	1215	2.05e-09
	1215	2.05e-09
	1212	2.04e-09
	1208.5	2.03e-09
	1204	2.03e-09
	1197.5	2.03e-09
	1194	2.03e-09
	1192.5	2.02e-09
	1191	2.02e-09
	1189	2.01e-09
	1191	2.02e-09
	1187.5	2.01e-09
	1184.5	2.01e-09
	1179.5	2.01e-09
	1176	2e-09
	1173	2e-09
	1170	2e-09
	1170	2e-09
	1168	1.99e-09
	1163.5	1.99e-09
	1157	1.99e-09
	1152	1.98e-09
	1148.5	1.98e-09
	1150.5	1.97e-09
	1148.5	1.97e-09
	1152	1.97e-09
	1155	1.97e-09
	1153.5	1.96e-09
	1155	1.96e-09
	1155	1.96e-09
	1155	1.96e-09
	1158.5	1.96e-09
	1160	1.95e-09
	1160	1.95e-09
	1163.5	1.95e-09
	1166.5	1.95e-09
	1165	1.95e-09
	1165	1.94e-09
	1163.5	1.94e-09
	1165	1.94e-09
	1165	1.94e-09
	1166.5	1.93e-09
	1166.5	1.93e-09
	1166.5	1.92e-09
	1163.5	1.93e-09
	1163.5	1.93e-09
	1163.5	1.92e-09
	1163.5	1.92e-09
	1161.5	1.92e-09
	1161.5	1.92e-09
	1163.5	1.92e-09
	1163.5	1.91e-09
	1161.5	1.91e-09
	1161.5	1.9e-09
	1165	1.91e-09
	1171.5	1.9e-09
	1171.5	1.9e-09
	1170	1.9e-09
	1165	1.87e-09
	1168	1.89e-09
	1168	1.9e-09
	1168	1.9e-09
	1168	1.89e-09
	1168	1.88e-09
	1171.5	1.88e-09
	1174.5	1.88e-09
	1176	1.88e-09
	1174.5	1.88e-09
	1173	1.88e-09
	1176	1.88e-09
	1179.5	1.88e-09
	1181	1.88e-09
	1182.5	1.87e-09
	1179.5	1.87e-09
	1178	1.87e-09
	1174.5	1.87e-09
	1168	1.87e-09
	1168	1.86e-09
	1165	1.86e-09
	1161.5	1.86e-09
	1160	1.86e-09
	1158.5	1.86e-09
	1153.5	1.85e-09
	1147	1.85e-09
	1144	1.85e-09
	1140.5	1.85e-09
	1139	1.85e-09
	1139	1.85e-09
	1137.5	1.85e-09
	1134	1.85e-09
	1132.5	1.85e-09
	1131	1.84e-09
	1131	1.84e-09
	1127.5	1.84e-09
	1127.5	1.84e-09
	1126	1.84e-09
	1126	1.84e-09
	1124.5	1.83e-09
	1121	1.83e-09
	1118	1.83e-09
	1118	1.83e-09
	1118	1.83e-09
	1116.5	1.82e-09
	1113	1.82e-09
	1110	1.83e-09
	1102	1.82e-09
	1102	1.82e-09
	1100	1.81e-09
	1100	1.81e-09
	1098.5	1.81e-09
	1098.5	1.81e-09
	1098.5	1.81e-09
	1097	1.8e-09
	1090.5	1.8e-09
	1089	1.8e-09
	1084	1.81e-09
	1082.5	1.8e-09
	1081	1.8e-09
	1079	1.79e-09
	1076	1.79e-09
	1069.5	1.79e-09
	1068	1.79e-09
	1063	1.78e-09
	1063	1.78e-09
	1064.5	1.78e-09
	1069.5	1.78e-09
	1069.5	1.78e-09
	1071	1.77e-09
	1071	1.77e-09
	1072.5	1.77e-09
	1071	1.77e-09
	1074.5	1.77e-09
	1077.5	1.77e-09
	1077.5	1.76e-09
	1082.5	1.76e-09
	1084	1.76e-09
	1082.5	1.76e-09
	1082.5	1.76e-09
	1084	1.75e-09
	1085.5	1.75e-09
	1087.5	1.75e-09
	1084	1.75e-09
	1085.5	1.74e-09
	1084	1.74e-09
	1084	1.74e-09
	1081	1.74e-09
	1082.5	1.74e-09
	1084	1.74e-09
	1084	1.74e-09
	1084	1.74e-09
	1085.5	1.74e-09
	1084	1.73e-09
	1082.5	1.73e-09
	1084	1.73e-09
	1087.5	1.73e-09
	1090.5	1.73e-09
	1093.5	1.73e-09
	1090.5	1.73e-09
	1090.5	1.73e-09
	1092	1.73e-09
	1090.5	1.73e-09
	1089	1.72e-09
	1092	1.72e-09
	1093.5	1.72e-09
	1095.5	1.72e-09
	1092	1.72e-09
	1098.5	1.72e-09
	1098.5	1.71e-09
	1098.5	1.71e-09
	1100	1.71e-09
	1106.5	1.73e-09
	1106.5	1.71e-09
	1110	1.71e-09
	1105	1.71e-09
	1102	1.71e-09
	1100	1.72e-09
	1097	1.71e-09
	1095.5	1.7e-09
	1092	1.7e-09
	1089	1.71e-09
	1087.5	1.7e-09
	1085.5	1.7e-09
	1081	1.7e-09
	1077.5	1.7e-09
	1072.5	1.69e-09
	1069.5	1.7e-09
	1071	1.69e-09
	1068	1.69e-09
	1066	1.69e-09
	1063	1.69e-09
	1061.5	1.69e-09
	1060	1.69e-09
	1060	1.68e-09
	1058	1.68e-09
	1060	1.69e-09
	1058	1.69e-09
	1055	1.68e-09
	1055	1.68e-09
	1055	1.68e-09
	1051.5	1.68e-09
	1051.5	1.68e-09
	1050	1.68e-09
	1047	1.68e-09
	1045	1.67e-09
	1040.5	1.67e-09
	1035.5	1.67e-09
	1035.5	1.67e-09
	1034	1.66e-09
	1030.5	1.66e-09
	1030.5	1.66e-09
	1030.5	1.66e-09
	1030.5	1.66e-09
	1027.5	1.66e-09
	1022.5	1.66e-09
	1021	1.66e-09
	1017.5	1.65e-09
	1013	1.65e-09
	1013	1.65e-09
	1011	1.65e-09
	1008	1.65e-09
	1006.5	1.65e-09
	1003	1.64e-09
	998.5	1.64e-09
	1000	1.64e-09
	1001.5	1.64e-09
	1001.5	1.64e-09
	1006.5	1.64e-09
	1006.5	1.63e-09
	1008	1.63e-09
	1008	1.63e-09
	1006.5	1.63e-09
	1011	1.63e-09
	1011	1.62e-09
	1016	1.63e-09
	1017.5	1.63e-09
	1019.5	1.63e-09
	1022.5	1.62e-09
	1019.5	1.62e-09
	1021	1.62e-09
	1021	1.62e-09
	1024	1.62e-09
	1022.5	1.61e-09
	1024	1.61e-09
	1022.5	1.61e-09
	1022.5	1.62e-09
	1021	1.61e-09
	1022.5	1.61e-09
	1021	1.6e-09
	1022.5	1.6e-09
	1024	1.61e-09
	1026	1.61e-09
	1026	1.6e-09
	1026	1.6e-09
	1024	1.6e-09
	1027.5	1.6e-09
	1032.5	1.6e-09
	1034	1.6e-09
	1032.5	1.59e-09
	1032.5	1.6e-09
	1034	1.6e-09
	1032.5	1.59e-09
	1032.5	1.59e-09
	1032.5	1.59e-09
	1034	1.59e-09
	1037	1.59e-09
	1042	1.59e-09
	1042	1.59e-09
	1042	1.58e-09
	1043.5	1.59e-09
	1043.5	1.59e-09
	1047	1.59e-09
	1050	1.59e-09
	1051.5	1.58e-09
	1048.5	1.58e-09
	1050	1.59e-09
	1045	1.59e-09
	1040.5	1.58e-09
	1042	1.6e-09
	1038.5	1.58e-09
	1037	1.58e-09
	1035.5	1.58e-09
	1032.5	1.58e-09
	1026	1.57e-09
	1022.5	1.58e-09
	1019.5	1.57e-09
	1017.5	1.58e-09
	1014.5	1.57e-09
	1016	1.57e-09
	1014.5	1.57e-09
	1011	1.57e-09
	1011	1.57e-09
	1009.5	1.57e-09
	1008	1.57e-09
	1005	1.57e-09
	1006.5	1.57e-09
	1006.5	1.57e-09
	1005	1.57e-09
	1003	1.56e-09
	1000	1.57e-09
	1000	1.57e-09
	998.5	1.56e-09
	998.5	1.56e-09
	996.5	1.56e-09
	995	1.56e-09
	992	1.56e-09
	988.5	1.56e-09
	982	1.55e-09
	982	1.55e-09
	983.5	1.55e-09
	980.5	1.55e-09
	980.5	1.55e-09
	982	1.55e-09
	979	1.54e-09
	974	1.55e-09
	972.5	1.55e-09
	971	1.54e-09
	967.5	1.54e-09
	967.5	1.54e-09
	966	1.54e-09
	961	1.54e-09
	958	1.54e-09
	954.5	1.54e-09
	951.5	1.53e-09
	953	1.53e-09
	956	1.53e-09
	954.5	1.53e-09
	959.5	1.53e-09
	958	1.52e-09
	961	1.52e-09
	962.5	1.53e-09
	962.5	1.52e-09
	962.5	1.52e-09
	967.5	1.52e-09
	971	1.52e-09
	972.5	1.52e-09
	975.5	1.52e-09
	979	1.52e-09
	975.5	1.51e-09
	977.5	1.52e-09
	979	1.52e-09
	979	1.52e-09
	980.5	1.51e-09
	980.5	1.51e-09
	980.5	1.51e-09
	980.5	1.51e-09
	982	1.51e-09
	979	1.51e-09
	982	1.51e-09
	982	1.51e-09
	985.5	1.51e-09
	985.5	1.51e-09
	983.5	1.51e-09
	983.5	1.5e-09
	985.5	1.5e-09
	988.5	1.51e-09
	993.5	1.51e-09
	996.5	1.5e-09
	996.5	1.5e-09
	996.5	1.5e-09
	996.5	1.5e-09
	996.5	1.5e-09
	996.5	1.5e-09
	998.5	1.5e-09
	998.5	1.5e-09
	1003	1.5e-09
	1008	1.5e-09
	1009.5	1.5e-09
	1011	1.5e-09
	1009.5	1.5e-09
	1009.5	1.5e-09
	1014.5	1.5e-09
	1019.5	1.5e-09
	1021	1.49e-09
	1019.5	1.5e-09
	1016	1.51e-09
	1014.5	1.5e-09
	1011	1.49e-09
	1009.5	1.5e-09
	1009.5	1.5e-09
	1008	1.5e-09
	1008	1.5e-09
	1003	1.5e-09
	1000	1.49e-09
	996.5	1.5e-09
	990	1.48e-09
	990	1.5e-09
	990	1.49e-09
	990	1.49e-09
	988.5	1.5e-09
	985.5	1.5e-09
	985.5	1.49e-09
	983.5	1.49e-09
	983.5	1.49e-09
	980.5	1.49e-09
	982	1.49e-09
[truncated: 1,179 more rows]
