# Supplementary material for: A universal standardized method for output capability assessment of nanogenerators
Source: Nat Commun. 2019 Sep 27;10:4428. doi: 10.1038/s41467-019-12465-2 (PMC6765008; doi:10.1038/s41467-019-12465-2)
Supplement: Supplementary file 11 — Supplementary Figure 6 Dataset [file 41467_2019_12465_MOESM11_ESM.xlsx]

## Sheet: Figure S6a
Supplementary Figure 6a CMEO curve with theoretical Eem and revised Eem of CFT mode TENG.
								Theoretical
															CMEO									Revised
			d	C1	C3	V1	V3	Vbreak1	Qbreak1	Vbreak3	Q break 3	C(F)	QSC(x)		Charge	Voltage		d	C1	C3	V1	V3	Vbreak1	Qbreak1	Vbreak3	Q break 3	C(F)	QSC(x)
		unit	m	F	F	V	V	V	C	V	C	F	C		C	V		m	F	F	V	V	V	C	V	C	F	C
parameters			4e-06	8.8628e-10	2.36188e-12	672.195	8974.1	317920	-5.68362e-07	-9806.93	1.88047e-08	1.79163e-12	1.23435e-09		0	0		4e-06	8.8628e-10	2.36188e-12	672.195	8974.1	317920	-5.68362e-07	-10500	1.86342e-08	1.79163e-12	1.23435e-09
			4.04e-06	8.77516e-10	2.36192e-12	641.539	8973.95	299620	-5.3557e-07	-9806.67	1.88047e-08	1.79162e-12	1.23492e-09		0	14011.9		4.04e-06	8.77516e-10	2.36192e-12	641.539	8973.95	299620	-5.3557e-07	-9711.5	1.86342e-08	1.79162e-12	1.23492e-09
g	0.002		4.0804e-06	8.68839e-10	2.36196e-12	614.143	8973.8	283230	-5.062e-07	-9806.42	1.88047e-08	1.7916e-12	1.23549e-09		2.5e-08	0		4.0804e-06	8.68839e-10	2.36196e-12	614.143	8973.8	283230	-5.062e-07	-9711.26	1.86342e-08	1.7916e-12	1.23549e-09
d0	0.000473056		4.1212e-06	8.60248e-10	2.362e-12	589.522	8973.64	268466	-4.79744e-07	-9806.16	1.88047e-08	1.79159e-12	1.23608e-09		2.5e-08	-14011.9		4.1212e-06	8.60248e-10	2.362e-12	589.522	8973.64	268466	-4.79744e-07	-9711.01	1.86342e-08	1.79159e-12	1.23608e-09
Qsc(g)	2.5e-08		4.16242e-06	8.51743e-10	2.36204e-12	567.283	8973.49	255097	-4.55788e-07	-9805.91	1.88046e-08	1.79157e-12	1.23667e-09		0	0		4.16242e-06	8.51743e-10	2.36204e-12	567.283	8973.49	255097	-4.55788e-07	-9710.77	1.86342e-08	1.79157e-12	1.23667e-09
Q10	2.39105e-09		4.20404e-06	8.43321e-10	2.36207e-12	547.105	8973.33	242935	-4.33994e-07	-9805.64	1.88046e-08	1.79156e-12	1.23726e-09					4.20404e-06	8.43321e-10	2.36207e-12	547.105	8973.33	242935	-4.33994e-07	-9710.52	1.86342e-08	1.79156e-12	1.23726e-09
Ebreak	3000000		4.24608e-06	8.34983e-10	2.36211e-12	528.72	8973.17	231822	-4.14081e-07	-9805.38	1.88046e-08	1.79154e-12	1.23786e-09					4.24608e-06	8.34983e-10	2.36211e-12	528.72	8973.17	231822	-4.14081e-07	-9710.26	1.86342e-08	1.79154e-12	1.23786e-09
Ctotal	1.78896e-12		4.28854e-06	8.26727e-10	2.36215e-12	511.908	8973.01	221630	-3.95817e-07	-9805.11	1.88046e-08	1.79153e-12	1.23847e-09					4.28854e-06	8.26727e-10	2.36215e-12	511.908	8973.01	221630	-3.95817e-07	-9710.01	1.86342e-08	1.79153e-12	1.23847e-09
sigma	3.86415e-05		4.33143e-06	8.18553e-10	2.36219e-12	496.48	8972.85	212248	-3.79005e-07	-9804.84	1.88046e-08	1.79151e-12	1.23908e-09					4.33143e-06	8.18553e-10	2.36219e-12	496.48	8972.85	212248	-3.79005e-07	-9709.75	1.86342e-08	1.79151e-12	1.23908e-09
epsilon0	8.85e-12		4.37474e-06	8.1046e-10	2.36224e-12	482.279	8972.68	203583	-3.63477e-07	-9804.57	1.88045e-08	1.79149e-12	1.2397e-09					4.37474e-06	8.1046e-10	2.36224e-12	482.279	8972.68	203583	-3.63477e-07	-9709.49	1.86342e-08	1.79149e-12	1.2397e-09
C2	7.48326e-12		4.41849e-06	8.02447e-10	2.36228e-12	469.17	8972.52	195556	-3.49093e-07	-9804.3	1.88045e-08	1.79148e-12	1.24033e-09					4.41849e-06	8.02447e-10	2.36228e-12	469.17	8972.52	195556	-3.49093e-07	-9709.23	1.86342e-08	1.79148e-12	1.24033e-09
			4.46267e-06	7.94514e-10	2.36232e-12	457.036	8972.35	188099	-3.35731e-07	-9804.02	1.88045e-08	1.79146e-12	1.24096e-09					4.46267e-06	7.94514e-10	2.36232e-12	457.036	8972.35	188099	-3.35731e-07	-9708.96	1.86342e-08	1.79146e-12	1.24096e-09
			4.5073e-06	7.86659e-10	2.36236e-12	445.779	8972.18	181153	-3.23285e-07	-9803.74	1.88045e-08	1.79145e-12	1.2416e-09					4.5073e-06	7.86659e-10	2.36236e-12	445.779	8972.18	181153	-3.23285e-07	-9708.69	1.86342e-08	1.79145e-12	1.2416e-09
			4.55237e-06	7.78881e-10	2.3624e-12	435.31	8972.01	174668	-3.11664e-07	-9803.46	1.88044e-08	1.79143e-12	1.24224e-09					4.55237e-06	7.78881e-10	2.3624e-12	435.31	8972.01	174668	-3.11664e-07	-9708.42	1.86342e-08	1.79143e-12	1.24224e-09
			4.5979e-06	7.71181e-10	2.36245e-12	425.555	8971.84	168600	-3.00789e-07	-9803.17	1.88044e-08	1.79141e-12	1.24289e-09					4.5979e-06	7.71181e-10	2.36245e-12	425.555	8971.84	168600	-3.00789e-07	-9708.15	1.86342e-08	1.79141e-12	1.24289e-09
			4.64388e-06	7.63557e-10	2.36249e-12	416.447	8971.66	162908	-2.9059e-07	-9802.88	1.88044e-08	1.7914e-12	1.24355e-09					4.64388e-06	7.63557e-10	2.36249e-12	416.447	8971.66	162908	-2.9059e-07	-9707.87	1.86342e-08	1.7914e-12	1.24355e-09
			4.69031e-06	7.56008e-10	2.36253e-12	407.929	8971.49	157561	-2.81007e-07	-9802.59	1.88044e-08	1.79138e-12	1.24421e-09					4.69031e-06	7.56008e-10	2.36253e-12	407.929	8971.49	157561	-2.81007e-07	-9707.59	1.86342e-08	1.79138e-12	1.24421e-09
			4.73722e-06	7.48535e-10	2.36258e-12	399.948	8971.31	152526	-2.71984e-07	-9802.3	1.88044e-08	1.79136e-12	1.24488e-09					4.73722e-06	7.48535e-10	2.36258e-12	399.948	8971.31	152526	-2.71984e-07	-9707.31	1.86342e-08	1.79136e-12	1.24488e-09
			4.78459e-06	7.41135e-10	2.36262e-12	392.46	8971.13	147777	-2.63475e-07	-9802	1.88043e-08	1.79135e-12	1.24556e-09					4.78459e-06	7.41135e-10	2.36262e-12	392.46	8971.13	147777	-2.63475e-07	-9707.02	1.86342e-08	1.79135e-12	1.24556e-09
			4.83244e-06	7.33808e-10	2.36267e-12	385.424	8970.95	143292	-2.55436e-07	-9801.7	1.88043e-08	1.79133e-12	1.24624e-09					4.83244e-06	7.33808e-10	2.36267e-12	385.424	8970.95	143292	-2.55436e-07	-9706.74	1.86342e-08	1.79133e-12	1.24624e-09
			4.88076e-06	7.26554e-10	2.36271e-12	378.803	8970.76	139047	-2.4783e-07	-9801.4	1.88043e-08	1.79131e-12	1.24693e-09					4.88076e-06	7.26554e-10	2.36271e-12	378.803	8970.76	139047	-2.4783e-07	-9706.45	1.86342e-08	1.79131e-12	1.24693e-09
			4.92957e-06	7.19372e-10	2.36276e-12	372.566	8970.58	135025	-2.40623e-07	-9801.09	1.88043e-08	1.79129e-12	1.24763e-09					4.92957e-06	7.19372e-10	2.36276e-12	372.566	8970.58	135025	-2.40623e-07	-9706.15	1.86342e-08	1.79129e-12	1.24763e-09
			4.97886e-06	7.12261e-10	2.3628e-12	366.684	8970.39	131209	-2.33783e-07	-9800.78	1.88042e-08	1.79128e-12	1.24833e-09					4.97886e-06	7.12261e-10	2.3628e-12	366.684	8970.39	131209	-2.33783e-07	-9705.86	1.86342e-08	1.79128e-12	1.24833e-09
			5.02865e-06	7.0522e-10	2.36285e-12	361.13	8970.2	127583	-2.27285e-07	-9800.47	1.88042e-08	1.79126e-12	1.24905e-09					5.02865e-06	7.0522e-10	2.36285e-12	361.13	8970.2	127583	-2.27285e-07	-9705.56	1.86342e-08	1.79126e-12	1.24905e-09
			5.07894e-06	6.98249e-10	2.3629e-12	355.88	8970.01	124133	-2.21102e-07	-9800.15	1.88042e-08	1.79124e-12	1.24976e-09					5.07894e-06	6.98249e-10	2.3629e-12	355.88	8970.01	124133	-2.21102e-07	-9705.25	1.86342e-08	1.79124e-12	1.24976e-09
			5.12973e-06	6.91347e-10	2.36295e-12	350.914	8969.82	120846	-2.15212e-07	-9799.83	1.88042e-08	1.79122e-12	1.25049e-09					5.12973e-06	6.91347e-10	2.36295e-12	350.914	8969.82	120846	-2.15212e-07	-9704.95	1.86342e-08	1.79122e-12	1.25049e-09
			5.18103e-06	6.84513e-10	2.36299e-12	346.212	8969.62	117712	-2.09596e-07	-9799.51	1.88041e-08	1.7912e-12	1.25122e-09					5.18103e-06	6.84513e-10	2.36299e-12	346.212	8969.62	117712	-2.09596e-07	-9704.64	1.86342e-08	1.7912e-12	1.25122e-09
			5.23284e-06	6.77747e-10	2.36304e-12	341.756	8969.43	114720	-2.04233e-07	-9799.19	1.88041e-08	1.79118e-12	1.25196e-09					5.23284e-06	6.77747e-10	2.36304e-12	341.756	8969.43	114720	-2.04233e-07	-9704.33	1.86342e-08	1.79118e-12	1.25196e-09
			5.28516e-06	6.71048e-10	2.36309e-12	337.531	8969.23	111861	-1.99109e-07	-9798.86	1.88041e-08	1.79116e-12	1.25271e-09					5.28516e-06	6.71048e-10	2.36309e-12	337.531	8969.23	111861	-1.99109e-07	-9704.01	1.86342e-08	1.79116e-12	1.25271e-09
			5.33802e-06	6.64415e-10	2.36314e-12	333.522	8969.03	109125	-1.94206e-07	-9798.53	1.8804e-08	1.79115e-12	1.25346e-09					5.33802e-06	6.64415e-10	2.36314e-12	333.522	8969.03	109125	-1.94206e-07	-9703.7	1.86342e-08	1.79115e-12	1.25346e-09
			5.3914e-06	6.57848e-10	2.36319e-12	329.715	8968.83	106506	-1.89511e-07	-9798.19	1.8804e-08	1.79113e-12	1.25423e-09					5.3914e-06	6.57848e-10	2.36319e-12	329.715	8968.83	106506	-1.89511e-07	-9703.37	1.86342e-08	1.79113e-12	1.25423e-09
			5.44531e-06	6.51346e-10	2.36324e-12	326.098	8968.62	103995	-1.85011e-07	-9797.85	1.8804e-08	1.79111e-12	1.255e-09					5.44531e-06	6.51346e-10	2.36324e-12	326.098	8968.62	103995	-1.85011e-07	-9703.05	1.86342e-08	1.79111e-12	1.255e-09
			5.49976e-06	6.44908e-10	2.3633e-12	322.659	8968.42	101587	-1.80695e-07	-9797.51	1.8804e-08	1.79109e-12	1.25577e-09					5.49976e-06	6.44908e-10	2.3633e-12	322.659	8968.42	101587	-1.80695e-07	-9702.72	1.86342e-08	1.79109e-12	1.25577e-09
			5.55476e-06	6.38534e-10	2.36335e-12	319.39	8968.21	99274.1	-1.7655e-07	-9797.16	1.88039e-08	1.79107e-12	1.25656e-09					5.55476e-06	6.38534e-10	2.36335e-12	319.39	8968.21	99274.1	-1.7655e-07	-9702.39	1.86342e-08	1.79107e-12	1.25656e-09
			5.61031e-06	6.32223e-10	2.3634e-12	316.279	8968	97052.1	-1.72567e-07	-9796.82	1.88039e-08	1.79105e-12	1.25735e-09					5.61031e-06	6.32223e-10	2.3634e-12	316.279	8968	97052.1	-1.72567e-07	-9702.06	1.86342e-08	1.79105e-12	1.25735e-09
			5.66641e-06	6.25974e-10	2.36345e-12	313.317	8967.78	94915.3	-1.68738e-07	-9796.46	1.88039e-08	1.79103e-12	1.25815e-09					5.66641e-06	6.25974e-10	2.36345e-12	313.317	8967.78	94915.3	-1.68738e-07	-9701.72	1.86342e-08	1.79103e-12	1.25815e-09
			5.72308e-06	6.19788e-10	2.36351e-12	310.498	8967.57	92858.9	-1.65052e-07	-9796.11	1.88039e-08	1.79101e-12	1.25896e-09					5.72308e-06	6.19788e-10	2.36351e-12	310.498	8967.57	92858.9	-1.65052e-07	-9701.38	1.86342e-08	1.79101e-12	1.25896e-09
			5.78031e-06	6.13662e-10	2.36356e-12	307.813	8967.35	90878.6	-1.61502e-07	-9795.75	1.88038e-08	1.79099e-12	1.25978e-09					5.78031e-06	6.13662e-10	2.36356e-12	307.813	8967.35	90878.6	-1.61502e-07	-9701.04	1.86342e-08	1.79099e-12	1.25978e-09
			5.83811e-06	6.07598e-10	2.36361e-12	305.256	8967.13	88970	-1.58082e-07	-9795.39	1.88038e-08	1.79097e-12	1.2606e-09					5.83811e-06	6.07598e-10	2.36361e-12	305.256	8967.13	88970	-1.58082e-07	-9700.69	1.86342e-08	1.79097e-12	1.2606e-09
			5.89649e-06	6.01593e-10	2.36367e-12	302.819	8966.91	87129.5	-1.54783e-07	-9795.02	1.88038e-08	1.79094e-12	1.26144e-09					5.89649e-06	6.01593e-10	2.36367e-12	302.819	8966.91	87129.5	-1.54783e-07	-9700.34	1.86342e-08	1.79094e-12	1.26144e-09
			5.95545e-06	5.95648e-10	2.36373e-12	300.497	8966.69	85353.4	-1.51599e-07	-9794.65	1.88037e-08	1.79092e-12	1.26228e-09					5.95545e-06	5.95648e-10	2.36373e-12	300.497	8966.69	85353.4	-1.51599e-07	-9699.98	1.86342e-08	1.79092e-12	1.26228e-09
			6.01501e-06	5.89761e-10	2.36378e-12	298.283	8966.46	83638.4	-1.48525e-07	-9794.28	1.88037e-08	1.7909e-12	1.26313e-09					6.01501e-06	5.89761e-10	2.36378e-12	298.283	8966.46	83638.4	-1.48525e-07	-9699.62	1.86342e-08	1.7909e-12	1.26313e-09
			6.07516e-06	5.83933e-10	2.36384e-12	296.174	8966.23	81981.5	-1.45555e-07	-9793.9	1.88037e-08	1.79088e-12	1.26399e-09					6.07516e-06	5.83933e-10	2.36384e-12	296.174	8966.23	81981.5	-1.45555e-07	-9699.26	1.86342e-08	1.79088e-12	1.26399e-09
			6.13591e-06	5.78163e-10	2.3639e-12	294.164	8966	80379.6	-1.42684e-07	-9793.52	1.88036e-08	1.79086e-12	1.26485e-09					6.13591e-06	5.78163e-10	2.3639e-12	294.164	8966	80379.6	-1.42684e-07	-9698.9	1.86342e-08	1.79086e-12	1.26485e-09
			6.19727e-06	5.72449e-10	2.36395e-12	292.248	8965.77	78830.2	-1.39906e-07	-9793.13	1.88036e-08	1.79084e-12	1.26573e-09					6.19727e-06	5.72449e-10	2.36395e-12	292.248	8965.77	78830.2	-1.39906e-07	-9698.53	1.86342e-08	1.79084e-12	1.26573e-09
			6.25924e-06	5.66793e-10	2.36401e-12	290.422	8965.54	77330.7	-1.37218e-07	-9792.74	1.88036e-08	1.79081e-12	1.26661e-09					6.25924e-06	5.66793e-10	2.36401e-12	290.422	8965.54	77330.7	-1.37218e-07	-9698.16	1.86342e-08	1.79081e-12	1.26661e-09
			6.32184e-06	5.61192e-10	2.36407e-12	288.683	8965.3	75878.6	-1.34615e-07	-9792.35	1.88036e-08	1.79079e-12	1.26751e-09					6.32184e-06	5.61192e-10	2.36407e-12	288.683	8965.3	75878.6	-1.34615e-07	-9697.78	1.86342e-08	1.79079e-12	1.26751e-09
			6.38505e-06	5.55647e-10	2.36413e-12	287.025	8965.06	74471.9	-1.32094e-07	-9791.95	1.88035e-08	1.79077e-12	1.26841e-09					6.38505e-06	5.55647e-10	2.36413e-12	287.025	8965.06	74471.9	-1.32094e-07	-9697.4	1.86342e-08	1.79077e-12	1.26841e-09
			6.4489e-06	5.50156e-10	2.36419e-12	285.447	8964.82	73108.4	-1.29649e-07	-9791.55	1.88035e-08	1.79074e-12	1.26932e-09					6.4489e-06	5.50156e-10	2.36419e-12	285.447	8964.82	73108.4	-1.29649e-07	-9697.02	1.86342e-08	1.79074e-12	1.26932e-09
			6.51339e-06	5.4472e-10	2.36425e-12	283.944	8964.57	71786.2	-1.27279e-07	-9791.15	1.88035e-08	1.79072e-12	1.27024e-09					6.51339e-06	5.4472e-10	2.36425e-12	283.944	8964.57	71786.2	-1.27279e-07	-9696.63	1.86342e-08	1.79072e-12	1.27024e-09
			6.57853e-06	5.39338e-10	2.36431e-12	282.513	8964.33	70503.4	-1.24979e-07	-9790.74	1.88034e-08	1.7907e-12	1.27117e-09					6.57853e-06	5.39338e-10	2.36431e-12	282.513	8964.33	70503.4	-1.24979e-07	-9696.24	1.86342e-08	1.7907e-12	1.27117e-09
			6.64431e-06	5.34009e-10	2.36438e-12	281.152	8964.08	69258.2	-1.22747e-07	-9790.33	1.88034e-08	1.79067e-12	1.27211e-09					6.64431e-06	5.34009e-10	2.36438e-12	281.152	8964.08	69258.2	-1.22747e-07	-9695.84	1.86342e-08	1.79067e-12	1.27211e-09
			6.71076e-06	5.28733e-10	2.36444e-12	279.858	8963.82	68049.1	-1.20579e-07	-9789.91	1.88034e-08	1.79065e-12	1.27305e-09					6.71076e-06	5.28733e-10	2.36444e-12	279.858	8963.82	68049.1	-1.20579e-07	-9695.44	1.86342e-08	1.79065e-12	1.27305e-09
			6.77786e-06	5.23509e-10	2.3645e-12	278.628	8963.57	66874.5	-1.18473e-07	-9789.49	1.88033e-08	1.79063e-12	1.27401e-09					6.77786e-06	5.23509e-10	2.3645e-12	278.628	8963.57	66874.5	-1.18473e-07	-9695.04	1.86342e-08	1.79063e-12	1.27401e-09
			6.84564e-06	5.18336e-10	2.36457e-12	277.46	8963.31	65733	-1.16427e-07	-9789.06	1.88033e-08	1.7906e-12	1.27498e-09					6.84564e-06	5.18336e-10	2.36457e-12	277.46	8963.31	65733	-1.16427e-07	-9694.63	1.86342e-08	1.7906e-12	1.27498e-09
			6.9141e-06	5.13215e-10	2.36463e-12	276.351	8963.05	64623.1	-1.14437e-07	-9788.63	1.88033e-08	1.79058e-12	1.27595e-09					6.9141e-06	5.13215e-10	2.36463e-12	276.351	8963.05	64623.1	-1.14437e-07	-9694.22	1.86342e-08	1.79058e-12	1.27595e-09
			6.98324e-06	5.08145e-10	2.3647e-12	275.3	8962.79	63543.6	-1.12501e-07	-9788.2	1.88032e-08	1.79055e-12	1.27694e-09					6.98324e-06	5.08145e-10	2.3647e-12	275.3	8962.79	63543.6	-1.12501e-07	-9693.8	1.86342e-08	1.79055e-12	1.27694e-09
			7.05307e-06	5.03125e-10	2.36476e-12	274.304	8962.53	62493.2	-1.10618e-07	-9787.76	1.88032e-08	1.79053e-12	1.27793e-09					7.05307e-06	5.03125e-10	2.36476e-12	274.304	8962.53	62493.2	-1.10618e-07	-9693.38	1.86342e-08	1.79053e-12	1.27793e-09
			7.1236e-06	4.98154e-10	2.36483e-12	273.361	8962.26	61470.9	-1.08785e-07	-9787.32	1.88031e-08	1.7905e-12	1.27894e-09					7.1236e-06	4.98154e-10	2.36483e-12	273.361	8962.26	61470.9	-1.08785e-07	-9692.96	1.86342e-08	1.7905e-12	1.27894e-09
			7.19484e-06	4.93233e-10	2.36489e-12	272.469	8961.99	60475.4	-1.07e-07	-9786.87	1.88031e-08	1.79048e-12	1.27996e-09					7.19484e-06	4.93233e-10	2.36489e-12	272.469	8961.99	60475.4	-1.07e-07	-9692.53	1.86342e-08	1.79048e-12	1.27996e-09
			7.26679e-06	4.8836e-10	2.36496e-12	271.628	8961.72	59505.8	-1.05261e-07	-9786.42	1.88031e-08	1.79045e-12	1.28098e-09					7.26679e-06	4.8836e-10	2.36496e-12	271.628	8961.72	59505.8	-1.05261e-07	-9692.1	1.86342e-08	1.79045e-12	1.28098e-09
			7.33945e-06	4.83536e-10	2.36503e-12	270.834	8961.44	58561	-1.03567e-07	-9785.96	1.8803e-08	1.79042e-12	1.28202e-09					7.33945e-06	4.83536e-10	2.36503e-12	270.834	8961.44	58561	-1.03567e-07	-9691.66	1.86342e-08	1.79042e-12	1.28202e-09
			7.41285e-06	4.78759e-10	2.3651e-12	270.087	8961.16	57640.1	-1.01916e-07	-9785.5	1.8803e-08	1.7904e-12	1.28306e-09					7.41285e-06	4.78759e-10	2.3651e-12	270.087	8961.16	57640.1	-1.01916e-07	-9691.22	1.86342e-08	1.7904e-12	1.28306e-09
			7.48698e-06	4.7403e-10	2.36517e-12	269.385	8960.88	56742.2	-1.00306e-07	-9785.04	1.8803e-08	1.79037e-12	1.28412e-09					7.48698e-06	4.7403e-10	2.36517e-12	269.385	8960.88	56742.2	-1.00306e-07	-9690.77	1.86342e-08	1.79037e-12	1.28412e-09
			7.56185e-06	4.69347e-10	2.36524e-12	268.727	8960.6	55866.5	-9.87351e-08	-9784.57	1.88029e-08	1.79034e-12	1.28519e-09					7.56185e-06	4.69347e-10	2.36524e-12	268.727	8960.6	55866.5	-9.87351e-08	-9690.32	1.86342e-08	1.79034e-12	1.28519e-09
			7.63747e-06	4.64711e-10	2.36531e-12	268.111	8960.31	55012.2	-9.7203e-08	-9784.09	1.88029e-08	1.79032e-12	1.28626e-09					7.63747e-06	4.64711e-10	2.36531e-12	268.111	8960.31	55012.2	-9.7203e-08	-9689.87	1.86342e-08	1.79032e-12	1.28626e-09
			7.71384e-06	4.60121e-10	2.36539e-12	267.536	8960.02	54178.4	-9.57077e-08	-9783.61	1.88029e-08	1.79029e-12	1.28735e-09					7.71384e-06	4.60121e-10	2.36539e-12	267.536	8960.02	54178.4	-9.57077e-08	-9689.41	1.86342e-08	1.79029e-12	1.28735e-09
			7.79098e-06	4.55576e-10	2.36546e-12	267	8959.73	53364.5	-9.4248e-08	-9783.13	1.88028e-08	1.79026e-12	1.28845e-09					7.79098e-06	4.55576e-10	2.36546e-12	267	8959.73	53364.5	-9.4248e-08	-9688.95	1.86342e-08	1.79026e-12	1.28845e-09
			7.86889e-06	4.51076e-10	2.36553e-12	266.504	8959.43	52569.7	-9.28225e-08	-9782.64	1.88028e-08	1.79023e-12	1.28956e-09					7.86889e-06	4.51076e-10	2.36553e-12	266.504	8959.43	52569.7	-9.28225e-08	-9688.48	1.86342e-08	1.79023e-12	1.28956e-09
			7.94758e-06	4.46621e-10	2.36561e-12	266.045	8959.13	51793.5	-9.14302e-08	-9782.15	1.88027e-08	1.79021e-12	1.29068e-09					7.94758e-06	4.46621e-10	2.36561e-12	266.045	8959.13	51793.5	-9.14302e-08	-9688	1.86342e-08	1.79021e-12	1.29068e-09
			8.02705e-06	4.4221e-10	2.36568e-12	265.623	8958.83	51035	-9.00699e-08	-9781.65	1.88027e-08	1.79018e-12	1.29181e-09					8.02705e-06	4.4221e-10	2.36568e-12	265.623	8958.83	51035	-9.00699e-08	-9687.53	1.86342e-08	1.79018e-12	1.29181e-09
			8.10732e-06	4.37842e-10	2.36576e-12	265.236	8958.53	50293.8	-8.87405e-08	-9781.15	1.88027e-08	1.79015e-12	1.29296e-09					8.10732e-06	4.37842e-10	2.36576e-12	265.236	8958.53	50293.8	-8.87405e-08	-9687.04	1.86342e-08	1.79015e-12	1.29296e-09
			8.1884e-06	4.33518e-10	2.36583e-12	264.884	8958.22	49569.3	-8.74409e-08	-9780.64	1.88026e-08	1.79012e-12	1.29411e-09					8.1884e-06	4.33518e-10	2.36583e-12	264.884	8958.22	49569.3	-8.74409e-08	-9686.56	1.86342e-08	1.79012e-12	1.29411e-09
			8.27028e-06	4.29236e-10	2.36591e-12	264.566	8957.91	48860.9	-8.61701e-08	-9780.12	1.88026e-08	1.79009e-12	1.29528e-09					8.27028e-06	4.29236e-10	2.36591e-12	264.566	8957.91	48860.9	-8.61701e-08	-9686.06	1.86342e-08	1.79009e-12	1.29528e-09
			8.35298e-06	4.24997e-10	2.36599e-12	264.28	8957.6	48168.1	-8.49273e-08	-9779.6	1.88025e-08	1.79006e-12	1.29646e-09					8.35298e-06	4.24997e-10	2.36599e-12	264.28	8957.6	48168.1	-8.49273e-08	-9685.57	1.86342e-08	1.79006e-12	1.29646e-09
			8.43651e-06	4.208e-10	2.36607e-12	264.027	8957.28	47490.3	-8.37114e-08	-9779.08	1.88025e-08	1.79003e-12	1.29764e-09					8.43651e-06	4.208e-10	2.36607e-12	264.027	8957.28	47490.3	-8.37114e-08	-9685.06	1.86342e-08	1.79003e-12	1.29764e-09
			8.52088e-06	4.16644e-10	2.36615e-12	263.805	8956.96	46827.1	-8.25217e-08	-9778.55	1.88024e-08	1.79e-12	1.29885e-09					8.52088e-06	4.16644e-10	2.36615e-12	263.805	8956.96	46827.1	-8.25217e-08	-9684.56	1.86342e-08	1.79e-12	1.29885e-09
			8.60609e-06	4.1253e-10	2.36623e-12	263.613	8956.64	46178.1	-8.13573e-08	-9778.02	1.88024e-08	1.78997e-12	1.30006e-09					8.60609e-06	4.1253e-10	2.36623e-12	263.613	8956.64	46178.1	-8.13573e-08	-9684.05	1.86342e-08	1.78997e-12	1.30006e-09
			8.69215e-06	4.08456e-10	2.36631e-12	263.451	8956.31	45542.7	-8.02173e-08	-9777.48	1.88024e-08	1.78994e-12	1.30128e-09					8.69215e-06	4.08456e-10	2.36631e-12	263.451	8956.31	45542.7	-8.02173e-08	-9683.53	1.86342e-08	1.78994e-12	1.30128e-09
			8.77907e-06	4.04423e-10	2.36639e-12	263.319	8955.98	44920.6	-7.91011e-08	-9776.93	1.88023e-08	1.78991e-12	1.30252e-09					8.77907e-06	4.04423e-10	2.36639e-12	263.319	8955.98	44920.6	-7.91011e-08	-9683.01	1.86342e-08	1.78991e-12	1.30252e-09
			8.86686e-06	4.00429e-10	2.36648e-12	263.215	8955.65	44311.3	-7.80079e-08	-9776.38	1.88023e-08	1.78988e-12	1.30377e-09					8.86686e-06	4.00429e-10	2.36648e-12	263.215	8955.65	44311.3	-7.80079e-08	-9682.48	1.86342e-08	1.78988e-12	1.30377e-09
			8.95553e-06	3.96475e-10	2.36656e-12	263.139	8955.31	43714.5	-7.6937e-08	-9775.82	1.88022e-08	1.78984e-12	1.30503e-09					8.95553e-06	3.96475e-10	2.36656e-12	263.139	8955.31	43714.5	-7.6937e-08	-9681.94	1.86342e-08	1.78984e-12	1.30503e-09
			9.04508e-06	3.9256e-10	2.36664e-12	263.09	8954.97	43129.7	-7.58877e-08	-9775.26	1.88022e-08	1.78981e-12	1.30631e-09					9.04508e-06	3.9256e-10	2.36664e-12	263.09	8954.97	43129.7	-7.58877e-08	-9681.41	1.86342e-08	1.78981e-12	1.30631e-09
			9.13554e-06	3.88684e-10	2.36673e-12	263.068	8954.63	42556.7	-7.48594e-08	-9774.69	1.88021e-08	1.78978e-12	1.30759e-09					9.13554e-06	3.88684e-10	2.36673e-12	263.068	8954.63	42556.7	-7.48594e-08	-9680.86	1.86342e-08	1.78978e-12	1.30759e-09
			9.22689e-06	3.84847e-10	2.36682e-12	263.072	8954.28	41995	-7.38515e-08	-9774.12	1.88021e-08	1.78975e-12	1.30889e-09					9.22689e-06	3.84847e-10	2.36682e-12	263.072	8954.28	41995	-7.38515e-08	-9680.31	1.86342e-08	1.78975e-12	1.30889e-09
			9.31916e-06	3.81047e-10	2.3669e-12	263.102	8953.93	41444.4	-7.28633e-08	-9773.54	1.8802e-08	1.78971e-12	1.31021e-09					9.31916e-06	3.81047e-10	2.3669e-12	263.102	8953.93	41444.4	-7.28633e-08	-9679.76	1.86342e-08	1.78971e-12	1.31021e-09
			9.41235e-06	3.77285e-10	2.36699e-12	263.158	8953.58	40904.4	-7.18943e-08	-9772.96	1.8802e-08	1.78968e-12	1.31153e-09					9.41235e-06	3.77285e-10	2.36699e-12	263.158	8953.58	40904.4	-7.18943e-08	-9679.2	1.86342e-08	1.78968e-12	1.31153e-09
			9.50647e-06	3.7356e-10	2.36708e-12	263.238	8953.22	40374.9	-7.09439e-08	-9772.37	1.88019e-08	1.78965e-12	1.31287e-09					9.50647e-06	3.7356e-10	2.36708e-12	263.238	8953.22	40374.9	-7.09439e-08	-9678.63	1.86342e-08	1.78965e-12	1.31287e-09
			9.60154e-06	3.69872e-10	2.36717e-12	263.342	8952.86	39855.5	-7.00116e-08	-9771.77	1.88019e-08	1.78961e-12	1.31422e-09					9.60154e-06	3.69872e-10	2.36717e-12	263.342	8952.86	39855.5	-7.00116e-08	-9678.06	1.86342e-08	1.78961e-12	1.31422e-09
			9.69756e-06	3.6622e-10	2.36726e-12	263.47	8952.5	39345.9	-6.90969e-08	-9771.17	1.88019e-08	1.78958e-12	1.31559e-09					9.69756e-06	3.6622e-10	2.36726e-12	263.47	8952.5	39345.9	-6.90969e-08	-9677.48	1.86342e-08	1.78958e-12	1.31559e-09
			9.79453e-06	3.62605e-10	2.36735e-12	263.621	8952.13	38845.9	-6.81993e-08	-9770.56	1.88018e-08	1.78954e-12	1.31697e-09					9.79453e-06	3.62605e-10	2.36735e-12	263.621	8952.13	38845.9	-6.81993e-08	-9676.9	1.86342e-08	1.78954e-12	1.31697e-09
			9.89248e-06	3.59025e-10	2.36745e-12	263.796	8951.76	38355.1	-6.73184e-08	-9769.95	1.88018e-08	1.78951e-12	1.31836e-09					9.89248e-06	3.59025e-10	2.36745e-12	263.796	8951.76	38355.1	-6.73184e-08	-9676.31	1.86342e-08	1.78951e-12	1.31836e-09
			9.9914e-06	3.55481e-10	2.36754e-12	263.993	8951.38	37873.4	-6.64536e-08	-9769.32	1.88017e-08	1.78947e-12	1.31977e-09					9.9914e-06	3.55481e-10	2.36754e-12	263.993	8951.38	37873.4	-6.64536e-08	-9675.72	1.86342e-08	1.78947e-12	1.31977e-09
			1.00913e-05	3.51972e-10	2.36763e-12	264.213	8951	37400.4	-6.56045e-08	-9768.7	1.88017e-08	1.78944e-12	1.32119e-09					1.00913e-05	3.51972e-10	2.36763e-12	264.213	8951	37400.4	-6.56045e-08	-9675.12	1.86342e-08	1.78944e-12	1.32119e-09
			1.01922e-05	3.48498e-10	2.36773e-12	264.454	8950.62	36936	-6.47707e-08	-9768.07	1.88016e-08	1.7894e-12	1.32262e-09					1.01922e-05	3.48498e-10	2.36773e-12	264.454	8950.62	36936	-6.47707e-08	-9674.51	1.86342e-08	1.7894e-12	1.32262e-09
			1.02942e-05	3.45058e-10	2.36783e-12	264.718	8950.23	36479.9	-6.39518e-08	-9767.43	1.88016e-08	1.78936e-12	1.32407e-09					1.02942e-05	3.45058e-10	2.36783e-12	264.718	8950.23	36479.9	-6.39518e-08	-9673.9	1.86342e-08	1.78936e-12	1.32407e-09
			1.03971e-05	3.41652e-10	2.36792e-12	265.002	8949.84	36031.9	-6.31474e-08	-9766.78	1.88015e-08	1.78933e-12	1.32554e-09					1.03971e-05	3.41652e-10	2.36792e-12	265.002	8949.84	36031.9	-6.31474e-08	-9673.28	1.86342e-08	1.78933e-12	1.32554e-09
			1.05011e-05	3.3828e-10	2.36802e-12	265.308	8949.45	35591.9	-6.23571e-08	-9766.13	1.88014e-08	1.78929e-12	1.32701e-09					1.05011e-05	3.3828e-10	2.36802e-12	265.308	8949.45	35591.9	-6.23571e-08	-9672.65	1.86342e-08	1.78929e-12	1.32701e-09
			1.06061e-05	3.34941e-10	2.36812e-12	265.634	8949.05	35159.4	-6.15806e-08	-9765.47	1.88014e-08	1.78925e-12	1.32851e-09					1.06061e-05	3.34941e-10	2.36812e-12	265.634	8949.05	35159.4	-6.15806e-08	-9672.02	1.86342e-08	1.78925e-12	1.32851e-09
			1.07121e-05	3.31635e-10	2.36822e-12	265.981	8948.65	34734.5	-6.08175e-08	-9764.8	1.88013e-08	1.78921e-12	1.33001e-09					1.07121e-05	3.31635e-10	2.36822e-12	265.981	8948.65	34734.5	-6.08175e-08	-9671.39	1.86342e-08	1.78921e-12	1.33001e-09
			1.08193e-05	3.28362e-10	2.36832e-12	266.348	8948.24	34316.9	-6.00674e-08	-9764.13	1.88013e-08	1.78918e-12	1.33153e-09					1.08193e-05	3.28362e-10	2.36832e-12	266.348	8948.24	34316.9	-6.00674e-08	-9670.74	1.86342e-08	1.78918e-12	1.33153e-09
			1.09274e-05	3.25121e-10	2.36843e-12	266.735	8947.83	33906.3	-5.933e-08	-9763.45	1.88012e-08	1.78914e-12	1.33307e-09					1.09274e-05	3.25121e-10	2.36843e-12	266.735	8947.83	33906.3	-5.933e-08	-9670.09	1.86342e-08	1.78914e-12	1.33307e-09
			1.10367e-05	3.21913e-10	2.36853e-12	267.141	8947.42	33502.7	-5.86051e-08	-9762.77	1.88012e-08	1.7891e-12	1.33462e-09					1.10367e-05	3.21913e-10	2.36853e-12	267.141	8947.42	33502.7	-5.86051e-08	-9669.44	1.86342e-08	1.7891e-12	1.33462e-09
			1.11471e-05	3.18736e-10	2.36863e-12	267.567	8947	33105.9	-5.78922e-08	-9762.08	1.88011e-08	1.78906e-12	1.33619e-09					1.11471e-05	3.18736e-10	2.36863e-12	267.567	8947	33105.9	-5.78922e-08	-9668.77	1.86342e-08	1.78906e-12	1.33619e-09
			1.12586e-05	3.1559e-10	2.36874e-12	268.012	8946.57	32715.6	-5.71911e-08	-9761.38	1.88011e-08	1.78902e-12	1.33777e-09					1.12586e-05	3.1559e-10	2.36874e-12	268.012	8946.57	32715.6	-5.71911e-08	-9668.1	1.86342e-08	1.78902e-12	1.33777e-09
			1.13711e-05	3.12476e-10	2.36885e-12	268.477	8946.15	32331.8	-5.65015e-08	-9760.67	1.8801e-08	1.78898e-12	1.33937e-09					1.13711e-05	3.12476e-10	2.36885e-12	268.477	8946.15	32331.8	-5.65015e-08	-9667.43	1.86342e-08	1.78898e-12	1.33937e-09
			1.14849e-05	3.09393e-10	2.36896e-12	268.96	8945.72	31954.2	-5.58232e-08	-9759.96	1.8801e-08	1.78894e-12	1.34099e-09					1.14849e-05	3.09393e-10	2.36896e-12	268.96	8945.72	31954.2	-5.58232e-08	-9666.74	1.86342e-08	1.78894e-12	1.34099e-09
			1.15997e-05	3.0634e-10	2.36906e-12	269.462	8945.28	31582.8	-5.51558e-08	-9759.24	1.88009e-08	1.7889e-12	1.34262e-09					1.15997e-05	3.0634e-10	2.36906e-12	269.462	8945.28	31582.8	-5.51558e-08	-9666.05	1.86342e-08	1.7889e-12	1.34262e-09
			1.17157e-05	3.03317e-10	2.36917e-12	269.982	8944.84	31217.3	-5.44991e-08	-9758.51	1.88008e-08	1.78886e-12	1.34427e-09					1.17157e-05	3.03317e-10	2.36917e-12	269.982	8944.84	31217.3	-5.44991e-08	-9665.35	1.86342e-08	1.78886e-12	1.34427e-09
			1.18329e-05	3.00324e-10	2.36929e-12	270.52	8944.4	30857.7	-5.38528e-08	-9757.78	1.88008e-08	1.78881e-12	1.34593e-09					1.18329e-05	3.00324e-10	2.36929e-12	270.52	8944.4	30857.7	-5.38528e-08	-9664.65	1.86342e-08	1.78881e-12	1.34593e-09
			1.19512e-05	2.97361e-10	2.3694e-12	271.077	8943.95	30503.8	-5.32167e-08	-9757.03	1.88007e-08	1.78877e-12	1.34761e-09					1.19512e-05	2.97361e-10	2.3694e-12	271.077	8943.95	30503.8	-5.32167e-08	-9663.94	1.86342e-08	1.78877e-12	1.34761e-09
			1.20707e-05	2.94427e-10	2.36951e-12	271.651	8943.49	30155.4	-5.25906e-08	-9756.28	1.88007e-08	1.78873e-12	1.3493e-09					1.20707e-05	2.94427e-10	2.36951e-12	271.651	8943.49	30155.4	-5.25906e-08	-9663.22	1.86342e-08	1.78873e-12	1.3493e-09
			1.21914e-05	2.91522e-10	2.36963e-12	272.244	8943.04	29812.5	-5.19741e-08	-9755.53	1.88006e-08	1.78869e-12	1.35102e-09					1.21914e-05	2.91522e-10	2.36963e-12	272.244	8943.04	29812.5	-5.19741e-08	-9662.5	1.86342e-08	1.78869e-12	1.35102e-09
			1.23133e-05	2.88646e-10	2.36974e-12	272.854	8942.57	29474.8	-5.13672e-08	-9754.76	1.88005e-08	1.78864e-12	1.35275e-09					1.23133e-05	2.88646e-10	2.36974e-12	272.854	8942.57	29474.8	-5.13672e-08	-9661.76	1.86342e-08	1.78864e-12	1.35275e-09
			1.24365e-05	2.85799e-10	2.36986e-12	273.481	8942.11	29142.4	-5.07696e-08	-9753.99	1.88005e-08	1.7886e-12	1.35449e-09					1.24365e-05	2.85799e-10	2.36986e-12	273.481	8942.11	29142.4	-5.07696e-08	-9661.02	1.86342e-08	1.7886e-12	1.35449e-09
			1.25608e-05	2.82979e-10	2.36998e-12	274.126	8941.63	28815	-5.0181e-08	-9753.21	1.88004e-08	1.78856e-12	1.35626e-09					1.25608e-05	2.82979e-10	2.36998e-12	274.126	8941.63	28815	-5.0181e-08	-9660.28	1.86342e-08	1.78856e-12	1.35626e-09
			1.26864e-05	2.80188e-10	2.3701e-12	274.788	8941.16	28492.6	-4.96013e-08	-9752.42	1.88004e-08	1.78851e-12	1.35804e-09					1.26864e-05	2.80188e-10	2.3701e-12	274.788	8941.16	28492.6	-4.96013e-08	-9659.52	1.86342e-08	1.78851e-12	1.35804e-09
			1.28133e-05	2.77424e-10	2.37022e-12	275.467	8940.68	28175	-4.90302e-08	-9751.63	1.88003e-08	1.78847e-12	1.35984e-09					1.28133e-05	2.77424e-10	2.37022e-12	275.467	8940.68	28175	-4.90302e-08	-9658.76	1.86342e-08	1.78847e-12	1.35984e-09
			1.29414e-05	2.74688e-10	2.37034e-12	276.164	8940.19	27862.2	-4.84677e-08	-9750.82	1.88002e-08	1.78842e-12	1.36166e-09					1.29414e-05	2.74688e-10	2.37034e-12	276.164	8940.19	27862.2	-4.84677e-08	-9657.99	1.86342e-08	1.78842e-12	1.36166e-09
			1.30708e-05	2.71978e-10	2.37046e-12	276.877	8939.7	27554	-4.79134e-08	-9750.01	1.88002e-08	1.78837e-12	1.36349e-09					1.30708e-05	2.71978e-10	2.37046e-12	276.877	8939.7	27554	-4.79134e-08	-9657.21	1.86342e-08	1.78837e-12	1.36349e-09
			1.32015e-05	2.69295e-10	2.37058e-12	277.607	8939.2	27250.4	-4.73672e-08	-9749.19	1.88001e-08	1.78833e-12	1.36534e-09					1.32015e-05	2.69295e-10	2.37058e-12	277.607	8939.2	27250.4	-4.73672e-08	-9656.43	1.86342e-08	1.78833e-12	1.36534e-09
			1.33336e-05	2.66639e-10	2.37071e-12	278.354	8938.7	26951.1	-4.6829e-08	-9748.36	1.88e-08	1.78828e-12	1.36722e-09					1.33336e-05	2.66639e-10	2.37071e-12	278.354	8938.7	26951.1	-4.6829e-08	-9655.63	1.86342e-08	1.78828e-12	1.36722e-09
			1.34669e-05	2.6401e-10	2.37084e-12	279.117	8938.2	26656.3	-4.62985e-08	-9747.53	1.88e-08	1.78823e-12	1.36911e-09					1.34669e-05	2.6401e-10	2.37084e-12	279.117	8938.2	26656.3	-4.62985e-08	-9654.83	1.86342e-08	1.78823e-12	1.36911e-09
			1.36016e-05	2.61406e-10	2.37096e-12	279.897	8937.69	26365.6	-4.57756e-08	-9746.68	1.87999e-08	1.78819e-12	1.37101e-09					1.36016e-05	2.61406e-10	2.37096e-12	279.897	8937.69	26365.6	-4.57756e-08	-9654.02	1.86342e-08	1.78819e-12	1.37101e-09
			1.37376e-05	2.58828e-10	2.37109e-12	280.693	8937.17	26079.2	-4.52602e-08	-9745.83	1.87998e-08	1.78814e-12	1.37294e-09					1.37376e-05	2.58828e-10	2.37109e-12	280.693	8937.17	26079.2	-4.52602e-08	-9653.21	1.86342e-08	1.78814e-12	1.37294e-09
			1.3875e-05	2.56275e-10	2.37122e-12	281.506	8936.65	25796.8	-4.4752e-08	-9744.97	1.87998e-08	1.78809e-12	1.37489e-09					1.3875e-05	2.56275e-10	2.37122e-12	281.506	8936.65	25796.8	-4.4752e-08	-9652.38	1.86342e-08	1.78809e-12	1.37489e-09
			1.40137e-05	2.53748e-10	2.37136e-12	282.335	8936.12	25518.3	-4.42509e-08	-9744.1	1.87997e-08	1.78804e-12	1.37685e-09					1.40137e-05	2.53748e-10	2.37136e-12	282.335	8936.12	25518.3	-4.42509e-08	-9651.55	1.86342e-08	1.78804e-12	1.37685e-09
			1.41538e-05	2.51246e-10	2.37149e-12	283.18	8935.59	25243.8	-4.37569e-08	-9743.22	1.87996e-08	1.78799e-12	1.37884e-09					1.41538e-05	2.51246e-10	2.37149e-12	283.18	8935.59	25243.8	-4.37569e-08	-9650.71	1.86342e-08	1.78799e-12	1.37884e-09
			1.42954e-05	2.48768e-10	2.37162e-12	284.042	8935.05	24973.2	-4.32696e-08	-9742.33	1.87995e-08	1.78794e-12	1.38084e-09					1.42954e-05	2.48768e-10	2.37162e-12	284.042	8935.05	24973.2	-4.32696e-08	-9649.86	1.86342e-08	1.78794e-12	1.38084e-09
			1.44383e-05	2.46316e-10	2.37176e-12	284.92	8934.51	24706.2	-4.27891e-08	-9741.44	1.87995e-08	1.78789e-12	1.38287e-09					1.44383e-05	2.46316e-10	2.37176e-12	284.92	8934.51	24706.2	-4.27891e-08	-9649	1.86342e-08	1.78789e-12	1.38287e-09
			1.45827e-05	2.43887e-10	2.3719e-12	285.813	8933.96	24442.9	-4.23151e-08	-9740.53	1.87994e-08	1.78784e-12	1.38491e-09					1.45827e-05	2.43887e-10	2.3719e-12	285.813	8933.96	24442.9	-4.23151e-08	-9648.13	1.86342e-08	1.78784e-12	1.38491e-09
			1.47285e-05	2.41482e-10	2.37204e-12	286.723	8933.41	24183.3	-4.18475e-08	-9739.62	1.87993e-08	1.78779e-12	1.38698e-09					1.47285e-05	2.41482e-10	2.37204e-12	286.723	8933.41	24183.3	-4.18475e-08	-9647.25	1.86342e-08	1.78779e-12	1.38698e-09
			1.48758e-05	2.39101e-10	2.37218e-12	287.649	8932.85	23927.1	-4.13862e-08	-9738.7	1.87993e-08	1.78773e-12	1.38906e-09					1.48758e-05	2.39101e-10	2.37218e-12	287.649	8932.85	23927.1	-4.13862e-08	-9646.37	1.86342e-08	1.78773e-12	1.38906e-09
			1.50246e-05	2.36744e-10	2.37232e-12	288.591	8932.29	23674.4	-4.09311e-08	-9737.76	1.87992e-08	1.78768e-12	1.39117e-09					1.50246e-05	2.36744e-10	2.37232e-12	288.591	8932.29	23674.4	-4.09311e-08	-9645.47	1.86342e-08	1.78768e-12	1.39117e-09
			1.51748e-05	2.3441e-10	2.37246e-12	289.548	8931.72	23425.1	-4.04821e-08	-9736.82	1.87991e-08	1.78763e-12	1.3933e-09					1.51748e-05	2.3441e-10	2.37246e-12	289.548	8931.72	23425.1	-4.04821e-08	-9644.57	1.86342e-08	1.78763e-12	1.3933e-09
			1.53266e-05	2.32099e-10	2.37261e-12	290.522	8931.14	23179.1	-4.00389e-08	-9735.87	1.8799e-08	1.78757e-12	1.39544e-09					1.53266e-05	2.32099e-10	2.37261e-12	290.522	8931.14	23179.1	-4.00389e-08	-9643.66	1.86342e-08	1.78757e-12	1.39544e-09
			1.54799e-05	2.29812e-10	2.37275e-12	291.511	8930.56	22936.4	-3.96016e-08	-9734.91	1.8799e-08	1.78752e-12	1.39761e-09					1.54799e-05	2.29812e-10	2.37275e-12	291.511	8930.56	22936.4	-3.96016e-08	-9642.74	1.86342e-08	1.78752e-12	1.39761e-09
			1.56347e-05	2.27546e-10	2.3729e-12	292.517	8929.97	22696.8	-3.917e-08	-9733.94	1.87989e-08	1.78746e-12	1.3998e-09					1.56347e-05	2.27546e-10	2.3729e-12	292.517	8929.97	22696.8	-3.917e-08	-9641.81	1.86342e-08	1.78746e-12	1.3998e-09
			1.5791e-05	2.25303e-10	2.37305e-12	293.538	8929.38	22460.4	-3.8744e-08	-9732.96	1.87988e-08	1.78741e-12	1.40201e-09					1.5791e-05	2.25303e-10	2.37305e-12	293.538	8929.38	22460.4	-3.8744e-08	-9640.87	1.86342e-08	1.78741e-12	1.40201e-09
			1.59489e-05	2.23083e-10	2.3732e-12	294.575	8928.78	22227.1	-3.83234e-08	-9731.97	1.87987e-08	1.78735e-12	1.40425e-09					1.59489e-05	2.23083e-10	2.3732e-12	294.575	8928.78	22227.1	-3.83234e-08	-9639.92	1.86342e-08	1.78735e-12	1.40425e-09
			1.61084e-05	2.20884e-10	2.37335e-12	295.627	8928.17	21996.8	-3.79083e-08	-9730.97	1.87986e-08	1.7873e-12	1.4065e-09					1.61084e-05	2.20884e-10	2.37335e-12	295.627	8928.17	21996.8	-3.79083e-08	-9638.96	1.86342e-08	1.7873e-12	1.4065e-09
			1.62695e-05	2.18707e-10	2.3735e-12	296.696	8927.56	21769.4	-3.74984e-08	-9729.96	1.87986e-08	1.78724e-12	1.40878e-09					1.62695e-05	2.18707e-10	2.3735e-12	296.696	8927.56	21769.4	-3.74984e-08	-9638	1.86342e-08	1.78724e-12	1.40878e-09
			1.64322e-05	2.16551e-10	2.37366e-12	297.78	8926.95	21544.9	-3.70937e-08	-9728.94	1.87985e-08	1.78718e-12	1.41108e-09					1.64322e-05	2.16551e-10	2.37366e-12	297.78	8926.95	21544.9	-3.70937e-08	-9637.02	1.86342e-08	1.78718e-12	1.41108e-09
			1.65965e-05	2.14417e-10	2.37382e-12	298.88	8926.32	21323.3	-3.6694e-08	-9727.91	1.87984e-08	1.78712e-12	1.4134e-09					1.65965e-05	2.14417e-10	2.37382e-12	298.88	8926.32	21323.3	-3.6694e-08	-9636.03	1.86342e-08	1.78712e-12	1.4134e-09
			1.67625e-05	2.12304e-10	2.37397e-12	299.996	8925.69	21104.5	-3.62994e-08	-9726.87	1.87983e-08	1.78707e-12	1.41575e-09					1.67625e-05	2.12304e-10	2.37397e-12	299.996	8925.69	21104.5	-3.62994e-08	-9635.04	1.86342e-08	1.78707e-12	1.41575e-09
			1.69301e-05	2.10212e-10	2.37413e-12	301.127	8925.06	20888.4	-3.59096e-08	-9725.82	1.87982e-08	1.78701e-12	1.41812e-09					1.69301e-05	2.10212e-10	2.37413e-12	301.127	8925.06	20888.4	-3.59096e-08	-9634.03	1.86342e-08	1.78701e-12	1.41812e-09
			1.70994e-05	2.08141e-10	2.3743e-12	302.275	8924.41	20675	-3.55247e-08	-9724.76	1.87981e-08	1.78695e-12	1.42051e-09					1.70994e-05	2.08141e-10	2.3743e-12	302.275	8924.41	20675	-3.55247e-08	-9633.01	1.86342e-08	1.78695e-12	1.42051e-09
			1.72704e-05	2.0609e-10	2.37446e-12	303.438	8923.76	20464.3	-3.51444e-08	-9723.69	1.87981e-08	1.78689e-12	1.42293e-09					1.72704e-05	2.0609e-10	2.37446e-12	303.438	8923.76	20464.3	-3.51444e-08	-9631.99	1.86342e-08	1.78689e-12	1.42293e-09
			1.74431e-05	2.04059e-10	2.37462e-12	304.616	8923.11	20256.1	-3.47688e-08	-9722.61	1.8798e-08	1.78683e-12	1.42537e-09					1.74431e-05	2.04059e-10	2.37462e-12	304.616	8923.11	20256.1	-3.47688e-08	-9630.95	1.86342e-08	1.78683e-12	1.42537e-09
			1.76175e-05	2.02049e-10	2.37479e-12	305.811	8922.45	20050.5	-3.43978e-08	-9721.51	1.87979e-08	1.78676e-12	1.42783e-09					1.76175e-05	2.02049e-10	2.37479e-12	305.811	8922.45	20050.5	-3.43978e-08	-9629.9	1.86342e-08	1.78676e-12	1.42783e-09
			1.77937e-05	2.00058e-10	2.37496e-12	307.021	8921.78	19847.4	-3.40312e-08	-9720.41	1.87978e-08	1.7867e-12	1.43032e-09					1.77937e-05	2.00058e-10	2.37496e-12	307.021	8921.78	19847.4	-3.40312e-08	-9628.84	1.86342e-08	1.7867e-12	1.43032e-09
			1.79716e-05	1.98088e-10	2.37513e-12	308.248	8921.1	19646.8	-3.3669e-08	-9719.29	1.87977e-08	1.78664e-12	1.43283e-09					1.79716e-05	1.98088e-10	2.37513e-12	308.248	8921.1	19646.8	-3.3669e-08	-9627.78	1.86342e-08	1.78664e-12	1.43283e-09
			1.81513e-05	1.96136e-10	2.3753e-12	309.49	8920.42	19448.6	-3.33111e-08	-9718.17	1.87976e-08	1.78658e-12	1.43537e-09					1.81513e-05	1.96136e-10	2.3753e-12	309.49	8920.42	19448.6	-3.33111e-08	-9626.7	1.86342e-08	1.78658e-12	1.43537e-09
			1.83329e-05	1.94204e-10	2.37547e-12	310.748	8919.73	19252.8	-3.29574e-08	-9717.03	1.87975e-08	1.78651e-12	1.43793e-09					1.83329e-05	1.94204e-10	2.37547e-12	310.748	8919.73	19252.8	-3.29574e-08	-9625.61	1.86342e-08	1.78651e-12	1.43793e-09
			1.85162e-05	1.92291e-10	2.37565e-12	312.021	8919.04	19059.3	-3.26079e-08	-9715.88	1.87974e-08	1.78645e-12	1.44051e-09					1.85162e-05	1.92291e-10	2.37565e-12	312.021	8919.04	19059.3	-3.26079e-08	-9624.51	1.86342e-08	1.78645e-12	1.44051e-09
			1.87013e-05	1.90397e-10	2.37582e-12	313.311	8918.33	18868.1	-3.22625e-08	-9714.72	1.87973e-08	1.78638e-12	1.44313e-09					1.87013e-05	1.90397e-10	2.37582e-12	313.311	8918.33	18868.1	-3.22625e-08	-9623.39	1.86342e-08	1.78638e-12	1.44313e-09
			1.88884e-05	1.88522e-10	2.376e-12	314.617	8917.62	18679.1	-3.19211e-08	-9713.55	1.87973e-08	1.78632e-12	1.44577e-09					1.88884e-05	1.88522e-10	2.376e-12	314.617	8917.62	18679.1	-3.19211e-08	-9622.27	1.86342e-08	1.78632e-12	1.44577e-09
			1.90772e-05	1.86665e-10	2.37618e-12	315.939	8916.91	18492.4	-3.15836e-08	-9712.37	1.87972e-08	1.78625e-12	1.44843e-09					1.90772e-05	1.86665e-10	2.37618e-12	315.939	8916.91	18492.4	-3.15836e-08	-9621.14	1.86342e-08	1.78625e-12	1.44843e-09
			1.9268e-05	1.84827e-10	2.37637e-12	317.276	8916.18	18307.8	-3.12501e-08	-9711.17	1.87971e-08	1.78618e-12	1.45112e-09					1.9268e-05	1.84827e-10	2.37637e-12	317.276	8916.18	18307.8	-3.12501e-08	-9619.99	1.86342e-08	1.78618e-12	1.45112e-09
			1.94607e-05	1.83006e-10	2.37655e-12	318.63	8915.45	18125.4	-3.09203e-08	-9709.96	1.8797e-08	1.78612e-12	1.45384e-09					1.94607e-05	1.83006e-10	2.37655e-12	318.63	8915.45	18125.4	-3.09203e-08	-9618.83	1.86342e-08	1.78612e-12	1.45384e-09
			1.96553e-05	1.81204e-10	2.37674e-12	320	8914.71	17945.1	-3.05943e-08	-9708.75	1.87969e-08	1.78605e-12	1.45658e-09					1.96553e-05	1.81204e-10	2.37674e-12	320	8914.71	17945.1	-3.05943e-08	-9617.67	1.86342e-08	1.78605e-12	1.45658e-09
			1.98519e-05	1.7942e-10	2.37692e-12	321.386	8913.97	17766.9	-3.0272e-08	-9707.51	1.87968e-08	1.78598e-12	1.45935e-09					1.98519e-05	1.7942e-10	2.37692e-12	321.386	8913.97	17766.9	-3.0272e-08	-9616.49	1.86342e-08	1.78598e-12	1.45935e-09
			2.00504e-05	1.77653e-10	2.37711e-12	322.788	8913.21	17590.7	-2.99533e-08	-9706.27	1.87967e-08	1.78591e-12	1.46215e-09					2.00504e-05	1.77653e-10	2.37711e-12	322.788	8913.21	17590.7	-2.99533e-08	-9615.29	1.86342e-08	1.78591e-12	1.46215e-09
			2.02509e-05	1.75904e-10	2.37731e-12	324.206	8912.45	17416.5	-2.96381e-08	-9705.01	1.87966e-08	1.78584e-12	1.46498e-09					2.02509e-05	1.75904e-10	2.37731e-12	324.206	8912.45	17416.5	-2.96381e-08	-9614.09	1.86342e-08	1.78584e-12	1.46498e-09
			2.04534e-05	1.74172e-10	2.3775e-12	325.641	8911.68	17244.3	-2.93265e-08	-9703.75	1.87965e-08	1.78577e-12	1.46783e-09					2.04534e-05	1.74172e-10	2.3775e-12	325.641	8911.68	17244.3	-2.93265e-08	-9612.87	1.86342e-08	1.78577e-12	1.46783e-09
			2.06579e-05	1.72458e-10	2.37769e-12	327.092	8910.91	17074	-2.90184e-08	-9702.46	1.87964e-08	1.7857e-12	1.47071e-09					2.06579e-05	1.72458e-10	2.37769e-12	327.092	8910.91	17074	-2.90184e-08	-9611.65	1.86342e-08	1.7857e-12	1.47071e-09
			2.08645e-05	1.7076e-10	2.37789e-12	328.559	8910.12	16905.7	-2.87136e-08	-9701.17	1.87963e-08	1.78562e-12	1.47362e-09					2.08645e-05	1.7076e-10	2.37789e-12	328.559	8910.12	16905.7	-2.87136e-08	-9610.41	1.86342e-08	1.78562e-12	1.47362e-09
			2.10731e-05	1.69079e-10	2.37809e-12	330.043	8909.33	16739.2	-2.84121e-08	-9699.86	1.87962e-08	1.78555e-12	1.47656e-09					2.10731e-05	1.69079e-10	2.37809e-12	330.043	8909.33	16739.2	-2.84121e-08	-9609.15	1.86342e-08	1.78555e-12	1.47656e-09
			2.12839e-05	1.67414e-10	2.37829e-12	331.543	8908.53	16574.6	-2.8114e-08	-9698.54	1.87961e-08	1.78548e-12	1.47952e-09					2.12839e-05	1.67414e-10	2.37829e-12	331.543	8908.53	16574.6	-2.8114e-08	-9607.89	1.86342e-08	1.78548e-12	1.47952e-09
			2.14967e-05	1.65767e-10	2.3785e-12	333.059	8907.72	16411.7	-2.7819e-08	-9697.21	1.8796e-08	1.7854e-12	1.48252e-09					2.14967e-05	1.65767e-10	2.3785e-12	333.059	8907.72	16411.7	-2.7819e-08	-9606.61	1.86342e-08	1.7854e-12	1.48252e-09
			2.17117e-05	1.64135e-10	2.3787e-12	334.593	8906.91	16250.7	-2.75273e-08	-9695.86	1.87958e-08	1.78533e-12	1.48555e-09					2.17117e-05	1.64135e-10	2.3787e-12	334.593	8906.91	16250.7	-2.75273e-08	-9605.32	1.86342e-08	1.78533e-12	1.48555e-09
			2.19288e-05	1.62519e-10	2.37891e-12	336.143	8906.08	16091.4	-2.72387e-08	-9694.5	1.87957e-08	1.78525e-12	1.4886e-09					2.19288e-05	1.62519e-10	2.37891e-12	336.143	8906.08	16091.4	-2.72387e-08	-9604.02	1.86342e-08	1.78525e-12	1.4886e-09
			2.21481e-05	1.6092e-10	2.37912e-12	337.709	8905.25	15933.9	-2.69531e-08	-9693.13	1.87956e-08	1.78518e-12	1.49169e-09					2.21481e-05	1.6092e-10	2.37912e-12	337.709	8905.25	15933.9	-2.69531e-08	-9602.7	1.86342e-08	1.78518e-12	1.49169e-09
			2.23696e-05	1.59336e-10	2.37933e-12	339.293	8904.41	15778.1	-2.66706e-08	-9691.74	1.87955e-08	1.7851e-12	1.4948e-09					2.23696e-05	1.59336e-10	2.37933e-12	339.293	8904.41	15778.1	-2.66706e-08	-9601.37	1.86342e-08	1.7851e-12	1.4948e-09
			2.25933e-05	1.57768e-10	2.37955e-12	340.893	8903.56	15623.9	-2.63911e-08	-9690.34	1.87954e-08	1.78502e-12	1.49795e-09					2.25933e-05	1.57768e-10	2.37955e-12	340.893	8903.56	15623.9	-2.63911e-08	-9600.03	1.86342e-08	1.78502e-12	1.49795e-09
			2.28192e-05	1.56216e-10	2.37977e-12	342.51	8902.7	15471.5	-2.61145e-08	-9688.93	1.87953e-08	1.78494e-12	1.50112e-09					2.28192e-05	1.56216e-10	2.37977e-12	342.51	8902.7	15471.5	-2.61145e-08	-9598.67	1.86342e-08	1.78494e-12	1.50112e-09
			2.30474e-05	1.54679e-10	2.37998e-12	344.144	8901.84	15320.6	-2.58409e-08	-9687.5	1.87952e-08	1.78486e-12	1.50433e-09					2.30474e-05	1.54679e-10	2.37998e-12	344.144	8901.84	15320.6	-2.58409e-08	-9597.3	1.86342e-08	1.78486e-12	1.50433e-09
			2.32779e-05	1.53157e-10	2.38021e-12	345.796	8900.96	15171.4	-2.557e-08	-9686.06	1.87951e-08	1.78478e-12	1.50757e-09					2.32779e-05	1.53157e-10	2.38021e-12	345.796	8900.96	15171.4	-2.557e-08	-9595.92	1.86342e-08	1.78478e-12	1.50757e-09
			2.35106e-05	1.5165e-10	2.38043e-12	347.464	8900.08	15023.7	-2.5302e-08	-9684.6	1.8795e-08	1.7847e-12	1.51084e-09					2.35106e-05	1.5165e-10	2.38043e-12	347.464	8900.08	15023.7	-2.5302e-08	-9594.52	1.86342e-08	1.7847e-12	1.51084e-09
			2.37458e-05	1.50158e-10	2.38065e-12	349.15	8899.19	14877.6	-2.50367e-08	-9683.13	1.87948e-08	1.78462e-12	1.51415e-09					2.37458e-05	1.50158e-10	2.38065e-12	349.15	8899.19	14877.6	-2.50367e-08	-9593.11	1.86342e-08	1.78462e-12	1.51415e-09
			2.39832e-05	1.48681e-10	2.38088e-12	350.853	8898.28	14733	-2.47741e-08	-9681.64	1.87947e-08	1.78454e-12	1.51748e-09					2.39832e-05	1.48681e-10	2.38088e-12	350.853	8898.28	14733	-2.47741e-08	-9591.69	1.86342e-08	1.78454e-12	1.51748e-09
			2.4223e-05	1.47219e-10	2.38111e-12	352.573	8897.37	14590	-2.45143e-08	-9680.14	1.87946e-08	1.78445e-12	1.52085e-09					2.4223e-05	1.47219e-10	2.38111e-12	352.573	8897.37	14590	-2.45143e-08	-9590.25	1.86342e-08	1.78445e-12	1.52085e-09
			2.44653e-05	1.45771e-10	2.38135e-12	354.311	8896.45	14448.4	-2.4257e-08	-9678.62	1.87945e-08	1.78437e-12	1.52425e-09					2.44653e-05	1.45771e-10	2.38135e-12	354.311	8896.45	14448.4	-2.4257e-08	-9588.79	1.86342e-08	1.78437e-12	1.52425e-09
			2.47099e-05	1.44337e-10	2.38158e-12	356.066	8895.53	14308.3	-2.40024e-08	-9677.09	1.87944e-08	1.78428e-12	1.52769e-09					2.47099e-05	1.44337e-10	2.38158e-12	356.066	8895.53	14308.3	-2.40024e-08	-9587.33	1.86342e-08	1.78428e-12	1.52769e-09
			2.4957e-05	1.42917e-10	2.38182e-12	357.839	8894.59	14169.7	-2.37503e-08	-9675.54	1.87942e-08	1.7842e-12	1.53115e-09					2.4957e-05	1.42917e-10	2.38182e-12	357.839	8894.59	14169.7	-2.37503e-08	-9585.84	1.86342e-08	1.7842e-12	1.53115e-09
			2.52066e-05	1.41512e-10	2.38206e-12	359.63	8893.64	14032.4	-2.35008e-08	-9673.98	1.87941e-08	1.78411e-12	1.53466e-09					2.52066e-05	1.41512e-10	2.38206e-12	359.63	8893.64	14032.4	-2.35008e-08	-9584.35	1.86342e-08	1.78411e-12	1.53466e-09
			2.54587e-05	1.4012e-10	2.3823e-12	361.438	8892.68	13896.6	-2.32537e-08	-9672.4	1.8794e-08	1.78402e-12	1.53819e-09					2.54587e-05	1.4012e-10	2.3823e-12	361.438	8892.68	13896.6	-2.32537e-08	-9582.83	1.86342e-08	1.78402e-12	1.53819e-09
			2.57132e-05	1.38742e-10	2.38254e-12	363.264	8891.72	13762.2	-2.30091e-08	-9670.81	1.87939e-08	1.78394e-12	1.54176e-09					2.57132e-05	1.38742e-10	2.38254e-12	363.264	8891.72	13762.2	-2.30091e-08	-9581.31	1.86342e-08	1.78394e-12	1.54176e-09
			2.59704e-05	1.37378e-10	2.38279e-12	365.109	8890.74	13629.1	-2.27669e-08	-9669.2	1.87937e-08	1.78385e-12	1.54537e-09					2.59704e-05	1.37378e-10	2.38279e-12	365.109	8890.74	13629.1	-2.27669e-08	-9579.76	1.86342e-08	1.78385e-12	1.54537e-09
			2.62301e-05	1.36027e-10	2.38304e-12	366.971	8889.75	13497.4	-2.25271e-08	-9667.57	1.87936e-08	1.78376e-12	1.54901e-09					2.62301e-05	1.36027e-10	2.38304e-12	366.971	8889.75	13497.4	-2.25271e-08	-9578.21	1.86342e-08	1.78376e-12	1.54901e-09
			2.64924e-05	1.3469e-10	2.38329e-12	368.852	8888.76	13367	-2.22896e-08	-9665.93	1.87935e-08	1.78367e-12	1.55269e-09					2.64924e-05	1.3469e-10	2.38329e-12	368.852	8888.76	13367	-2.22896e-08	-9576.63	1.86342e-08	1.78367e-12	1.55269e-09
			2.67573e-05	1.33366e-10	2.38355e-12	370.751	8887.75	13237.9	-2.20544e-08	-9664.27	1.87933e-08	1.78357e-12	1.5564e-09					2.67573e-05	1.33366e-10	2.38355e-12	370.751	8887.75	13237.9	-2.20544e-08	-9575.04	1.86342e-08	1.78357e-12	1.5564e-09
			2.70249e-05	1.32055e-10	2.38381e-12	372.668	8886.74	13110.2	-2.18216e-08	-9662.6	1.87932e-08	1.78348e-12	1.56015e-09					2.70249e-05	1.32055e-10	2.38381e-12	372.668	8886.74	13110.2	-2.18216e-08	-9573.44	1.86342e-08	1.78348e-12	1.56015e-09
			2.72951e-05	1.30757e-10	2.38407e-12	374.604	8885.71	12983.6	-2.15909e-08	-9660.91	1.87931e-08	1.78339e-12	1.56394e-09					2.72951e-05	1.30757e-10	2.38407e-12	374.604	8885.71	12983.6	-2.15909e-08	-9571.82	1.86342e-08	1.78339e-12	1.56394e-09
			2.75681e-05	1.29472e-10	2.38433e-12	376.558	8884.67	12858.4	-2.13625e-08	-9659.2	1.87929e-08	1.78329e-12	1.56776e-09					2.75681e-05	1.29472e-10	2.38433e-12	376.558	8884.67	12858.4	-2.13625e-08	-9570.18	1.86342e-08	1.78329e-12	1.56776e-09
			2.78438e-05	1.28199e-10	2.3846e-12	378.531	8883.63	12734.4	-2.11363e-08	-9657.47	1.87928e-08	1.7832e-12	1.57162e-09					2.78438e-05	1.28199e-10	2.3846e-12	378.531	8883.63	12734.4	-2.11363e-08	-9568.52	1.86342e-08	1.7832e-12	1.57162e-09
			2.81222e-05	1.26939e-10	2.38486e-12	380.523	8882.57	12611.6	-2.09122e-08	-9655.73	1.87927e-08	1.7831e-12	1.57552e-09					2.81222e-05	1.26939e-10	2.38486e-12	380.523	8882.57	12611.6	-2.09122e-08	-9566.85	1.86342e-08	1.7831e-12	1.57552e-09
			2.84034e-05	1.25692e-10	2.38514e-12	382.533	8881.5	12490	-2.06902e-08	-9653.97	1.87925e-08	1.78301e-12	1.57945e-09					2.84034e-05	1.25692e-10	2.38514e-12	382.533	8881.5	12490	-2.06902e-08	-9565.17	1.86342e-08	1.78301e-12	1.57945e-09
			2.86875e-05	1.24457e-10	2.38541e-12	384.563	8880.42	12369.6	-2.04704e-08	-9652.19	1.87924e-08	1.78291e-12	1.58343e-09					2.86875e-05	1.24457e-10	2.38541e-12	384.563	8880.42	12369.6	-2.04704e-08	-9563.46	1.86342e-08	1.78291e-12	1.58343e-09
			2.89743e-05	1.23234e-10	2.38569e-12	386.612	8879.33	12250.3	-2.02526e-08	-9650.4	1.87923e-08	1.78281e-12	1.58744e-09					2.89743e-05	1.23234e-10	2.38569e-12	386.612	8879.33	12250.3	-2.02526e-08	-9561.74	1.86342e-08	1.78281e-12	1.58744e-09
			2.92641e-05	1.22023e-10	2.38597e-12	388.68	8878.23	12132.3	-2.00368e-08	-9648.59	1.87921e-08	1.78271e-12	1.59149e-09					2.92641e-05	1.22023e-10	2.38597e-12	388.68	8878.23	12132.3	-2.00368e-08	-9560	1.86342e-08	1.78271e-12	1.59149e-09
			2.95567e-05	1.20824e-10	2.38625e-12	390.767	8877.12	12015.3	-1.98231e-08	-9646.75	1.8792e-08	1.78261e-12	1.59558e-09					2.95567e-05	1.20824e-10	2.38625e-12	390.767	8877.12	12015.3	-1.98231e-08	-9558.25	1.86342e-08	1.78261e-12	1.59558e-09
			2.98523e-05	1.19637e-10	2.38653e-12	392.874	8876	11899.5	-1.96113e-08	-9644.91	1.87918e-08	1.78251e-12	1.59972e-09					2.98523e-05	1.19637e-10	2.38653e-12	392.874	8876	11899.5	-1.96113e-08	-9556.48	1.86342e-08	1.78251e-12	1.59972e-09
			3.01508e-05	1.18462e-10	2.38682e-12	395.001	8874.86	11784.9	-1.94015e-08	-9643.04	1.87917e-08	1.7824e-12	1.60389e-09					3.01508e-05	1.18462e-10	2.38682e-12	395.001	8874.86	11784.9	-1.94015e-08	-9554.69	1.86342e-08	1.7824e-12	1.60389e-09
			3.04523e-05	1.17298e-10	2.38711e-12	397.147	8873.72	11671.3	-1.91936e-08	-9641.15	1.87915e-08	1.7823e-12	1.6081e-09					3.04523e-05	1.17298e-10	2.38711e-12	397.147	8873.72	11671.3	-1.91936e-08	-9552.88	1.86342e-08	1.7823e-12	1.6081e-09
			3.07568e-05	1.16146e-10	2.38741e-12	399.313	8872.56	11558.8	-1.89876e-08	-9639.25	1.87914e-08	1.7822e-12	1.61236e-09					3.07568e-05	1.16146e-10	2.38741e-12	399.313	8872.56	11558.8	-1.89876e-08	-9551.05	1.86342e-08	1.7822e-12	1.61236e-09
			3.10644e-05	1.15006e-10	2.38771e-12	401.499	8871.39	11447.3	-1.87835e-08	-9637.32	1.87912e-08	1.78209e-12	1.61665e-09					3.10644e-05	1.15006e-10	2.38771e-12	401.499	8871.39	11447.3	-1.87835e-08	-9549.21	1.86342e-08	1.78209e-12	1.61665e-09
			3.1375e-05	1.13876e-10	2.38801e-12	403.704	8870.21	11337	-1.85813e-08	-9635.38	1.87911e-08	1.78198e-12	1.62099e-09					3.1375e-05	1.13876e-10	2.38801e-12	403.704	8870.21	11337	-1.85813e-08	-9547.34	1.86342e-08	1.78198e-12	1.62099e-09
			3.16888e-05	1.12758e-10	2.38831e-12	405.931	8869.02	11227.6	-1.83809e-08	-9633.42	1.87909e-08	1.78188e-12	1.62537e-09					3.16888e-05	1.12758e-10	2.38831e-12	405.931	8869.02	11227.6	-1.83809e-08	-9545.46	1.86342e-08	1.78188e-12	1.62537e-09
			3.20057e-05	1.11651e-10	2.38862e-12	408.177	8867.82	11119.3	-1.81823e-08	-9631.43	1.87908e-08	1.78177e-12	1.62979e-09					3.20057e-05	1.11651e-10	2.38862e-12	408.177	8867.82	11119.3	-1.81823e-08	-9543.56	1.86342e-08	1.78177e-12	1.62979e-09
			3.23257e-05	1.10555e-10	2.38893e-12	410.444	8866.6	11012	-1.79854e-08	-9629.43	1.87906e-08	1.78166e-12	1.63425e-09					3.23257e-05	1.10555e-10	2.38893e-12	410.444	8866.6	11012	-1.79854e-08	-9541.64	1.86342e-08	1.78166e-12	1.63425e-09
			3.2649e-05	1.09469e-10	2.38924e-12	412.732	8865.37	10905.8	-1.77904e-08	-9627.41	1.87904e-08	1.78155e-12	1.63876e-09					3.2649e-05	1.09469e-10	2.38924e-12	412.732	8865.37	10905.8	-1.77904e-08	-9539.7	1.86342e-08	1.78155e-12	1.63876e-09
			3.29755e-05	1.08395e-10	2.38955e-12	415.04	8864.13	10800.5	-1.7597e-08	-9625.37	1.87903e-08	1.78144e-12	1.64331e-09					3.29755e-05	1.08395e-10	2.38955e-12	415.04	8864.13	10800.5	-1.7597e-08	-9537.75	1.86342e-08	1.78144e-12	1.64331e-09
			3.33052e-05	1.07331e-10	2.38987e-12	417.369	8862.88	10696.2	-1.74054e-08	-9623.31	1.87901e-08	1.78132e-12	1.64791e-09					3.33052e-05	1.07331e-10	2.38987e-12	417.369	8862.88	10696.2	-1.74054e-08	-9535.77	1.86342e-08	1.78132e-12	1.64791e-09
			3.36383e-05	1.06277e-10	2.3902e-12	419.719	8861.62	10592.8	-1.72155e-08	-9621.22	1.879e-08	1.78121e-12	1.65255e-09					3.36383e-05	1.06277e-10	2.3902e-12	419.719	8861.62	10592.8	-1.72155e-08	-9533.77	1.86342e-08	1.78121e-12	1.65255e-09
			3.39747e-05	1.05234e-10	2.39052e-12	422.09	8860.34	10490.4	-1.70272e-08	-9619.12	1.87898e-08	1.78109e-12	1.65724e-09					3.39747e-05	1.05234e-10	2.39052e-12	422.09	8860.34	10490.4	-1.70272e-08	-9531.76	1.86342e-08	1.78109e-12	1.65724e-09
			3.43144e-05	1.04201e-10	2.39085e-12	424.483	8859.05	10389	-1.68406e-08	-9616.99	1.87896e-08	1.78098e-12	1.66197e-09					3.43144e-05	1.04201e-10	2.39085e-12	424.483	8859.05	10389	-1.68406e-08	-9529.72	1.86342e-08	1.78098e-12	1.66197e-09
			3.46576e-05	1.03179e-10	2.39119e-12	426.897	8857.74	10288.5	-1.66556e-08	-9614.85	1.87895e-08	1.78086e-12	1.66675e-09					3.46576e-05	1.03179e-10	2.39119e-12	426.897	8857.74	10288.5	-1.66556e-08	-9527.66	1.86342e-08	1.78086e-12	1.66675e-09
			3.50041e-05	1.02166e-10	2.39152e-12	429.332	8856.43	10188.9	-1.64722e-08	-9612.68	1.87893e-08	1.78074e-12	1.67157e-09					3.50041e-05	1.02166e-10	2.39152e-12	429.332	8856.43	10188.9	-1.64722e-08	-9525.58	1.86342e-08	1.78074e-12	1.67157e-09
			3.53542e-05	1.01164e-10	2.39186e-12	431.79	8855.1	10090.2	-1.62904e-08	-9610.49	1.87891e-08	1.78062e-12	1.67645e-09					3.53542e-05	1.01164e-10	2.39186e-12	431.79	8855.1	10090.2	-1.62904e-08	-9523.49	1.86342e-08	1.78062e-12	1.67645e-09
			3.57077e-05	1.00171e-10	2.39221e-12	434.269	8853.75	9992.45	-1.61102e-08	-9608.28	1.87889e-08	1.7805e-12	1.68136e-09					3.57077e-05	1.00171e-10	2.39221e-12	434.269	8853.75	9992.45	-1.61102e-08	-9521.37	1.86342e-08	1.7805e-12	1.68136e-09
			3.60648e-05	9.91887e-11	2.39255e-12	436.77	8852.4	9895.56	-1.59316e-08	-9606.05	1.87888e-08	1.78038e-12	1.68633e-09					3.60648e-05	9.91887e-11	2.39255e-12	436.77	8852.4	9895.56	-1.59316e-08	-9519.23	1.86342e-08	1.78038e-12	1.68633e-09
			3.64255e-05	9.82157e-11	2.3929e-12	439.293	8851.03	9799.55	-1.57544e-08	-9603.79	1.87886e-08	1.78026e-12	1.69135e-09					3.64255e-05	9.82157e-11	2.3929e-12	439.293	8851.03	9799.55	-1.57544e-08	-9517.06	1.86342e-08	1.78026e-12	1.69135e-09
			3.67897e-05	9.72523e-11	2.39326e-12	441.838	8849.64	9704.41	-1.55788e-08	-9601.52	1.87884e-08	1.78014e-12	1.69641e-09					3.67897e-05	9.72523e-11	2.39326e-12	441.838	8849.64	9704.41	-1.55788e-08	-9514.88	1.86342e-08	1.78014e-12	1.69641e-09
			3.71576e-05	9.62985e-11	2.39361e-12	444.406	8848.25	9610.13	-1.54046e-08	-9599.22	1.87882e-08	1.78001e-12	1.70152e-09					3.71576e-05	9.62985e-11	2.39361e-12	444.406	8848.25	9610.13	-1.54046e-08	-9512.68	1.86342e-08	1.78001e-12	1.70152e-09
			3.75292e-05	9.53541e-11	2.39398e-12	446.997	8846.83	9516.7	-1.5232e-08	-9596.89	1.87881e-08	1.77989e-12	1.70668e-09					3.75292e-05	9.53541e-11	2.39398e-12	446.997	8846.83	9516.7	-1.5232e-08	-9510.45	1.86342e-08	1.77989e-12	1.70668e-09
			3.79045e-05	9.44191e-11	2.39434e-12	449.61	8845.41	9424.11	-1.50607e-08	-9594.55	1.87879e-08	1.77976e-12	1.7119e-09					3.79045e-05	9.44191e-11	2.39434e-12	449.61	8845.41	9424.11	-1.50607e-08	-9508.2	1.86342e-08	1.77976e-12	1.7119e-09
			3.82835e-05	9.34933e-11	2.39471e-12	452.247	8843.97	9332.35	-1.4891e-08	-9592.18	1.87877e-08	1.77963e-12	1.71716e-09					3.82835e-05	9.34933e-11	2.39471e-12	452.247	8843.97	9332.35	-1.4891e-08	-9505.93	1.86342e-08	1.77963e-12	1.71716e-09
			3.86664e-05	9.25767e-11	2.39508e-12	454.906	8842.51	9241.41	-1.47226e-08	-9589.79	1.87875e-08	1.7795e-12	1.72247e-09					3.86664e-05	9.25767e-11	2.39508e-12	454.906	8842.51	9241.41	-1.47226e-08	-9503.63	1.86342e-08	1.7795e-12	1.72247e-09
			3.9053e-05	9.16691e-11	2.39546e-12	457.588	8841.04	9151.27	-1.45557e-08	-9587.37	1.87873e-08	1.77937e-12	1.72784e-09					3.9053e-05	9.16691e-11	2.39546e-12	457.588	8841.04	9151.27	-1.45557e-08	-9501.32	1.86342e-08	1.77937e-12	1.72784e-09
			3.94435e-05	9.07705e-11	2.39584e-12	460.294	8839.56	9061.94	-1.43901e-08	-9584.93	1.87871e-08	1.77924e-12	1.73326e-09					3.94435e-05	9.07705e-11	2.39584e-12	460.294	8839.56	9061.94	-1.43901e-08	-9498.98	1.86342e-08	1.77924e-12	1.73326e-09
			3.9838e-05	8.98808e-11	2.39623e-12	463.024	8838.06	8973.4	-1.42259e-08	-9582.46	1.87869e-08	1.77911e-12	1.73873e-09					3.9838e-05	8.98808e-11	2.39623e-12	463.024	8838.06	8973.4	-1.42259e-08	-9496.61	1.86342e-08	1.77911e-12	1.73873e-09
			4.02364e-05	8.89998e-11	2.39661e-12	465.777	8836.55	8885.65	-1.40631e-08	-9579.97	1.87867e-08	1.77897e-12	1.74425e-09					4.02364e-05	8.89998e-11	2.39661e-12	465.777	8836.55	8885.65	-1.40631e-08	-9494.23	1.86342e-08	1.77897e-12	1.74425e-09
			4.06387e-05	8.81276e-11	2.39701e-12	468.555	8835.02	8798.67	-1.39016e-08	-9577.46	1.87865e-08	1.77884e-12	1.74982e-09					4.06387e-05	8.81276e-11	2.39701e-12	468.555	8835.02	8798.67	-1.39016e-08	-9491.81	1.86342e-08	1.77884e-12	1.74982e-09
			4.10451e-05	8.7264e-11	2.3974e-12	471.356	8833.47	8712.46	-1.37414e-08	-9574.92	1.87863e-08	1.7787e-12	1.75545e-09					4.10451e-05	8.7264e-11	2.3974e-12	471.356	8833.47	8712.46	-1.37414e-08	-9489.38	1.86342e-08	1.7787e-12	1.75545e-09
			4.14556e-05	8.6409e-11	2.3978e-12	474.182	8831.91	8627.01	-1.35825e-08	-9572.36	1.87861e-08	1.77856e-12	1.76114e-09					4.14556e-05	8.6409e-11	2.3978e-12	474.182	8831.91	8627.01	-1.35825e-08	-9486.92	1.86342e-08	1.77856e-12	1.76114e-09
			4.18701e-05	8.55624e-11	2.39821e-12	477.032	8830.34	8542.3	-1.34249e-08	-9569.77	1.87859e-08	1.77842e-12	1.76688e-09					4.18701e-05	8.55624e-11	2.39821e-12	477.032	8830.34	8542.3	-1.34249e-08	-9484.44	1.86342e-08	1.77842e-12	1.76688e-09
			4.22888e-05	8.47242e-11	2.39862e-12	479.906	8828.74	8458.34	-1.32686e-08	-9567.15	1.87857e-08	1.77828e-12	1.77267e-09					4.22888e-05	8.47242e-11	2.39862e-12	479.906	8828.74	8458.34	-1.32686e-08	-9481.93	1.86342e-08	1.77828e-12	1.77267e-09
			4.27117e-05	8.38943e-11	2.39903e-12	482.806	8827.14	8375.12	-1.31136e-08	-9564.51	1.87855e-08	1.77814e-12	1.77852e-09					4.27117e-05	8.38943e-11	2.39903e-12	482.806	8827.14	8375.12	-1.31136e-08	-9479.39	1.86342e-08	1.77814e-12	1.77852e-09
			4.31388e-05	8.30725e-11	2.39945e-12	485.73	8825.51	8292.62	-1.29598e-08	-9561.84	1.87853e-08	1.77799e-12	1.78443e-09					4.31388e-05	8.30725e-11	2.39945e-12	485.73	8825.51	8292.62	-1.29598e-08	-9476.84	1.86342e-08	1.77799e-12	1.78443e-09
			4.35702e-05	8.22589e-11	2.39987e-12	488.68	8823.87	8210.84	-1.28072e-08	-9559.14	1.87851e-08	1.77785e-12	1.7904e-09					4.35702e-05	8.22589e-11	2.39987e-12	488.68	8823.87	8210.84	-1.28072e-08	-9474.25	1.86342e-08	1.77785e-12	1.7904e-09
			4.40059e-05	8.14534e-11	2.4003e-12	491.655	8822.22	8129.77	-1.26559e-08	-9556.42	1.87849e-08	1.7777e-12	1.79642e-09					4.40059e-05	8.14534e-11	2.4003e-12	491.655	8822.22	8129.77	-1.26559e-08	-9471.64	1.86342e-08	1.7777e-12	1.79642e-09
			4.4446e-05	8.06558e-11	2.40073e-12	494.655	8820.54	8049.4	-1.25058e-08	-9553.67	1.87847e-08	1.77756e-12	1.8025e-09					4.4446e-05	8.06558e-11	2.40073e-12	494.655	8820.54	8049.4	-1.25058e-08	-9469.01	1.86342e-08	1.77756e-12	1.8025e-09
			4.48904e-05	7.98661e-11	2.40117e-12	497.682	8818.85	7969.73	-1.23568e-08	-9550.9	1.87845e-08	1.77741e-12	1.80864e-09					4.48904e-05	7.98661e-11	2.40117e-12	497.682	8818.85	7969.73	-1.23568e-08	-9466.34	1.86342e-08	1.77741e-12	1.80864e-09
			4.53393e-05	7.90842e-11	2.40161e-12	500.734	8817.15	7890.75	-1.22091e-08	-9548.09	1.87843e-08	1.77726e-12	1.81484e-09					4.53393e-05	7.90842e-11	2.40161e-12	500.734	8817.15	7890.75	-1.22091e-08	-9463.65	1.86342e-08	1.77726e-12	1.81484e-09
			4.57927e-05	7.831e-11	2.40205e-12	503.812	8815.42	7812.46	-1.20625e-08	-9545.26	1.8784e-08	1.77711e-12	1.82109e-09					4.57927e-05	7.831e-11	2.40205e-12	503.812	8815.42	7812.46	-1.20625e-08	-9460.94	1.86342e-08	1.77711e-12	1.82109e-09
			4.62507e-05	7.75435e-11	2.4025e-12	506.917	8813.68	7734.83	-1.1917e-08	-9542.4	1.87838e-08	1.77695e-12	1.82741e-09					4.62507e-05	7.75435e-11	2.4025e-12	506.917	8813.68	7734.83	-1.1917e-08	-9458.2	1.86342e-08	1.77695e-12	1.82741e-09
			4.67132e-05	7.67846e-11	2.40295e-12	510.048	8811.92	7657.88	-1.17727e-08	-9539.51	1.87836e-08	1.7768e-12	1.83379e-09					4.67132e-05	7.67846e-11	2.40295e-12	510.048	8811.92	7657.88	-1.17727e-08	-9455.43	1.86342e-08	1.7768e-12	1.83379e-09
			4.71803e-05	7.60331e-11	2.40341e-12	513.205	8810.15	7581.59	-1.16296e-08	-9536.6	1.87834e-08	1.77665e-12	1.84023e-09					4.71803e-05	7.60331e-11	2.40341e-12	513.205	8810.15	7581.59	-1.16296e-08	-9452.63	1.86342e-08	1.77665e-12	1.84023e-09
			4.76521e-05	7.52891e-11	2.40388e-12	516.39	8808.35	7505.95	-1.14875e-08	-9533.65	1.87831e-08	1.77649e-12	1.84673e-09					4.76521e-05	7.52891e-11	2.40388e-12	516.39	8808.35	7505.95	-1.14875e-08	-9449.8	1.86342e-08	1.77649e-12	1.84673e-09
			4.81286e-05	7.45525e-11	2.40435e-12	519.602	8806.54	7430.96	-1.13465e-08	-9530.67	1.87829e-08	1.77633e-12	1.8533e-09					4.81286e-05	7.45525e-11	2.40435e-12	519.602	8806.54	7430.96	-1.13465e-08	-9446.95	1.86342e-08	1.77633e-12	1.8533e-09
			4.86099e-05	7.38231e-11	2.40482e-12	522.841	8804.71	7356.62	-1.12067e-08	-9527.67	1.87827e-08	1.77617e-12	1.85993e-09					4.86099e-05	7.38231e-11	2.40482e-12	522.841	8804.71	7356.62	-1.12067e-08	-9444.07	1.86342e-08	1.77617e-12	1.85993e-09
			4.9096e-05	7.3101e-11	2.4053e-12	526.107	8802.86	7282.91	-1.10679e-08	-9524.63	1.87825e-08	1.77601e-12	1.86662e-09					4.9096e-05	7.3101e-11	2.4053e-12	526.107	8802.86	7282.91	-1.10679e-08	-9441.16	1.86342e-08	1.77601e-12	1.86662e-09
			4.9587e-05	7.2386e-11	2.40578e-12	529.401	8801	7209.83	-1.09302e-08	-9521.57	1.87822e-08	1.77585e-12	1.87338e-09					4.9587e-05	7.2386e-11	2.40578e-12	529.401	8801	7209.83	-1.09302e-08	-9438.22	1.86342e-08	1.77585e-12	1.87338e-09
			5.00828e-05	7.1678e-11	2.40627e-12	532.724	8799.11	7137.38	-1.07935e-08	-9518.47	1.8782e-08	1.77568e-12	1.8802e-09					5.00828e-05	7.1678e-11	2.40627e-12	532.724	8799.11	7137.38	-1.07935e-08	-9435.25	1.86342e-08	1.77568e-12	1.8802e-09
			5.05837e-05	7.09771e-11	2.40676e-12	536.074	8797.21	7065.54	-1.06579e-08	-9515.35	1.87817e-08	1.77552e-12	1.88708e-09					5.05837e-05	7.09771e-11	2.40676e-12	536.074	8797.21	7065.54	-1.06579e-08	-9432.25	1.86342e-08	1.77552e-12	1.88708e-09
			5.10895e-05	7.0283e-11	2.40726e-12	539.452	8795.28	6994.31	-1.05233e-08	-9512.19	1.87815e-08	1.77535e-12	1.89404e-09					5.10895e-05	7.0283e-11	2.40726e-12	539.452	8795.28	6994.31	-1.05233e-08	-9429.22	1.86342e-08	1.77535e-12	1.89404e-09
			5.16004e-05	6.95959e-11	2.40777e-12	542.86	8793.34	6923.7	-1.03898e-08	-9509	1.87812e-08	1.77518e-12	1.90106e-09					5.16004e-05	6.95959e-11	2.40777e-12	542.86	8793.34	6923.7	-1.03898e-08	-9426.16	1.86342e-08	1.77518e-12	1.90106e-09
			5.21164e-05	6.89155e-11	2.40827e-12	546.296	8791.38	6853.68	-1.02572e-08	-9505.78	1.8781e-08	1.77501e-12	1.90815e-09					5.21164e-05	6.89155e-11	2.40827e-12	546.296	8791.38	6853.68	-1.02572e-08	-9423.07	1.86342e-08	1.77501e-12	1.90815e-09
			5.26376e-05	6.82419e-11	2.40879e-12	549.761	8789.39	6784.25	-1.01257e-08	-9502.53	1.87808e-08	1.77484e-12	1.9153e-09					5.26376e-05	6.82419e-11	2.40879e-12	549.761	8789.39	6784.25	-1.01257e-08	-9419.95	1.86342e-08	1.77484e-12	1.9153e-09
			5.31639e-05	6.75749e-11	2.40931e-12	553.255	8787.39	6715.42	-9.9951e-09	-9499.24	1.87805e-08	1.77467e-12	1.92253e-09					5.31639e-05	6.75749e-11	2.40931e-12	553.255	8787.39	6715.42	-9.9951e-09	-9416.8	1.86342e-08	1.77467e-12	1.92253e-09
			5.36956e-05	6.69145e-11	2.40984e-12	556.779	8785.37	6647.17	-9.86552e-09	-9495.92	1.87802e-08	1.77449e-12	1.92982e-09					5.36956e-05	6.69145e-11	2.40984e-12	556.779	8785.37	6647.17	-9.86552e-09	-9413.62	1.86342e-08	1.77449e-12	1.92982e-09
			5.42325e-05	6.62606e-11	2.41037e-12	560.332	8783.33	6579.5	-9.73691e-09	-9492.57	1.878e-08	1.77431e-12	1.93718e-09					5.42325e-05	6.62606e-11	2.41037e-12	560.332	8783.33	6579.5	-9.73691e-09	-9410.41	1.86342e-08	1.77431e-12	1.93718e-09
			5.47749e-05	6.56132e-11	2.4109e-12	563.915	8781.26	6512.4	-9.60927e-09	-9489.19	1.87797e-08	1.77414e-12	1.94462e-09					5.47749e-05	6.56132e-11	2.4109e-12	563.915	8781.26	6512.4	-9.60927e-09	-9407.16	1.86342e-08	1.77414e-12	1.94462e-09
			5.53226e-05	6.49722e-11	2.41145e-12	567.529	8779.18	6445.87	-9.48257e-09	-9485.77	1.87795e-08	1.77396e-12	1.95212e-09					5.53226e-05	6.49722e-11	2.41145e-12	567.529	8779.18	6445.87	-9.48257e-09	-9403.88	1.86342e-08	1.77396e-12	1.95212e-09
			5.58758e-05	6.43376e-11	2.41199e-12	571.173	8777.08	6379.9	-9.35681e-09	-9482.32	1.87792e-08	1.77378e-12	1.9597e-09					5.58758e-05	6.43376e-11	2.41199e-12	571.173	8777.08	6379.9	-9.35681e-09	-9400.57	1.86342e-08	1.77378e-12	1.9597e-09
			5.64346e-05	6.37092e-11	2.41255e-12	574.847	8774.95	6314.49	-9.23199e-09	-9478.83	1.87789e-08	1.77359e-12	1.96735e-09					5.64346e-05	6.37092e-11	2.41255e-12	574.847	8774.95	6314.49	-9.23199e-09	-9397.23	1.86342e-08	1.77359e-12	1.96735e-09
			5.69989e-05	6.3087e-11	2.41311e-12	578.552	8772.8	6249.64	-9.10809e-09	-9475.31	1.87787e-08	1.77341e-12	1.97507e-09					5.69989e-05	6.3087e-11	2.41311e-12	578.552	8772.8	6249.64	-9.10809e-09	-9393.85	1.86342e-08	1.77341e-12	1.97507e-09
			5.75689e-05	6.2471e-11	2.41367e-12	582.289	8770.63	6185.33	-8.9851e-09	-9471.76	1.87784e-08	1.77322e-12	1.98287e-09					5.75689e-05	6.2471e-11	2.41367e-12	582.289	8770.63	6185.33	-8.9851e-09	-9390.44	1.86342e-08	1.77322e-12	1.98287e-09
			5.81446e-05	6.1861e-11	2.41424e-12	586.056	8768.44	6121.57	-8.86301e-09	-9468.17	1.87781e-08	1.77303e-12	1.99074e-09					5.81446e-05	6.1861e-11	2.41424e-12	586.056	8768.44	6121.57	-8.86301e-09	-9386.99	1.86342e-08	1.77303e-12	1.99074e-09
			5.87261e-05	6.12571e-11	2.41482e-12	589.856	8766.23	6058.34	-8.74181e-09	-9464.54	1.87778e-08	1.77284e-12	1.99868e-09					5.87261e-05	6.12571e-11	2.41482e-12	589.856	8766.23	6058.34	-8.74181e-09	-9383.52	1.86342e-08	1.77284e-12	1.99868e-09
			5.93133e-05	6.06592e-11	2.41541e-12	593.687	8764	5995.65	-8.6215e-09	-9460.88	1.87776e-08	1.77265e-12	2.00671e-09					5.93133e-05	6.06592e-11	2.41541e-12	593.687	8764	5995.65	-8.6215e-09	-9380	1.86342e-08	1.77265e-12	2.00671e-09
			5.99065e-05	6.00671e-11	2.416e-12	597.55	8761.74	5933.49	-8.50207e-09	-9457.18	1.87773e-08	1.77246e-12	2.0148e-09					5.99065e-05	6.00671e-11	2.416e-12	597.55	8761.74	5933.49	-8.50207e-09	-9376.45	1.86342e-08	1.77246e-12	2.0148e-09
			6.05055e-05	5.94809e-11	2.41659e-12	601.446	8759.46	5871.85	-8.38351e-09	-9453.44	1.8777e-08	1.77227e-12	2.02298e-09					6.05055e-05	5.94809e-11	2.41659e-12	601.446	8759.46	5871.85	-8.38351e-09	-9372.87	1.86342e-08	1.77227e-12	2.02298e-09
			6.11106e-05	5.89005e-11	2.4172e-12	605.374	8757.16	5810.74	-8.2658e-09	-9449.67	1.87767e-08	1.77207e-12	2.03124e-09					6.11106e-05	5.89005e-11	2.4172e-12	605.374	8757.16	5810.74	-8.2658e-09	-9369.25	1.86342e-08	1.77207e-12	2.03124e-09
			6.17217e-05	5.83259e-11	2.4178e-12	609.335	8754.83	5750.14	-8.14894e-09	-9445.86	1.87764e-08	1.77187e-12	2.03957e-09					6.17217e-05	5.83259e-11	2.4178e-12	609.335	8754.83	5750.14	-8.14894e-09	-9365.59	1.86342e-08	1.77187e-12	2.03957e-09
			6.23389e-05	5.77569e-11	2.41842e-12	613.329	8752.48	5690.05	-8.03293e-09	-9442.01	1.87761e-08	1.77167e-12	2.04798e-09					6.23389e-05	5.77569e-11	2.41842e-12	613.329	8752.48	5690.05	-8.03293e-09	-9361.9	1.86342e-08	1.77167e-12	2.04798e-09
			6.29623e-05	5.71935e-11	2.41904e-12	617.356	8750.11	5630.48	-7.91775e-09	-9438.13	1.87758e-08	1.77147e-12	2.05647e-09					6.29623e-05	5.71935e-11	2.41904e-12	617.356	8750.11	5630.48	-7.91775e-09	-9358.17	1.86342e-08	1.77147e-12	2.05647e-09
			6.35919e-05	5.66358e-11	2.41967e-12	621.417	8747.71	5571.4	-7.8034e-09	-9434.2	1.87755e-08	1.77127e-12	2.06505e-09					6.35919e-05	5.66358e-11	2.41967e-12	621.417	8747.71	5571.4	-7.8034e-09	-9354.41	1.86342e-08	1.77127e-12	2.06505e-09
			6.42278e-05	5.60835e-11	2.42031e-12	625.512	8745.29	5512.83	-7.68986e-09	-9430.24	1.87752e-08	1.77106e-12	2.0737e-09					6.42278e-05	5.60835e-11	2.42031e-12	625.512	8745.29	5512.83	-7.68986e-09	-9350.6	1.86342e-08	1.77106e-12	2.0737e-09
			6.48701e-05	5.55366e-11	2.42095e-12	629.642	8742.85	5454.75	-7.57713e-09	-9426.23	1.87749e-08	1.77085e-12	2.08244e-09					6.48701e-05	5.55366e-11	2.42095e-12	629.642	8742.85	5454.75	-7.57713e-09	-9346.76	1.86342e-08	1.77085e-12	2.08244e-09
			6.55188e-05	5.49952e-11	2.4216e-12	633.805	8740.38	5397.16	-7.46521e-09	-9422.19	1.87746e-08	1.77065e-12	2.09126e-09					6.55188e-05	5.49952e-11	2.4216e-12	633.805	8740.38	5397.16	-7.46521e-09	-9342.88	1.86342e-08	1.77065e-12	2.09126e-09
			6.6174e-05	5.44592e-11	2.42225e-12	638.003	8737.88	5340.07	-7.35408e-09	-9418.11	1.87743e-08	1.77044e-12	2.10016e-09					6.6174e-05	5.44592e-11	2.42225e-12	638.003	8737.88	5340.07	-7.35408e-09	-9338.96	1.86342e-08	1.77044e-12	2.10016e-09
			6.68357e-05	5.39284e-11	2.42292e-12	642.237	8735.36	5283.45	-7.24374e-09	-9413.98	1.8774e-08	1.77022e-12	2.10915e-09					6.68357e-05	5.39284e-11	2.42292e-12	642.237	8735.36	5283.45	-7.24374e-09	-9335.01	1.86342e-08	1.77022e-12	2.10915e-09
			6.75041e-05	5.34029e-11	2.42359e-12	646.505	8732.82	5227.32	-7.13417e-09	-9409.82	1.87737e-08	1.77001e-12	2.11823e-09					6.75041e-05	5.34029e-11	2.42359e-12	646.505	8732.82	5227.32	-7.13417e-09	-9331.01	1.86342e-08	1.77001e-12	2.11823e-09
			6.81791e-05	5.28825e-11	2.42426e-12	650.809	8730.25	5171.66	-7.02538e-09	-9405.61	1.87734e-08	1.76979e-12	2.12739e-09					6.81791e-05	5.28825e-11	2.42426e-12	650.809	8730.25	5171.66	-7.02538e-09	-9326.97	1.86342e-08	1.76979e-12	2.12739e-09
			6.88609e-05	5.23673e-11	2.42495e-12	655.149	8727.65	5116.48	-6.91736e-09	-9401.36	1.8773e-08	1.76957e-12	2.13664e-09					6.88609e-05	5.23673e-11	2.42495e-12	655.149	8727.65	5116.48	-6.91736e-09	-9322.9	1.86342e-08	1.76957e-12	2.13664e-09
			6.95495e-05	5.18572e-11	2.42564e-12	659.525	8725.03	5061.77	-6.81009e-09	-9397.07	1.87727e-08	1.76935e-12	2.14597e-09					6.95495e-05	5.18572e-11	2.42564e-12	659.525	8725.03	5061.77	-6.81009e-09	-9318.78	1.86342e-08	1.76935e-12	2.14597e-09
			7.0245e-05	5.13522e-11	2.42634e-12	663.938	8722.38	5007.52	-6.70357e-09	-9392.74	1.87724e-08	1.76913e-12	2.1554e-09					7.0245e-05	5.13522e-11	2.42634e-12	663.938	8722.38	5007.52	-6.70357e-09	-9314.62	1.86342e-08	1.76913e-12	2.1554e-09
			7.09475e-05	5.08521e-11	2.42704e-12	668.387	8719.71	4953.74	-6.5978e-09	-9388.36	1.87721e-08	1.76891e-12	2.16491e-09					7.09475e-05	5.08521e-11	2.42704e-12	668.387	8719.71	4953.74	-6.5978e-09	-9310.42	1.86342e-08	1.76891e-12	2.16491e-09
			7.1657e-05	5.03569e-11	2.42776e-12	672.873	8717.01	4900.41	-6.49276e-09	-9383.94	1.87717e-08	1.76868e-12	2.17451e-09					7.1657e-05	5.03569e-11	2.42776e-12	672.873	8717.01	4900.41	-6.49276e-09	-9306.18	1.86342e-08	1.76868e-12	2.17451e-09
			7.23735e-05	4.98667e-11	2.42848e-12	677.396	8714.28	4847.54	-6.38846e-09	-9379.48	1.87714e-08	1.76846e-12	2.18421e-09					7.23735e-05	4.98667e-11	2.42848e-12	677.396	8714.28	4847.54	-6.38846e-09	-9301.9	1.86342e-08	1.76846e-12	2.18421e-09
			7.30973e-05	4.93813e-11	2.42921e-12	681.957	8711.52	4795.13	-6.28488e-09	-9374.97	1.87711e-08	1.76823e-12	2.19399e-09					7.30973e-05	4.93813e-11	2.42921e-12	681.957	8711.52	4795.13	-6.28488e-09	-9297.57	1.86342e-08	1.76823e-12	2.19399e-09
			7.38282e-05	4.89007e-11	2.42995e-12	686.556	8708.74	4743.16	-6.18201e-09	-9370.42	1.87707e-08	1.76799e-12	2.20387e-09					7.38282e-05	4.89007e-11	2.42995e-12	686.556	8708.74	4743.16	-6.18201e-09	-9293.2	1.86342e-08	1.76799e-12	2.20387e-09
			7.45665e-05	4.84248e-11	2.43069e-12	691.193	8705.92	4691.64	-6.07986e-09	-9365.82	1.87704e-08	1.76776e-12	2.21385e-09					7.45665e-05	4.84248e-11	2.43069e-12	691.193	8705.92	4691.64	-6.07986e-09	-9288.79	1.86342e-08	1.76776e-12	2.21385e-09
			7.53122e-05	4.79537e-11	2.43145e-12	695.869	8703.08	4640.57	-5.97841e-09	-9361.18	1.877e-08	1.76752e-12	2.22391e-09					7.53122e-05	4.79537e-11	2.43145e-12	695.869	8703.08	4640.57	-5.97841e-09	-9284.33	1.86342e-08	1.76752e-12	2.22391e-09
			7.60653e-05	4.74872e-11	2.43221e-12	700.583	8700.21	4589.93	-5.87765e-09	-9356.49	1.87697e-08	1.76729e-12	2.23407e-09					7.60653e-05	4.74872e-11	2.43221e-12	700.583	8700.21	4589.93	-5.87765e-09	-9279.83	1.86342e-08	1.76729e-12	2.23407e-09
			7.6826e-05	4.70253e-11	2.43298e-12	705.337	8697.32	4539.73	-5.77759e-09	-9351.75	1.87693e-08	1.76705e-12	2.24433e-09					7.6826e-05	4.70253e-11	2.43298e-12	705.337	8697.32	4539.73	-5.77759e-09	-9275.28	1.86342e-08	1.76705e-12	2.24433e-09
			7.75942e-05	4.65679e-11	2.43375e-12	710.13	8694.39	4489.97	-5.67821e-09	-9346.97	1.8769e-08	1.76681e-12	2.25469e-09					7.75942e-05	4.65679e-11	2.43375e-12	710.13	8694.39	4489.97	-5.67821e-09	-9270.69	1.86342e-08	1.76681e-12	2.25469e-09
			7.83702e-05	4.61151e-11	2.43454e-12	714.962	8691.43	4440.64	-5.57952e-09	-9342.14	1.87686e-08	1.76656e-12	2.26514e-09					7.83702e-05	4.61151e-11	2.43454e-12	714.962	8691.43	4440.64	-5.57952e-09	-9266.06	1.86342e-08	1.76656e-12	2.26514e-09
			7.91539e-05	4.56668e-11	2.43534e-12	719.835	8688.45	4391.73	-5.48149e-09	-9337.26	1.87682e-08	1.76632e-12	2.27569e-09					7.91539e-05	4.56668e-11	2.43534e-12	719.835	8688.45	4391.73	-5.48149e-09	-9261.37	1.86342e-08	1.76632e-12	2.27569e-09
			7.99454e-05	4.52228e-11	2.43614e-12	724.749	8685.43	4343.25	-5.38414e-09	-9332.33	1.87679e-08	1.76607e-12	2.28634e-09					7.99454e-05	4.52228e-11	2.43614e-12	724.749	8685.43	4343.25	-5.38414e-09	-9256.64	1.86342e-08	1.76607e-12	2.28634e-09
			8.07449e-05	4.47833e-11	2.43695e-12	729.703	8682.38	4295.2	-5.28744e-09	-9327.36	1.87675e-08	1.76582e-12	2.29709e-09					8.07449e-05	4.47833e-11	2.43695e-12	729.703	8682.38	4295.2	-5.28744e-09	-9251.87	1.86342e-08	1.76582e-12	2.29709e-09
			8.15523e-05	4.43481e-11	2.43777e-12	734.698	8679.31	4247.56	-5.1914e-09	-9322.33	1.87671e-08	1.76556e-12	2.30794e-09					8.15523e-05	4.43481e-11	2.43777e-12	734.698	8679.31	4247.56	-5.1914e-09	-9247.04	1.86342e-08	1.76556e-12	2.30794e-09
			8.23678e-05	4.39172e-11	2.4386e-12	739.734	8676.2	4200.34	-5.09601e-09	-9317.26	1.87668e-08	1.76531e-12	2.3189e-09					8.23678e-05	4.39172e-11	2.4386e-12	739.734	8676.2	4200.34	-5.09601e-09	-9242.17	1.86342e-08	1.76531e-12	2.3189e-09
			8.31915e-05	4.34906e-11	2.43944e-12	744.812	8673.06	4153.54	-5.00127e-09	-9312.13	1.87664e-08	1.76505e-12	2.32995e-09					8.31915e-05	4.34906e-11	2.43944e-12	744.812	8673.06	4153.54	-5.00127e-09	-9237.25	1.86342e-08	1.76505e-12	2.32995e-09
			8.40234e-05	4.30681e-11	2.44029e-12	749.933	8669.89	4107.15	-4.90716e-09	-9306.96	1.8766e-08	1.76479e-12	2.34112e-09					8.40234e-05	4.30681e-11	2.44029e-12	749.933	8669.89	4107.15	-4.90716e-09	-9232.28	1.86342e-08	1.76479e-12	2.34112e-09
			8.48637e-05	4.26499e-11	2.44115e-12	755.095	8666.69	4061.17	-4.81369e-09	-9301.73	1.87656e-08	1.76453e-12	2.35238e-09					8.48637e-05	4.26499e-11	2.44115e-12	755.095	8666.69	4061.17	-4.81369e-09	-9227.26	1.86342e-08	1.76453e-12	2.35238e-09
			8.57123e-05	4.22358e-11	2.44201e-12	760.301	8663.45	4015.6	-4.72085e-09	-9296.45	1.87652e-08	1.76427e-12	2.36375e-09					8.57123e-05	4.22358e-11	2.44201e-12	760.301	8663.45	4015.6	-4.72085e-09	-9222.19	1.86342e-08	1.76427e-12	2.36375e-09
			8.65694e-05	4.18257e-11	2.44289e-12	765.55	8660.18	3970.43	-4.62862e-09	-9291.12	1.87648e-08	1.76401e-12	2.37523e-09					8.65694e-05	4.18257e-11	2.44289e-12	765.55	8660.18	3970.43	-4.62862e-09	-9217.07	1.86342e-08	1.76401e-12	2.37523e-09
			8.74351e-05	4.14197e-11	2.44377e-12	770.842	8656.88	3925.66	-4.53702e-09	-9285.73	1.87644e-08	1.76374e-12	2.38682e-09					8.74351e-05	4.14197e-11	2.44377e-12	770.842	8656.88	3925.66	-4.53702e-09	-9211.9	1.86342e-08	1.76374e-12	2.38682e-09
			8.83095e-05	4.10178e-11	2.44467e-12	776.178	8653.55	3881.3	-4.44603e-09	-9280.3	1.8764e-08	1.76347e-12	2.39851e-09					8.83095e-05	4.10178e-11	2.44467e-12	776.178	8653.55	3881.3	-4.44603e-09	-9206.68	1.86342e-08	1.76347e-12	2.39851e-09
			8.91926e-05	4.06198e-11	2.44557e-12	781.558	8650.18	3837.33	-4.35564e-09	-9274.8	1.87636e-08	1.7632e-12	2.41032e-09					8.91926e-05	4.06198e-11	2.44557e-12	781.558	8650.18	3837.33	-4.35564e-09	-9201.41	1.86342e-08	1.7632e-12	2.41032e-09
			9.00845e-05	4.02257e-11	2.44649e-12	786.983	8646.78	3793.76	-4.26586e-09	-9269.26	1.87632e-08	1.76292e-12	2.42223e-09					9.00845e-05	4.02257e-11	2.44649e-12	786.983	8646.78	3793.76	-4.26586e-09	-9196.08	1.86342e-08	1.76292e-12	2.42223e-09
			9.09853e-05	3.98355e-11	2.44741e-12	792.452	8643.35	3750.58	-4.17667e-09	-9263.66	1.87628e-08	1.76264e-12	2.43426e-09					9.09853e-05	3.98355e-11	2.44741e-12	792.452	8643.35	3750.58	-4.17667e-09	-9190.7	1.86342e-08	1.76264e-12	2.43426e-09
			9.18952e-05	3.94492e-11	2.44835e-12	797.967	8639.88	3707.79	-4.08808e-09	-9258	1.87624e-08	1.76237e-12	2.4464e-09					9.18952e-05	3.94492e-11	2.44835e-12	797.967	8639.88	3707.79	-4.08808e-09	-9185.27	1.86342e-08	1.76237e-12	2.4464e-09
			9.28141e-05	3.90666e-11	2.44929e-12	803.528	8636.37	3665.39	-4.00007e-09	-9252.29	1.8762e-08	1.76208e-12	2.45865e-09					9.28141e-05	3.90666e-11	2.44929e-12	803.528	8636.37	3665.39	-4.00007e-09	-9179.78	1.86342e-08	1.76208e-12	2.45865e-09
			9.37423e-05	3.86879e-11	2.45025e-12	809.134	8632.83	3623.38	-3.91265e-09	-9246.52	1.87615e-08	1.7618e-12	2.47102e-09					9.37423e-05	3.86879e-11	2.45025e-12	809.134	8632.83	3623.38	-3.91265e-09	-9174.24	1.86342e-08	1.7618e-12	2.47102e-09
			9.46797e-05	3.83129e-11	2.45121e-12	814.787	8629.26	3581.75	-3.8258e-09	-9240.69	1.87611e-08	1.76151e-12	2.48351e-09					9.46797e-05	3.83129e-11	2.45121e-12	814.787	8629.26	3581.75	-3.8258e-09	-9168.64	1.86342e-08	1.76151e-12	2.48351e-09
			9.56265e-05	3.79416e-11	2.45219e-12	820.487	8625.65	3540.51	-3.73953e-09	-9234.8	1.87607e-08	1.76123e-12	2.4961e-09					9.56265e-05	3.79416e-11	2.45219e-12	820.487	8625.65	3540.51	-3.73953e-09	-9162.99	1.86342e-08	1.76123e-12	2.4961e-09
			9.65828e-05	3.75739e-11	2.45318e-12	826.234	8622	3499.65	-3.65382e-09	-9228.86	1.87602e-08	1.76093e-12	2.50882e-09					9.65828e-05	3.75739e-11	2.45318e-12	826.234	8622	3499.65	-3.65382e-09	-9157.28	1.86342e-08	1.76093e-12	2.50882e-09
			9.75486e-05	3.72099e-11	2.45418e-12	832.029	8618.31	3459.16	-3.56868e-09	-9222.86	1.87598e-08	1.76064e-12	2.52166e-09					9.75486e-05	3.72099e-11	2.45418e-12	832.029	8618.31	3459.16	-3.56868e-09	-9151.52	1.86342e-08	1.76064e-12	2.52166e-09
			9.85241e-05	3.68495e-11	2.45518e-12	837.872	8614.59	3419.05	-3.4841e-09	-9216.8	1.87594e-08	1.76035e-12	2.53461e-09					9.85241e-05	3.68495e-11	2.45518e-12	837.872	8614.59	3419.05	-3.4841e-09	-9145.7	1.86342e-08	1.76035e-12	2.53461e-09
			9.95093e-05	3.64926e-11	2.4562e-12	843.763	8610.83	3379.32	-3.40007e-09	-9210.68	1.87589e-08	1.76005e-12	2.54769e-09					9.95093e-05	3.64926e-11	2.4562e-12	843.763	8610.83	3379.32	-3.40007e-09	-9139.82	1.86342e-08	1.76005e-12	2.54769e-09
			0.000100504	3.61393e-11	2.45724e-12	849.702	8607.04	3339.96	-3.3166e-09	-9204.49	1.87585e-08	1.75975e-12	2.56089e-09					0.000100504	3.61393e-11	2.45724e-12	849.702	8607.04	3339.96	-3.3166e-09	-9133.88	1.86342e-08	1.75975e-12	2.56089e-09
			0.000101509	3.57894e-11	2.45828e-12	855.691	8603.2	3300.97	-3.23366e-09	-9198.25	1.8758e-08	1.75944e-12	2.57421e-09					0.000101509	3.57894e-11	2.45828e-12	855.691	8603.2	3300.97	-3.23366e-09	-9127.88	1.86342e-08	1.75944e-12	2.57421e-09
			0.000102525	3.54431e-11	2.45933e-12	861.73	8599.33	3262.35	-3.15128e-09	-9191.94	1.87576e-08	1.75914e-12	2.58765e-09					0.000102525	3.54431e-11	2.45933e-12	861.73	8599.33	3262.35	-3.15128e-09	-9121.82	1.86342e-08	1.75914e-12	2.58765e-09
			0.00010355	3.51001e-11	2.4604e-12	867.818	8595.41	3224.1	-3.06942e-09	-9185.58	1.87571e-08	1.75883e-12	2.60122e-09					0.00010355	3.51001e-11	2.4604e-12	867.818	8595.41	3224.1	-3.06942e-09	-9115.7	1.86342e-08	1.75883e-12	2.60122e-09
			0.000104585	3.47605e-11	2.46148e-12	873.957	8591.46	3186.22	-2.98811e-09	-9179.15	1.87566e-08	1.75852e-12	2.61492e-09					0.000104585	3.47605e-11	2.46148e-12	873.957	8591.46	3186.22	-2.98811e-09	-9109.52	1.86342e-08	1.75852e-12	2.61492e-09
			0.000105631	3.44242e-11	2.46257e-12	880.146	8587.47	3148.7	-2.90732e-09	-9172.65	1.87562e-08	1.75821e-12	2.62874e-09					0.000105631	3.44242e-11	2.46257e-12	880.146	8587.47	3148.7	-2.90732e-09	-9103.28	1.86342e-08	1.75821e-12	2.62874e-09
			0.000106687	3.40913e-11	2.46367e-12	886.387	8583.44	3111.54	-2.82705e-09	-9166.09	1.87557e-08	1.75789e-12	2.64269e-09					0.000106687	3.40913e-11	2.46367e-12	886.387	8583.44	3111.54	-2.82705e-09	-9096.98	1.86342e-08	1.75789e-12	2.64269e-09
			0.000107754	3.37617e-11	2.46478e-12	892.68	8579.36	3074.74	-2.74731e-09	-9159.47	1.87552e-08	1.75757e-12	2.65677e-09					0.000107754	3.37617e-11	2.46478e-12	892.68	8579.36	3074.74	-2.74731e-09	-9090.62	1.86342e-08	1.75757e-12	2.65677e-09
			0.000108832	3.34353e-11	2.46591e-12	899.024	8575.25	3038.31	-2.66809e-09	-9152.78	1.87547e-08	1.75725e-12	2.67098e-09					0.000108832	3.34353e-11	2.46591e-12	899.024	8575.25	3038.31	-2.66809e-09	-9084.19	1.86342e-08	1.75725e-12	2.67098e-09
			0.00010992	3.31121e-11	2.46705e-12	905.421	8571.09	3002.23	-2.58937e-09	-9146.02	1.87542e-08	1.75693e-12	2.68533e-09					0.00010992	3.31121e-11	2.46705e-12	905.421	8571.09	3002.23	-2.58937e-09	-9077.7	1.86342e-08	1.75693e-12	2.68533e-09
			0.000111019	3.27921e-11	2.4682e-12	911.872	8566.9	2966.51	-2.51117e-09	-9139.2	1.87538e-08	1.7566e-12	2.6998e-09					0.000111019	3.27921e-11	2.4682e-12	911.872	8566.9	2966.51	-2.51117e-09	-9071.14	1.86342e-08	1.7566e-12	2.6998e-09
			0.00011213	3.24753e-11	2.46936e-12	918.375	8562.66	2931.14	-2.43348e-09	-9132.31	1.87533e-08	1.75627e-12	2.71441e-09					0.00011213	3.24753e-11	2.46936e-12	918.375	8562.66	2931.14	-2.43348e-09	-9064.52	1.86342e-08	1.75627e-12	2.71441e-09
			0.000113251	3.21616e-11	2.47054e-12	924.932	8558.38	2896.13	-2.35628e-09	-9125.35	1.87528e-08	1.75594e-12	2.72916e-09					0.000113251	3.21616e-11	2.47054e-12	924.932	8558.38	2896.13	-2.35628e-09	-9057.83	1.86342e-08	1.75594e-12	2.72916e-09
			0.000114383	3.1851e-11	2.47173e-12	931.544	8554.05	2861.47	-2.27958e-09	-9118.32	1.87523e-08	1.75561e-12	2.74404e-09					0.000114383	3.1851e-11	2.47173e-12	931.544	8554.05	2861.47	-2.27958e-09	-9051.08	1.86342e-08	1.75561e-12	2.74404e-09
			0.000115527	3.15435e-11	2.47293e-12	938.21	8549.68	2827.16	-2.20338e-09	-9111.23	1.87518e-08	1.75527e-12	2.75905e-09					0.000115527	3.15435e-11	2.47293e-12	938.21	8549.68	2827.16	-2.20338e-09	-9044.25	1.86342e-08	1.75527e-12	2.75905e-09
			0.000116682	3.1239e-11	2.47415e-12	944.932	8545.27	2793.2	-2.12767e-09	-9104.06	1.87512e-08	1.75493e-12	2.77421e-09					0.000116682	3.1239e-11	2.47415e-12	944.932	8545.27	2793.2	-2.12767e-09	-9037.36	1.86342e-08	1.75493e-12	2.77421e-09
			0.000117849	3.09375e-11	2.47538e-12	951.709	8540.81	2759.59	-2.05244e-09	-9096.82	1.87507e-08	1.75459e-12	2.78951e-09					0.000117849	3.09375e-11	2.47538e-12	951.709	8540.81	2759.59	-2.05244e-09	-9030.41	1.86342e-08	1.75459e-12	2.78951e-09
			0.000119028	3.0639e-11	2.47663e-12	958.542	8536.31	2726.32	-1.9777e-09	-9089.51	1.87502e-08	1.75425e-12	2.80494e-09					0.000119028	3.0639e-11	2.47663e-12	958.542	8536.31	2726.32	-1.9777e-09	-9023.38	1.86342e-08	1.75425e-12	2.80494e-09
			0.000120218	3.03434e-11	2.47789e-12	965.432	8531.76	2693.4	-1.90344e-09	-9082.13	1.87497e-08	1.7539e-12	2.82052e-09					0.000120218	3.03434e-11	2.47789e-12	965.432	8531.76	2693.4	-1.90344e-09	-9016.28	1.86342e-08	1.7539e-12	2.82052e-09
			0.00012142	3.00507e-11	2.47916e-12	972.379	8527.17	2660.83	-1.82966e-09	-9074.68	1.87492e-08	1.75355e-12	2.83624e-09					0.00012142	3.00507e-11	2.47916e-12	972.379	8527.17	2660.83	-1.82966e-09	-9009.12	1.86342e-08	1.75355e-12	2.83624e-09
			0.000122634	2.97609e-11	2.48045e-12	979.384	8522.53	2628.6	-1.75635e-09	-9067.15	1.87486e-08	1.7532e-12	2.85211e-09					0.000122634	2.97609e-11	2.48045e-12	979.384	8522.53	2628.6	-1.75635e-09	-9001.88	1.86342e-08	1.7532e-12	2.85211e-09
			0.000123861	2.9474e-11	2.48175e-12	986.446	8517.84	2596.71	-1.6835e-09	-9059.54	1.87481e-08	1.75284e-12	2.86812e-09					0.000123861	2.9474e-11	2.48175e-12	986.446	8517.84	2596.71	-1.6835e-09	-8994.57	1.86342e-08	1.75284e-12	2.86812e-09
			0.000125099	2.91899e-11	2.48307e-12	993.567	8513.11	2565.16	-1.61113e-09	-9051.86	1.87476e-08	1.75249e-12	2.88428e-09					0.000125099	2.91899e-11	2.48307e-12	993.567	8513.11	2565.16	-1.61113e-09	-8987.18	1.86342e-08	1.75249e-12	2.88428e-09
			0.00012635	2.89087e-11	2.4844e-12	1000.75	8508.32	2533.96	-1.53922e-09	-9044.11	1.8747e-08	1.75213e-12	2.90059e-09					0.00012635	2.89087e-11	2.4844e-12	1000.75	8508.32	2533.96	-1.53922e-09	-8979.73	1.86342e-08	1.75213e-12	2.90059e-09
			0.000127614	2.86301e-11	2.48574e-12	1007.99	8503.49	2503.09	-1.46776e-09	-9036.28	1.87465e-08	1.75176e-12	2.91705e-09					0.000127614	2.86301e-11	2.48574e-12	1007.99	8503.49	2503.09	-1.46776e-09	-8972.19	1.86342e-08	1.75176e-12	2.91705e-09
			0.00012889	2.83544e-11	2.4871e-12	1015.29	8498.62	2472.56	-1.39677e-09	-9028.37	1.87459e-08	1.7514e-12	2.93366e-09					0.00012889	2.83544e-11	2.4871e-12	1015.29	8498.62	2472.56	-1.39677e-09	-8964.59	1.86342e-08	1.7514e-12	2.93366e-09
			0.000130179	2.80813e-11	2.48848e-12	1022.65	8493.69	2442.37	-1.32623e-09	-9020.38	1.87453e-08	1.75103e-12	2.95042e-09					0.000130179	2.80813e-11	2.48848e-12	1022.65	8493.69	2442.37	-1.32623e-09	-8956.91	1.86342e-08	1.75103e-12	2.95042e-09
			0.000131481	2.7811e-11	2.48988e-12	1030.07	8488.71	2412.51	-1.25613e-09	-9012.32	1.87448e-08	1.75065e-12	2.96733e-09					0.000131481	2.7811e-11	2.48988e-12	1030.07	8488.71	2412.51	-1.25613e-09	-8949.15	1.86342e-08	1.75065e-12	2.96733e-09
			0.000132796	2.75433e-11	2.49128e-12	1037.55	8483.68	2382.99	-1.18649e-09	-9004.17	1.87442e-08	1.75028e-12	2.9844e-09					0.000132796	2.75433e-11	2.49128e-12	1037.55	8483.68	2382.99	-1.18649e-09	-8941.31	1.86342e-08	1.75028e-12	2.9844e-09
			0.000134124	2.72782e-11	2.49271e-12	1045.09	8478.6	2353.8	-1.11729e-09	-8995.94	1.87436e-08	1.7499e-12	3.00163e-09					0.000134124	2.72782e-11	2.49271e-12	1045.09	8478.6	2353.8	-1.11729e-09	-8933.4	1.86342e-08	1.7499e-12	3.00163e-09
			0.000135465	2.70158e-11	2.49415e-12	1052.7	8473.47	2324.95	-1.04853e-09	-8987.64	1.87431e-08	1.74952e-12	3.01901e-09					0.000135465	2.70158e-11	2.49415e-12	1052.7	8473.47	2324.95	-1.04853e-09	-8925.41	1.86342e-08	1.74952e-12	3.01901e-09
			0.000136819	2.6756e-11	2.49561e-12	1060.37	8468.29	2296.42	-9.80209e-10	-8979.25	1.87425e-08	1.74914e-12	3.03655e-09					0.000136819	2.6756e-11	2.49561e-12	1060.37	8468.29	2296.42	-9.80209e-10	-8917.34	1.86342e-08	1.74914e-12	3.03655e-09
			0.000138188	2.64987e-11	2.49708e-12	1068.11	8463.06	2268.23	-9.12324e-10	-8970.77	1.87419e-08	1.74875e-12	3.05425e-09					0.000138188	2.64987e-11	2.49708e-12	1068.11	8463.06	2268.23	-9.12324e-10	-8909.19	1.86342e-08	1.74875e-12	3.05425e-09
			0.000139569	2.62439e-11	2.49857e-12	1075.9	8457.77	2240.37	-8.4487e-10	-8962.22	1.87413e-08	1.74836e-12	3.07211e-09					0.000139569	2.62439e-11	2.49857e-12	1075.9	8457.77	2240.37	-8.4487e-10	-8900.95	1.86342e-08	1.74836e-12	3.07211e-09
			0.000140965	2.59917e-11	2.50008e-12	1083.77	8452.43	2212.84	-7.77846e-10	-8953.58	1.87407e-08	1.74797e-12	3.09014e-09					0.000140965	2.59917e-11	2.50008e-12	1083.77	8452.43	2212.84	-7.77846e-10	-8892.64	1.86342e-08	1.74797e-12	3.09014e-09
			0.000142375	2.57419e-11	2.50161e-12	1091.69	8447.04	2185.64	-7.11249e-10	-8944.85	1.87401e-08	1.74757e-12	3.10833e-09					0.000142375	2.57419e-11	2.50161e-12	1091.69	8447.04	2185.64	-7.11249e-10	-8884.24	1.86342e-08	1.74757e-12	3.10833e-09
			0.000143799	2.54946e-11	2.50315e-12	1099.69	8441.59	2158.77	-6.45075e-10	-8936.04	1.87395e-08	1.74718e-12	3.12668e-09					0.000143799	2.54946e-11	2.50315e-12	1099.69	8441.59	2158.77	-6.45075e-10	-8875.76	1.86342e-08	1.74718e-12	3.12668e-09
			0.000145237	2.52498e-11	2.50471e-12	1107.75	8436.08	2132.23	-5.79322e-10	-8927.14	1.87389e-08	1.74677e-12	3.1452e-09					0.000145237	2.52498e-11	2.50471e-12	1107.75	8436.08	2132.23	-5.79322e-10	-8867.2	1.86342e-08	1.74677e-12	3.1452e-09
			0.000146689	2.50073e-11	2.50629e-12	1115.87	8430.53	2106.01	-5.13988e-10	-8918.15	1.87383e-08	1.74637e-12	3.16389e-09					0.000146689	2.50073e-11	2.50629e-12	1115.87	8430.53	2106.01	-5.13988e-10	-8858.55	1.86342e-08	1.74637e-12	3.16389e-09
			0.000148156	2.47673e-11	2.50789e-12	1124.07	8424.91	2080.12	-4.49069e-10	-8909.07	1.87377e-08	1.74596e-12	3.18275e-09					0.000148156	2.47673e-11	2.50789e-12	1124.07	8424.91	2080.12	-4.49069e-10	-8849.81	1.86342e-08	1.74596e-12	3.18275e-09
			0.000149637	2.45296e-11	2.5095e-12	1132.33	8419.24	2054.56	-3.84563e-10	-8899.9	1.8737e-08	1.74555e-12	3.20178e-09					0.000149637	2.45296e-11	2.5095e-12	1132.33	8419.24	2054.56	-3.84563e-10	-8840.99	1.86342e-08	1.74555e-12	3.20178e-09
			0.000151134	2.42943e-11	2.51114e-12	1140.66	8413.51	2029.32	-3.20467e-10	-8890.65	1.87364e-08	1.74514e-12	3.22098e-09					0.000151134	2.42943e-11	2.51114e-12	1140.66	8413.51	2029.32	-3.20467e-10	-8832.08	1.86342e-08	1.74514e-12	3.22098e-09
			0.000152645	2.40612e-11	2.51279e-12	1149.06	8407.72	2004.41	-2.56779e-10	-8881.3	1.87358e-08	1.74472e-12	3.24036e-09					0.000152645	2.40612e-11	2.51279e-12	1149.06	8407.72	2004.41	-2.56779e-10	-8823.08	1.86342e-08	1.74472e-12	3.24036e-09
			0.000154172	2.38305e-11	2.51446e-12	1157.53	8401.88	1979.82	-1.93496e-10	-8871.86	1.87351e-08	1.74431e-12	3.25991e-09					0.000154172	2.38305e-11	2.51446e-12	1157.53	8401.88	1979.82	-1.93496e-10	-8813.99	1.86342e-08	1.74431e-12	3.25991e-09
			0.000155713	2.36021e-11	2.51615e-12	1166.07	8395.97	1955.55	-1.30615e-10	-8862.33	1.87345e-08	1.74388e-12	3.27964e-09					0.000155713	2.36021e-11	2.51615e-12	1166.07	8395.97	1955.55	-1.30615e-10	-8804.81	1.86342e-08	1.74388e-12	3.27964e-09
			0.00015727	2.33759e-11	2.51786e-12	1174.68	8390.01	1931.61	-6.81344e-11	-8852.7	1.87339e-08	1.74346e-12	3.29954e-09					0.00015727	2.33759e-11	2.51786e-12	1174.68	8390.01	1931.61	-6.81344e-11	-8795.54	1.86342e-08	1.74346e-12	3.29954e-09
			0.000158843	2.31519e-11	2.5196e-12	1183.36	8383.98	1907.99	-6.05119e-12	-8842.97	1.87332e-08	1.74303e-12	3.31963e-09					0.000158843	2.31519e-11	2.5196e-12	1183.36	8383.98	1055.65	-6.05119e-12	-8786.17	1.86342e-08	1.74303e-12	3.31963e-09
			0.000160432	2.29301e-11	2.52135e-12	1192.12	8377.9	1884.69	5.5637e-11	-8833.16	1.87325e-08	1.7426e-12	3.33989e-09					0.000160432	2.29301e-11	2.52135e-12	1192.12	8377.9	1055.65	5.5637e-11	-8776.72	1.86342e-08	1.7426e-12	3.33989e-09
			0.000162036	2.27105e-11	2.52312e-12	1200.95	8371.75	1861.71	1.16933e-10	-8823.24	1.87319e-08	1.74216e-12	3.36034e-09					0.000162036	2.27105e-11	2.52312e-12	1200.95	8371.75	1055.65	1.16933e-10	-8767.17	1.86342e-08	1.74216e-12	3.36034e-09
			0.000163656	2.24931e-11	2.52491e-12	1209.85	8365.54	1839.06	1.77838e-10	-8813.23	1.87312e-08	1.74173e-12	3.38098e-09					0.000163656	2.24931e-11	2.52491e-12	1209.85	8365.54	1055.65	1.77838e-10	-8757.52	1.86342e-08	1.74173e-12	3.38098e-09
			0.000165293	2.22778e-11	2.52673e-12	1218.82	8359.27	1816.73	2.38356e-10	-8803.11	1.87305e-08	1.74129e-12	3.4018e-09					0.000165293	2.22778e-11	2.52673e-12	1218.82	8359.27	1055.65	2.38356e-10	-8747.78	1.86342e-08	1.74129e-12	3.4018e-09
			0.000166946	2.20647e-11	2.52856e-12	1227.87	8352.93	1794.71	2.98488e-10	-8792.9	1.87299e-08	1.74084e-12	3.4228e-09					0.000166946	2.20647e-11	2.52856e-12	1227.87	8352.93	1055.65	2.98488e-10	-8737.94	1.86342e-08	1.74084e-12	3.4228e-09
			0.000168615	2.18536e-11	2.53042e-12	1236.99	8346.53	1773.02	3.58236e-10	-8782.59	1.87292e-08	1.7404e-12	3.444e-09					0.000168615	2.18536e-11	2.53042e-12	1236.99	8346.53	1055.65	3.58236e-10	-8728.01	1.86342e-08	1.7404e-12	3.444e-09
			0.000170301	2.16447e-11	2.5323e-12	1246.19	8340.07	1751.65	4.17604e-10	-8772.17	1.87285e-08	1.73995e-12	3.46539e-09					0.000170301	2.16447e-11	2.5323e-12	1246.19	8340.07	1055.65	4.17604e-10	-8717.97	1.86342e-08	1.73995e-12	3.46539e-09
			0.000172004	2.14377e-11	2.5342e-12	1255.47	8333.54	1730.6	4.76593e-10	-8761.65	1.87278e-08	1.73949e-12	3.48696e-09					0.000172004	2.14377e-11	2.5342e-12	1255.47	8333.54	1055.65	4.76593e-10	-8707.84	1.86342e-08	1.73949e-12	3.48696e-09
			0.000173724	2.12329e-11	2.53613e-12	1264.82	8326.94	1709.87	5.35206e-10	-8751.03	1.87271e-08	1.73904e-12	3.50873e-09					0.000173724	2.12329e-11	2.53613e-12	1264.82	8326.94	1055.65	5.35206e-10	-8697.6	1.86342e-08	1.73904e-12	3.50873e-09
			0.000175462	2.103e-11	2.53807e-12	1274.26	8320.28	1689.46	5.93445e-10	-8740.31	1.87264e-08	1.73858e-12	3.5307e-09					0.000175462	2.103e-11	2.53807e-12	1274.26	8320.28	1055.65	5.93445e-10	-8687.27	1.86342e-08	1.73858e-12	3.5307e-09
			0.000177216	2.08291e-11	2.54004e-12	1283.77	8313.55	1669.37	6.51311e-10	-8729.47	1.87257e-08	1.73812e-12	3.55286e-09					0.000177216	2.08291e-11	2.54004e-12	1283.77	8313.55	1055.65	6.51311e-10	-8676.83	1.86342e-08	1.73812e-12	3.55286e-09
			0.000178988	2.06302e-11	2.54203e-12	1293.36	8306.75	1649.59	7.08808e-10	-8718.54	1.8725e-08	1.73765e-12	3.57522e-09					0.000178988	2.06302e-11	2.54203e-12	1293.36	8306.75	1055.65	7.08808e-10	-8666.28	1.86342e-08	1.73765e-12	3.57522e-09
			0.000180778	2.04333e-11	2.54405e-12	1303.03	8299.88	1630.14	7.65936e-10	-8707.49	1.87243e-08	1.73718e-12	3.59778e-09					0.000180778	2.04333e-11	2.54405e-12	1303.03	8299.88	1055.65	7.65936e-10	-8655.64	1.86342e-08	1.73718e-12	3.59778e-09
			0.000182586	2.02383e-11	2.54609e-12	1312.78	8292.94	1611	8.22699e-10	-8696.33	1.87236e-08	1.73671e-12	3.62055e-09					0.000182586	2.02383e-11	2.54609e-12	1312.78	8292.94	1055.65	8.22699e-10	-8644.88	1.86342e-08	1.73671e-12	3.62055e-09
			0.000184412	2.00452e-11	2.54816e-12	1322.61	8285.93	1592.19	8.79098e-10	-8685.07	1.87228e-08	1.73624e-12	3.64351e-09					0.000184412	2.00452e-11	2.54816e-12	1322.61	8285.93	1055.65	8.79098e-10	-8634.02	1.86342e-08	1.73624e-12	3.64351e-09
			0.000186256	1.98541e-11	2.55025e-12	1332.52	8278.86	1573.69	9.35136e-10	-8673.69	1.87221e-08	1.73576e-12	3.66668e-09					0.000186256	1.98541e-11	2.55025e-12	1332.52	8278.86	1055.65	9.35136e-10	-8623.05	1.86342e-08	1.73576e-12	3.66668e-09
			0.000188119	1.96648e-11	2.55236e-12	1342.51	8271.71	1555.51	9.90814e-10	-8662.2	1.87214e-08	1.73528e-12	3.69006e-09					0.000188119	1.96648e-11	2.55236e-12	1342.51	8271.71	1055.65	9.90814e-10	-8611.97	1.86342e-08	1.73528e-12	3.69006e-09
			0.00019	1.94773e-11	2.55451e-12	1352.59	8264.48	1537.65	1.04613e-09	-8650.6	1.87206e-08	1.73479e-12	3.71364e-09					0.00019	1.94773e-11	2.55451e-12	1352.59	8264.48	1055.65	1.04613e-09	-8600.78	1.86342e-08	1.73479e-12	3.71364e-09
			0.0001919	1.92918e-11	2.55667e-12	1362.75	8257.19	1520.11	1.1011e-09	-8638.89	1.87199e-08	1.7343e-12	3.73743e-09					0.0001919	1.92918e-11	2.55667e-12	1362.75	8257.19	1055.65	1.1011e-09	-8589.48	1.86342e-08	1.7343e-12	3.73743e-09
			0.000193819	1.9108e-11	2.55887e-12	1373	8249.82	1502.89	1.15571e-09	-8627.05	1.87191e-08	1.73381e-12	3.76144e-09					0.000193819	1.9108e-11	2.55887e-12	1373	8249.82	1055.65	1.15571e-09	-8578.07	1.86342e-08	1.73381e-12	3.76144e-09
			0.000195757	1.89261e-11	2.56108e-12	1383.33	8242.37	1485.99	1.20997e-09	-8615.11	1.87184e-08	1.73332e-12	3.78566e-09					0.000195757	1.89261e-11	2.56108e-12	1383.33	8242.37	1055.65	1.20997e-09	-8566.54	1.86342e-08	1.73332e-12	3.78566e-09
			0.000197714	1.87459e-11	2.56333e-12	1393.75	8234.85	1469.4	1.26388e-09	-8603.04	1.87176e-08	1.73282e-12	3.81009e-09					0.000197714	1.87459e-11	2.56333e-12	1393.75	8234.85	1055.65	1.26388e-09	-8554.9	1.86342e-08	1.73282e-12	3.81009e-09
			0.000199692	1.85675e-11	2.56561e-12	1404.26	8227.26	1453.14	1.31744e-09	-8590.85	1.87168e-08	1.73232e-12	3.83474e-09					0.000199692	1.85675e-11	2.56561e-12	1404.26	8227.26	1055.65	1.31744e-09	-8543.14	1.86342e-08	1.73232e-12	3.83474e-09
			0.000201689	1.83909e-11	2.56791e-12	1414.85	8219.59	1437.19	1.37065e-09	-8578.55	1.87161e-08	1.73182e-12	3.85961e-09					0.000201689	1.83909e-11	2.56791e-12	1414.85	8219.59	1055.65	1.37065e-09	-8531.27	1.86342e-08	1.73182e-12	3.85961e-09
			0.000203705	1.8216e-11	2.57024e-12	1425.53	8211.83	1421.57	1.42352e-09	-8566.12	1.87153e-08	1.73131e-12	3.8847e-09					0.000203705	1.8216e-11	2.57024e-12	1425.53	8211.83	1055.65	1.42352e-09	-8519.28	1.86342e-08	1.73131e-12	3.8847e-09
			0.000205742	1.80428e-11	2.57259e-12	1436.3	8204	1406.26	1.47605e-09	-8553.58	1.87145e-08	1.7308e-12	3.91e-09					0.000205742	1.80428e-11	2.57259e-12	1436.3	8204	1055.65	1.47605e-09	-8507.16	1.86342e-08	1.7308e-12	3.91e-09
			0.0002078	1.78714e-11	2.57498e-12	1447.16	8196.1	1391.27	1.52824e-09	-8540.9	1.87137e-08	1.73029e-12	3.93554e-09					0.0002078	1.78714e-11	2.57498e-12	1447.16	8196.1	1055.65	1.52824e-09	-8494.93	1.86342e-08	1.73029e-12	3.93554e-09
			0.000209878	1.77016e-11	2.5774e-12	1458.12	8188.11	1376.61	1.58008e-09	-8528.11	1.8713e-08	1.72977e-12	3.9613e-09					0.000209878	1.77016e-11	2.5774e-12	1458.12	8188.11	1055.65	1.58008e-09	-8482.58	1.86342e-08	1.72977e-12	3.9613e-09
			0.000211977	1.75335e-11	2.57984e-12	1469.16	8180.04	1362.26	1.63159e-09	-8515.19	1.87122e-08	1.72925e-12	3.98728e-09					0.000211977	1.75335e-11	2.57984e-12	1469.16	8180.04	1055.65	1.63159e-09	-8470.1	1.86342e-08	1.72925e-12	3.98728e-09
			0.000214096	1.7367e-11	2.58232e-12	1480.29	8171.88	1348.23	1.68277e-09	-8502.14	1.87114e-08	1.72873e-12	4.0135e-09					0.000214096	1.7367e-11	2.58232e-12	1480.29	8171.88	1055.65	1.68277e-09	-8457.5	1.86342e-08	1.72873e-12	4.0135e-09
			0.000216237	1.72022e-11	2.58483e-12	1491.52	8163.65	1334.53	1.73361e-09	-8488.96	1.87106e-08	1.7282e-12	4.03994e-09					0.000216237	1.72022e-11	2.58483e-12	1491.52	8163.65	1055.65	1.73361e-09	-8444.77	1.86342e-08	1.7282e-12	4.03994e-09
			0.0002184	1.7039e-11	2.58736e-12	1502.84	8155.33	1321.14	1.78412e-09	-8475.65	1.87098e-08	1.72767e-12	4.06662e-09					0.0002184	1.7039e-11	2.58736e-12	1502.84	8155.33	1055.65	1.78412e-09	-8431.92	1.86342e-08	1.72767e-12	4.06662e-09
			0.000220584	1.68774e-11	2.58993e-12	1514.26	8146.93	1308.08	1.83429e-09	-8462.21	1.87089e-08	1.72714e-12	4.09353e-09					0.000220584	1.68774e-11	2.58993e-12	1514.26	8146.93	1055.65	1.83429e-09	-8418.94	1.86342e-08	1.72714e-12	4.09353e-09
			0.00022279	1.67174e-11	2.59253e-12	1525.77	8138.44	1295.34	1.88414e-09	-8448.64	1.87081e-08	1.7266e-12	4.12068e-09					0.00022279	1.67174e-11	2.59253e-12	1525.77	8138.44	1055.65	1.88414e-09	-8405.83	1.86342e-08	1.7266e-12	4.12068e-09
			0.000225018	1.6559e-11	2.59517e-12	1537.38	8129.86	1282.92	1.93366e-09	-8434.94	1.87073e-08	1.72606e-12	4.14807e-09					0.000225018	1.6559e-11	2.59517e-12	1537.38	8129.86	1055.65	1.93366e-09	-8392.59	1.86342e-08	1.72606e-12	4.14807e-09
			0.000227268	1.64021e-11	2.59783e-12	1549.08	8121.2	1270.83	1.98286e-09	-8421.1	1.87065e-08	1.72552e-12	4.1757e-09					0.000227268	1.64021e-11	2.59783e-12	1549.08	8121.2	1055.65	1.98286e-09	-8379.21	1.86342e-08	1.72552e-12	4.1757e-09
			0.00022954	1.62468e-11	2.60053e-12	1560.88	8112.45	1259.05	2.03173e-09	-8407.13	1.87056e-08	1.72497e-12	4.20356e-09					0.00022954	1.62468e-11	2.60053e-12	1560.88	8112.45	1055.65	2.03173e-09	-8365.71	1.86342e-08	1.72497e-12	4.20356e-09
			0.000231836	1.6093e-11	2.60327e-12	1572.78	8103.61	1247.6	2.08028e-09	-8393.01	1.87048e-08	1.72443e-12	4.23168e-09					0.000231836	1.6093e-11	2.60327e-12	1572.78	8103.61	1055.65	2.08028e-09	-8352.06	1.86342e-08	1.72443e-12	4.23168e-09
			0.000234154	1.59407e-11	2.60604e-12	1584.78	8094.68	1236.48	2.1285e-09	-8378.76	1.8704e-08	1.72387e-12	4.26004e-09					0.000234154	1.59407e-11	2.60604e-12	1584.78	8094.68	1055.65	2.1285e-09	-8338.29	1.86342e-08	1.72387e-12	4.26004e-09
			0.000236496	1.57899e-11	2.60884e-12	1596.88	8085.66	1225.68	2.17641e-09	-8364.37	1.87031e-08	1.72332e-12	4.28864e-09					0.000236496	1.57899e-11	2.60884e-12	1596.88	8085.66	1055.65	2.17641e-09	-8324.37	1.86342e-08	1.72332e-12	4.28864e-09
			0.000238861	1.56406e-11	2.61168e-12	1609.09	8076.55	1215.2	2.224e-09	-8349.84	1.87023e-08	1.72276e-12	4.3175e-09					0.000238861	1.56406e-11	2.61168e-12	1609.09	8076.55	1055.65	2.224e-09	-8310.32	1.86342e-08	1.72276e-12	4.3175e-09
			0.000241249	1.54927e-11	2.61455e-12	1621.39	8067.34	1205.05	2.27127e-09	-8335.17	1.87014e-08	1.7222e-12	4.34661e-09					0.000241249	1.54927e-11	2.61455e-12	1621.39	8067.34	1055.65	2.27127e-09	-8296.13	1.86342e-08	1.7222e-12	4.34661e-09
			0.000243662	1.53464e-11	2.61746e-12	1633.8	8058.05	1195.23	2.31822e-09	-8320.35	1.87006e-08	1.72164e-12	4.37597e-09					0.000243662	1.53464e-11	2.61746e-12	1633.8	8058.05	1055.65	2.31822e-09	-8281.79	1.86342e-08	1.72164e-12	4.37597e-09
			0.000246098	1.52014e-11	2.62041e-12	1646.31	8048.65	1185.73	2.36487e-09	-8305.38	1.86997e-08	1.72107e-12	4.40559e-09					0.000246098	1.52014e-11	2.62041e-12	1646.31	8048.65	1055.65	2.36487e-09	-8267.32	1.86342e-08	1.72107e-12	4.40559e-09
			0.000248559	1.50579e-11	2.62339e-12	1658.92	8039.16	1176.56	2.41119e-09	-8290.27	1.86989e-08	1.7205e-12	4.43546e-09					0.000248559	1.50579e-11	2.62339e-12	1658.92	8039.16	1055.65	2.41119e-09	-8252.69	1.86342e-08	1.7205e-12	4.43546e-09
			0.000251045	1.49158e-11	2.62642e-12	1671.64	8029.58	1167.72	2.45721e-09	-8275.01	1.8698e-08	1.71992e-12	4.4656e-09					0.000251045	1.49158e-11	2.62642e-12	1671.64	8029.58	1055.65	2.45721e-09	-8237.93	1.86342e-08	1.71992e-12	4.4656e-09
			0.000253555	1.4775e-11	2.62948e-12	1684.47	8019.9	1159.21	2.50292e-09	-8259.6	1.86971e-08	1.71935e-12	4.49599e-09					0.000253555	1.4775e-11	2.62948e-12	1684.47	8019.9	1055.65	2.50292e-09	-8223.01	1.86342e-08	1.71935e-12	4.49599e-09
			0.000256091	1.46357e-11	2.63258e-12	1697.41	8010.11	1151.02	2.54832e-09	-8244.04	1.86962e-08	1.71877e-12	4.52665e-09					0.000256091	1.46357e-11	2.63258e-12	1697.41	8010.11	1055.65	2.54832e-09	-8207.95	1.86342e-08	1.71877e-12	4.52665e-09
			0.000258652	1.44977e-11	2.63572e-12	1710.45	8000.23	1143.17	2.59341e-09	-8228.33	1.86954e-08	1.71818e-12	4.55758e-09					0.000258652	1.44977e-11	2.63572e-12	1710.45	8000.23	1055.65	2.59341e-09	-8192.73	1.86342e-08	1.71818e-12	4.55758e-09
			0.000261238	1.43611e-11	2.63891e-12	1723.6	7990.25	1135.65	2.6382e-09	-8212.46	1.86945e-08	1.7176e-12	4.58878e-09					0.000261238	1.43611e-11	2.63891e-12	1723.6	7990.25	1055.65	2.6382e-09	-8177.37	1.86342e-08	1.7176e-12	4.58878e-09
			0.000263851	1.42258e-11	2.64213e-12	1736.87	7980.17	1128.45	2.68268e-09	-8196.44	1.86936e-08	1.71701e-12	4.62024e-09					0.000263851	1.42258e-11	2.64213e-12	1736.87	7980.17	1055.65	2.68268e-09	-8161.85	1.86342e-08	1.71701e-12	4.62024e-09
			0.000266489	1.40919e-11	2.6454e-12	1750.24	7969.98	1121.6	2.72685e-09	-8180.26	1.86927e-08	1.71641e-12	4.65198e-09					0.000266489	1.40919e-11	2.6454e-12	1750.24	7969.98	1055.65	2.72685e-09	-8146.18	1.86342e-08	1.71641e-12	4.65198e-09
			0.000269154	1.39593e-11	2.6487e-12	1763.73	7959.69	1115.07	2.77073e-09	-8163.92	1.86918e-08	1.71582e-12	4.68399e-09					0.000269154	1.39593e-11	2.6487e-12	1763.73	7959.69	1055.65	2.77073e-09	-8130.35	1.86342e-08	1.71582e-12	4.68399e-09
			0.000271846	1.38279e-11	2.65205e-12	1777.33	7949.3	1108.88	2.8143e-09	-8147.43	1.86909e-08	1.71522e-12	4.71628e-09					0.000271846	1.38279e-11	2.65205e-12	1777.33	7949.3	1055.65	2.8143e-09	-8114.36	1.86342e-08	1.71522e-12	4.71628e-09
			0.000274564	1.36979e-11	2.65545e-12	1791.04	7938.79	1103.02	2.85758e-09	-8130.77	1.869e-08	1.71462e-12	4.74884e-09					0.000274564	1.36979e-11	2.65545e-12	1791.04	7938.79	1055.65	2.85758e-09	-8098.21	1.86342e-08	1.71462e-12	4.74884e-09
			0.00027731	1.35691e-11	2.65889e-12	1804.87	7928.19	1097.5	2.90055e-09	-8113.94	1.86891e-08	1.71402e-12	4.78169e-09					0.00027731	1.35691e-11	2.65889e-12	1804.87	7928.19	1055.65	2.90055e-09	-8081.9	1.86342e-08	1.71402e-12	4.78169e-09
			0.000280083	1.34416e-11	2.66237e-12	1818.81	7917.47	1092.32	2.94323e-09	-8096.95	1.86882e-08	1.71341e-12	4.81482e-09					0.000280083	1.34416e-11	2.66237e-12	1818.81	7917.47	1055.65	2.94323e-09	-8065.43	1.86342e-08	1.71341e-12	4.81482e-09
			0.000282884	1.33154e-11	2.6659e-12	1832.87	7906.64	1087.47	2.98562e-09	-8079.8	1.86873e-08	1.7128e-12	4.84823e-09					0.000282884	1.33154e-11	2.6659e-12	1832.87	7906.64	1055.65	2.98562e-09	-8048.8	1.86342e-08	1.7128e-12	4.84823e-09
			0.000285713	1.31904e-11	2.66948e-12	1847.05	7895.7	1082.96	3.0277e-09	-8062.48	1.86864e-08	1.71219e-12	4.88194e-09					0.000285713	1.31904e-11	2.66948e-12	1847.05	7895.7	1055.65	3.0277e-09	-8031.99	1.86342e-08	1.71219e-12	4.88194e-09
			0.00028857	1.30666e-11	2.67311e-12	1861.35	7884.66	1078.79	3.0695e-09	-8044.98	1.86855e-08	1.71157e-12	4.91593e-09					0.00028857	1.30666e-11	2.67311e-12	1861.35	7884.66	1055.65	3.0695e-09	-8015.02	1.86342e-08	1.71157e-12	4.91593e-09
			0.000291455	1.2944e-11	2.67678e-12	1875.77	7873.49	1074.97	3.111e-09	-8027.32	1.86846e-08	1.71095e-12	4.95021e-09					0.000291455	1.2944e-11	2.67678e-12	1875.77	7873.49	1055.65	3.111e-09	-7997.88	1.86342e-08	1.71095e-12	4.95021e-09
			0.00029437	1.28227e-11	2.6805e-12	1890.31	7862.22	1071.48	3.15221e-09	-8009.49	1.86836e-08	1.71033e-12	4.98479e-09					0.00029437	1.28227e-11	2.6805e-12	1890.31	7862.22	1055.65	3.15221e-09	-7980.57	1.86342e-08	1.71033e-12	4.98479e-09
			0.000297314	1.27025e-11	2.68427e-12	1904.97	7850.83	1068.34	3.19313e-09	-7991.48	1.86827e-08	1.7097e-12	5.01966e-09					0.000297314	1.27025e-11	2.68427e-12	1904.97	7850.83	1055.65	3.19313e-09	-7963.09	1.86342e-08	1.7097e-12	5.01966e-09
			0.000300287	1.25835e-11	2.6881e-12	1919.76	7839.32	1065.54	3.23375e-09	-7973.29	1.86818e-08	1.70908e-12	5.05484e-09					0.000300287	1.25835e-11	2.6881e-12	1919.76	7839.32	1055.65	3.23375e-09	-7945.43	1.86342e-08	1.70908e-12	5.05484e-09
			0.00030329	1.24657e-11	2.69197e-12	1934.67	7827.69	1063.08	3.27409e-09	-7954.92	1.86809e-08	1.70845e-12	5.09031e-09					0.00030329	1.24657e-11	2.69197e-12	1934.67	7827.69	1055.65	3.27409e-09	-7927.6	1.86342e-08	1.70845e-12	5.09031e-09
			0.000306323	1.2349e-11	2.6959e-12	1949.7	7815.95	1060.97	3.31415e-09	-7936.38	1.868e-08	1.70782e-12	5.12609e-09					0.000306323	1.2349e-11	2.6959e-12	1949.7	7815.95	1055.65	3.31415e-09	-7909.58	1.86342e-08	1.70782e-12	5.12609e-09
			0.000309386	1.22335e-11	2.69988e-12	1964.86	7804.09	1059.21	3.35391e-09	-7917.65	1.8679e-08	1.70718e-12	5.16217e-09					0.000309386	1.22335e-11	2.69988e-12	1964.86	7804.09	1055.65	3.35391e-09	-7891.39	1.86342e-08	1.70718e-12	5.16217e-09
			0.00031248	1.21191e-11	2.70391e-12	1980.15	7792.1	1057.8	3.39339e-09	-7898.75	1.86781e-08	1.70654e-12	5.19857e-09					0.00031248	1.21191e-11	2.70391e-12	1980.15	7792.1	1055.65	3.39339e-09	-7873.02	1.86342e-08	1.70654e-12	5.19857e-09
			0.000315604	1.20058e-11	2.708e-12	1995.57	7779.99	1056.73	3.43259e-09	-7879.65	1.86772e-08	1.7059e-12	5.23527e-09					0.000315604	1.20058e-11	2.708e-12	1995.57	7779.99	1055.65	3.43259e-09	-7854.46	1.86342e-08	1.7059e-12	5.23527e-09
			0.00031876	1.18937e-11	2.71215e-12	2011.12	7767.76	1056.02	3.4715e-09	-7860.37	1.86763e-08	1.70526e-12	5.27228e-09					0.00031876	1.18937e-11	2.71215e-12	2011.12	7767.76	1055.65	3.4715e-09	-7835.71	1.86342e-08	1.70526e-12	5.27228e-09
			0.000321948	1.17826e-11	2.71635e-12	2026.79	7755.4	1055.66	3.51013e-09	-7840.91	1.86753e-08	1.70461e-12	5.30962e-09					0.000321948	1.17826e-11	2.71635e-12	2026.79	7755.4	1055.65	3.51013e-09	-7816.78	1.86342e-08	1.70461e-12	5.30962e-09
			0.000325168	1.16726e-11	2.72061e-12	2042.6	7742.92	1055.65	3.54848e-09	-7821.25	1.86744e-08	1.70396e-12	5.34727e-09					0.000325168	1.16726e-11	2.72061e-12	2042.6	7742.92	1055.65	3.54848e-09	-7797.66	1.86342e-08	1.70396e-12	5.34727e-09
			0.000328419	1.15637e-11	2.72493e-12	2058.55	7730.3	1055.99	3.58655e-09	-7801.4	1.86735e-08	1.70331e-12	5.38523e-09					0.000328419	1.15637e-11	2.72493e-12	2058.55	7730.3	1055.99	3.58655e-09	-7778.35	1.86342e-08	1.70331e-12	5.38523e-09
			0.000331703	1.14559e-11	2.72931e-12	2074.62	7717.56	1056.69	3.62434e-09	-7781.36	1.86725e-08	1.70266e-12	5.42353e-09					0.000331703	1.14559e-11	2.72931e-12	2074.62	7717.56	1056.69	3.62434e-09	-7758.84	1.86342e-08	1.70266e-12	5.42353e-09
			0.00033502	1.13491e-11	2.73375e-12	2090.84	7704.69	1057.75	3.66184e-09	-7761.12	1.86716e-08	1.702e-12	5.46215e-09					0.00033502	1.13491e-11	2.73375e-12	2090.84	7704.69	1057.75	3.66184e-09	-7739.14	1.86342e-08	1.702e-12	5.46215e-09
			0.000338371	1.12434e-11	2.73825e-12	2107.18	7691.68	1059.17	3.69907e-09	-7740.68	1.86707e-08	1.70135e-12	5.50109e-09					0.000338371	1.12434e-11	2.73825e-12	2107.18	7691.68	1059.17	3.69907e-09	-7719.24	1.86342e-08	1.70135e-12	5.50109e-09
			0.000341754	1.11387e-11	2.74281e-12	2123.67	7678.54	1060.95	3.73603e-09	-7720.05	1.86698e-08	1.70069e-12	5.54037e-09					0.000341754	1.11387e-11	2.74281e-12	2123.67	7678.54	1060.95	3.73603e-09	-7699.14	1.86342e-08	1.70069e-12	5.54037e-09
			0.000345172	1.10351e-11	2.74744e-12	2140.3	7665.27	1063.09	3.7727e-09	-7699.21	1.86688e-08	1.70002e-12	5.57998e-09					0.000345172	1.10351e-11	2.74744e-12	2140.3	7665.27	1063.09	3.7727e-09	-7678.84	1.86342e-08	1.70002e-12	5.57998e-09
			0.000348624	1.09324e-11	2.75213e-12	2157.06	7651.86	1065.59	3.80911e-09	-7678.17	1.86679e-08	1.69936e-12	5.61992e-09					0.000348624	1.09324e-11	2.75213e-12	2157.06	7651.86	1065.59	3.80911e-09	-7658.34	1.86342e-08	1.69936e-12	5.61992e-09
			0.00035211	1.08308e-11	2.75689e-12	2173.97	7638.31	1068.45	3.84523e-09	-7656.93	1.8667e-08	1.69869e-12	5.66021e-09					0.00035211	1.08308e-11	2.75689e-12	2173.97	7638.31	1068.45	3.84523e-09	-7637.63	1.86342e-08	1.69869e-12	5.66021e-09
			0.000355631	1.07301e-11	2.76172e-12	2191.02	7624.63	1071.68	3.88109e-09	-7635.48	1.86661e-08	1.69802e-12	5.70083e-09					0.000355631	1.07301e-11	2.76172e-12	2191.02	7624.63	1071.68	3.88109e-09	-7616.71	1.86342e-08	1.69802e-12	5.70083e-09
			0.000359187	1.06305e-11	2.76662e-12	2208.21	7610.8	1075.28	3.91666e-09	-7613.82	1.86651e-08	1.69735e-12	5.7418e-09					0.000359187	1.06305e-11	2.76662e-12	2208.21	7610.8	1075.28	3.91666e-09	-7595.59	1.86342e-08	1.69735e-12	5.7418e-09
			0.000362779	1.05318e-11	2.77159e-12	2225.55	7596.83	1079.25	3.95197e-09	-7591.95	1.86642e-08	1.69668e-12	5.78311e-09					0.000362779	1.05318e-11	2.77159e-12	2225.55	7596.83	1079.25	3.95197e-09	-7574.25	1.86342e-08	1.69668e-12	5.78311e-09
			0.000366407	1.04341e-11	2.77663e-12	2243.04	7582.71	1083.59	3.98701e-09	-7569.86	1.86633e-08	1.69601e-12	5.82478e-09					0.000366407	1.04341e-11	2.77663e-12	2243.04	7582.71	1083.59	3.98701e-09	-7552.7	1.86342e-08	1.69601e-12	5.82478e-09
			0.000370071	1.03373e-11	2.78174e-12	2260.67	7568.45	1088.3	4.02177e-09	-7547.56	1.86624e-08	1.69533e-12	5.86679e-09					0.000370071	1.03373e-11	2.78174e-12	2260.67	7568.45	1088.3	4.02177e-09	-7530.93	1.86342e-08	1.69533e-12	5.86679e-09
			0.000373772	1.02415e-11	2.78692e-12	2278.45	7554.05	1093.38	4.05627e-09	-7525.05	1.86615e-08	1.69465e-12	5.90916e-09					0.000373772	1.02415e-11	2.78692e-12	2278.45	7554.05	1093.38	4.05627e-09	-7508.94	1.86342e-08	1.69465e-12	5.90916e-09
			0.000377509	1.01466e-11	2.79218e-12	2296.38	7539.49	1098.84	4.09049e-09	-7502.32	1.86606e-08	1.69397e-12	5.95189e-09					0.000377509	1.01466e-11	2.79218e-12	2296.38	7539.49	1098.84	4.09049e-09	-7486.73	1.86342e-08	1.69397e-12	5.95189e-09
			0.000381285	1.00527e-11	2.79752e-12	2314.46	7524.79	1104.67	4.12445e-09	-7479.36	1.86597e-08	1.69329e-12	5.99498e-09					0.000381285	1.00527e-11	2.79752e-12	2314.46	7524.79	1104.67	4.12445e-09	-7464.3	1.86342e-08	1.69329e-12	5.99498e-09
			0.000385097	9.95967e-12	2.80293e-12	2332.7	7509.93	1110.89	4.15814e-09	-7456.18	1.86588e-08	1.6926e-12	6.03843e-09					0.000385097	9.95967e-12	2.80293e-12	2332.7	7509.93	1110.89	4.15814e-09	-7441.65	1.86342e-08	1.6926e-12	6.03843e-09
			0.000388948	9.86755e-12	2.80843e-12	2351.09	7494.93	1117.48	4.19156e-09	-7432.78	1.86579e-08	1.69192e-12	6.08225e-09					0.000388948	9.86755e-12	2.80843e-12	2351.09	7494.93	1117.48	4.19156e-09	-7418.76	1.86342e-08	1.69192e-12	6.08225e-09
			0.000392838	9.77634e-12	2.814e-12	2369.63	7479.76	1124.46	4.22471e-09	-7409.15	1.8657e-08	1.69123e-12	6.12643e-09					0.000392838	9.77634e-12	2.814e-12	2369.63	7479.76	1124.46	4.22471e-09	-7395.65	1.86342e-08	1.69123e-12	6.12643e-09
			0.000396766	9.68602e-12	2.81966e-12	2388.33	7464.44	1131.82	4.2576e-09	-7385.29	1.86562e-08	1.69054e-12	6.17099e-09					0.000396766	9.68602e-12	2.81966e-12	2388.33	7464.44	1131.82	4.2576e-09	-7372.3	1.86342e-08	1.69054e-12	6.17099e-09
			0.000400734	9.59658e-12	2.82541e-12	2407.19	7448.96	1139.57	4.29022e-09	-7361.2	1.86553e-08	1.68985e-12	6.21593e-09					0.000400734	9.59658e-12	2.82541e-12	2407.19	7448.96	1139.57	4.29022e-09	-7348.72	1.86342e-08	1.68985e-12	6.21593e-09
			0.000404741	9.50801e-12	2.83123e-12	2426.21	7433.32	1147.7	4.32258e-09	-7336.88	1.86544e-08	1.68916e-12	6.26124e-09					0.000404741	9.50801e-12	2.83123e-12	2426.21	7433.32	1147.7	4.32258e-09	-7324.9	1.86342e-08	1.68916e-12	6.26124e-09
			0.000408789	9.42031e-12	2.83715e-12	2445.39	7417.52	1156.22	4.35467e-09	-7312.32	1.86536e-08	1.68847e-12	6.30693e-09					0.000408789	9.42031e-12	2.83715e-12	2445.39	7417.52	1156.22	4.35467e-09	-7300.84	1.86342e-08	1.68847e-12	6.30693e-09
			0.000412877	9.33347e-12	2.84315e-12	2464.74	7401.56	1165.14	4.3865e-09	-7287.52	1.86527e-08	1.68778e-12	6.353e-09					0.000412877	9.33347e-12	2.84315e-12	2464.74	7401.56	1165.14	4.3865e-09	-7276.54	1.86342e-08	1.68778e-12	6.353e-09
			0.000417005	9.24748e-12	2.84925e-12	2484.24	7385.43	1174.45	4.41807e-09	-7262.49	1.86519e-08	1.68708e-12	6.39946e-09					0.000417005	9.24748e-12	2.84925e-12	2484.24	7385.43	1174.45	4.41807e-09	-7252	1.86342e-08	1.68708e-12	6.39946e-09
			0.000421175	9.16233e-12	2.85544e-12	2503.91	7369.14	1184.15	4.44938e-09	-7237.21	1.86511e-08	1.68639e-12	6.44632e-09					0.000421175	9.16233e-12	2.85544e-12	2503.91	7369.14	1184.15	4.44938e-09	-7227.21	1.86342e-08	1.68639e-12	6.44632e-09
			0.000425387	9.07801e-12	2.86172e-12	2523.75	7352.67	1194.25	4.48042e-09	-7211.69	1.86502e-08	1.68569e-12	6.49356e-09					0.000425387	9.07801e-12	2.86172e-12	2523.75	7352.67	1194.25	4.48042e-09	-7202.16	1.86342e-08	1.68569e-12	6.49356e-09
			0.000429641	8.99452e-12	2.8681e-12	2543.75	7336.04	1204.75	4.5112e-09	-7185.92	1.86494e-08	1.685e-12	6.5412e-09					0.000429641	8.99452e-12	2.8681e-12	2543.75	7336.04	1204.75	4.5112e-09	-7176.87	1.86342e-08	1.685e-12	6.5412e-09
			0.000433937	8.91184e-12	2.87458e-12	2563.93	7319.23	1215.65	4.54172e-09	-7159.9	1.86486e-08	1.6843e-12	6.58924e-09					0.000433937	8.91184e-12	2.87458e-12	2563.93	7319.23	1215.65	4.54172e-09	-7151.32	1.86342e-08	1.6843e-12	6.58924e-09
			0.000438277	8.82997e-12	2.88115e-12	2584.27	7302.25	1226.96	4.57198e-09	-7133.63	1.86479e-08	1.6836e-12	6.63769e-09					0.000438277	8.82997e-12	2.88115e-12	2584.27	7302.25	1226.96	4.57198e-09	-7125.51	1.86342e-08	1.6836e-12	6.63769e-09
			0.00044266	8.7489e-12	2.88783e-12	2604.79	7285.09	1238.67	4.60198e-09	-7107.1	1.86471e-08	1.6829e-12	6.68654e-09					0.00044266	8.7489e-12	2.88783e-12	2604.79	7285.09	1238.67	4.60198e-09	-7099.44	1.86342e-08	1.6829e-12	6.68654e-09
			0.000447086	8.66862e-12	2.89462e-12	2625.48	7267.76	1250.78	4.63173e-09	-7080.32	1.86463e-08	1.6822e-12	6.7358e-09					0.000447086	8.66862e-12	2.89462e-12	2625.48	7267.76	1250.78	4.63173e-09	-7073.11	1.86342e-08	1.6822e-12	6.7358e-09
			0.000451557	8.58913e-12	2.90151e-12	2646.35	7250.24	1263.31	4.66121e-09	-7053.28	1.86456e-08	1.6815e-12	6.78547e-09					0.000451557	8.58913e-12	2.90151e-12	2646.35	7250.24	1263.31	4.66121e-09	-7046.51	1.86342e-08	1.6815e-12	6.78547e-09
			0.000456073	8.51041e-12	2.90851e-12	2667.39	7232.54	1276.25	4.69043e-09	-7025.99	1.86449e-08	1.6808e-12	6.83556e-09					0.000456073	8.51041e-12	2.90851e-12	2667.39	7232.54	1276.25	4.69043e-09	-7019.64	1.86342e-08	1.6808e-12	6.83556e-09
			0.000460633	8.43246e-12	2.91562e-12	2688.62	7214.66	1289.6	4.7194e-09	-6998.42	1.86441e-08	1.6801e-12	6.88607e-09					0.000460633	8.43246e-12	2.91562e-12	2688.62	7214.66	1289.6	4.7194e-09	-6992.5	1.86342e-08	1.6801e-12	6.88607e-09
			0.00046524	8.35527e-12	2.92284e-12	2710.02	7196.6	1303.37	4.74811e-09	-6970.6	1.86434e-08	1.6794e-12	6.937e-09					0.00046524	8.35527e-12	2.92284e-12	2710.02	7196.6	1303.37	4.74811e-09	-6965.09	1.86342e-08	1.6794e-12	6.937e-09
			0.000469892	8.27883e-12	2.93018e-12	2731.6	7178.34	1317.56	4.77656e-09	-6942.5	1.86428e-08	1.6787e-12	6.98836e-09					0.000469892	8.27883e-12	2.93018e-12	2731.6	7178.34	1317.56	4.77656e-09	-6937.4	1.86342e-08	1.6787e-12	6.98836e-09
			0.000474591	8.20315e-12	2.93763e-12	2753.37	7159.9	1332.17	4.80476e-09	-6914.14	1.86421e-08	1.678e-12	7.04015e-09					0.000474591	8.20315e-12	2.93763e-12	2753.37	7159.9	1332.17	4.80476e-09	-6909.43	1.86342e-08	1.678e-12	7.04015e-09
			0.000479337	8.1282e-12	2.94521e-12	2775.32	7141.26	1347.2	4.8327e-09	-6885.5	1.86415e-08	1.6773e-12	7.09237e-09					0.000479337	8.1282e-12	2.94521e-12	2775.32	7141.26	1347.2	4.8327e-09	-6881.17	1.86342e-08	1.6773e-12	7.09237e-09
			0.00048413	8.05398e-12	2.95291e-12	2797.46	7122.43	1362.66	4.86038e-09	-6856.59	1.86408e-08	1.67661e-12	7.14503e-09					0.00048413	8.05398e-12	2.95291e-12	2797.46	7122.43	1362.66	4.86038e-09	-6852.63	1.86342e-08	1.67661e-12	7.14503e-09
			0.000488971	7.98048e-12	2.96073e-12	2819.78	7103.4	1378.55	4.88781e-09	-6827.4	1.86402e-08	1.67591e-12	7.19813e-09					0.000488971	7.98048e-12	2.96073e-12	2819.78	7103.4	1378.55	4.88781e-09	-6823.8	1.86342e-08	1.67591e-12	7.19813e-09
			0.000493861	7.9077e-12	2.96869e-12	2842.3	7084.18	1394.86	4.91499e-09	-6797.93	1.86396e-08	1.67521e-12	7.25167e-09					0.000493861	7.9077e-12	2.96869e-12	2842.3	7084.18	1394.86	4.91499e-09	-6794.68	1.86342e-08	1.67521e-12	7.25167e-09
			0.0004988	7.83564e-12	2.97677e-12	2865.01	7064.75	1411.61	4.94191e-09	-6768.18	1.86391e-08	1.67451e-12	7.30567e-09					0.0004988	7.83564e-12	2.97677e-12	2865.01	7064.75	1411.61	4.94191e-09	-6765.26	1.86342e-08	1.67451e-12	7.30567e-09
			0.000503788	7.76427e-12	2.98499e-12	2887.9	7045.12	1428.79	4.96857e-09	-6738.15	1.86385e-08	1.67382e-12	7.36012e-09					0.000503788	7.76427e-12	2.98499e-12	2887.9	7045.12	1428.79	4.96857e-09	-6735.55	1.86342e-08	1.67382e-12	7.36012e-09
			0.000508826	7.6936e-12	2.99334e-12	2911	7025.29	1446.42	4.99498e-09	-6707.82	1.8638e-08	1.67312e-12	7.41502e-09					0.000508826	7.6936e-12	2.99334e-12	2911	7025.29	1446.42	4.99498e-09	-6705.53	1.86342e-08	1.67312e-12	7.41502e-09
			0.000513914	7.62362e-12	3.00184e-12	2934.29	7005.25	1464.48	5.02114e-09	-6677.21	1.86375e-08	1.67243e-12	7.47038e-09					0.000513914	7.62362e-12	3.00184e-12	2934.29	7005.25	1464.48	5.02114e-09	-6675.2	1.86342e-08	1.67243e-12	7.47038e-09
			0.000519053	7.55433e-12	3.01047e-12	2957.78	6984.99	1482.99	5.04705e-09	-6646.3	1.86371e-08	1.67174e-12	7.52621e-09					0.000519053	7.55433e-12	3.01047e-12	2957.78	6984.99	1482.99	5.04705e-09	-6644.57	1.86342e-08	1.67174e-12	7.52621e-09
			0.000524244	7.4857e-12	3.01926e-12	2981.46	6964.53	1501.94	5.0727e-09	-6615.1	1.86367e-08	1.67105e-12	7.58251e-09					0.000524244	7.4857e-12	3.01926e-12	2981.46	6964.53	1501.94	5.0727e-09	-6613.63	1.86342e-08	1.67105e-12	7.58251e-09
			0.000529486	7.41775e-12	3.02819e-12	3005.35	6943.85	1521.34	5.0981e-09	-6583.6	1.86363e-08	1.67036e-12	7.63928e-09					0.000529486	7.41775e-12	3.02819e-12	3005.35	6943.85	1521.34	5.0981e-09	-6582.37	1.86342e-08	1.67036e-12	7.63928e-09
			0.000534781	7.35046e-12	3.03728e-12	3029.44	6922.96	1541.19	5.12325e-09	-6551.8	1.86359e-08	1.66967e-12	7.69652e-09					0.000534781	7.35046e-12	3.03728e-12	3029.44	6922.96	1541.19	5.12325e-09	-6550.79	1.86342e-08	1.66967e-12	7.69652e-09
			0.000540129	7.28382e-12	3.04652e-12	3053.74	6901.85	1561.49	5.14814e-09	-6519.7	1.86356e-08	1.66899e-12	7.75425e-09					0.000540129	7.28382e-12	3.04652e-12	3053.74	6901.85	1561.49	5.14814e-09	-6518.89	1.86342e-08	1.66899e-12	7.75425e-09
			0.00054553	7.21784e-12	3.05592e-12	3078.24	6880.51	1582.25	5.17278e-09	-6487.3	1.86352e-08	1.6683e-12	7.81246e-09					0.00054553	7.21784e-12	3.05592e-12	3078.24	6880.51	1582.25	5.17278e-09	-6486.67	1.86342e-08	1.6683e-12	7.81246e-09
			0.000550985	7.15249e-12	3.06549e-12	3102.96	6858.95	1603.47	5.19717e-09	-6454.58	1.8635e-08	1.66762e-12	7.87116e-09					0.000550985	7.15249e-12	3.06549e-12	3102.96	6858.95	1603.47	5.19717e-09	-6454.11	1.86342e-08	1.66762e-12	7.87116e-09
			0.000556495	7.08779e-12	3.07522e-12	3127.88	6837.17	1625.15	5.22131e-09	-6421.56	1.86347e-08	1.66695e-12	7.93036e-09					0.000556495	7.08779e-12	3.07522e-12	3127.88	6837.17	1625.15	5.22131e-09	-6421.23	1.86342e-08	1.66695e-12	7.93036e-09
			0.00056206	7.02371e-12	3.08512e-12	3153.01	6815.16	1647.3	5.2452e-09	-6388.22	1.86346e-08	1.66627e-12	7.99005e-09					0.00056206	7.02371e-12	3.08512e-12	3153.01	6815.16	1647.3	5.2452e-09	-6388.01	1.86342e-08	1.66627e-12	7.99005e-09
			0.000567681	6.96025e-12	3.09521e-12	3178.36	6792.91	1669.91	5.26884e-09	-6354.57	1.86344e-08	1.6656e-12	8.05025e-09					0.000567681	6.96025e-12	3.09521e-12	3178.36	6792.91	1669.91	5.26884e-09	-6354.44	1.86342e-08	1.6656e-12	8.05025e-09
			0.000573358	6.89742e-12	3.10547e-12	3203.93	6770.43	1693	5.29223e-09	-6320.59	1.86343e-08	1.66493e-12	8.11095e-09					0.000573358	6.89742e-12	3.10547e-12	3203.93	6770.43	1693	5.29223e-09	-6320.54	1.86342e-08	1.66493e-12	8.11095e-09
			0.000579091	6.83519e-12	3.11591e-12	3229.71	6747.71	1716.55	5.31537e-09	-6286.3	1.86342e-08	1.66426e-12	8.17216e-09					0.000579091	6.83519e-12	3.11591e-12	3229.71	6747.71	1716.55	5.31537e-09	-6286.29	1.86342e-08	1.66426e-12	8.17216e-09
			0.000584882	6.77357e-12	3.12654e-12	3255.71	6724.76	1740.59	5.33825e-09	-6251.68	1.86342e-08	1.6636e-12	8.2339e-09					0.000584882	6.77357e-12	3.12654e-12	3255.71	6724.76	1740.59	5.33825e-09	-6251.68	1.86342e-08	1.6636e-12	8.2339e-09
			0.000590731	6.71256e-12	3.13737e-12	3281.93	6701.56	1765.1	5.36089e-09	-6216.74	1.86342e-08	1.66294e-12	8.29615e-09					0.000590731	6.71256e-12	3.13737e-12	3281.93	6701.56	1765.1	5.36089e-09	-6216.74	1.86342e-08	1.66294e-12	8.29615e-09
			0.000596638	6.65213e-12	3.14839e-12	3308.38	6678.12	1790.1	5.38328e-09	-6181.47	1.86343e-08	1.66229e-12	8.35893e-09					0.000596638	6.65213e-12	3.14839e-12	3308.38	6678.12	1790.1	5.38328e-09	-6181.47	1.86343e-08	1.66229e-12	8.35893e-09
			0.000602605	6.59229e-12	3.15962e-12	3335.05	6654.42	1815.58	5.40541e-09	-6145.86	1.86344e-08	1.66163e-12	8.42225e-09					0.000602605	6.59229e-12	3.15962e-12	3335.05	6654.42	1815.58	5.40541e-09	-6145.86	1.86344e-08	1.66163e-12	8.42225e-09
			0.000608631	6.53303e-12	3.17106e-12	3361.95	6630.48	1841.55	5.4273e-09	-6109.92	1.86346e-08	1.66099e-12	8.4861e-09					0.000608631	6.53303e-12	3.17106e-12	3361.95	6630.48	1841.55	5.4273e-09	-6109.92	1.86346e-08	1.66099e-12	8.4861e-09
			0.000614717	6.47435e-12	3.18271e-12	3389.08	6606.29	1868.02	5.44894e-09	-6073.65	1.86348e-08	1.66034e-12	8.55049e-09					0.000614717	6.47435e-12	3.18271e-12	3389.08	6606.29	1868.02	5.44894e-09	-6073.65	1.86348e-08	1.66034e-12	8.55049e-09
			0.000620864	6.41624e-12	3.19457e-12	3416.44	6581.84	1894.98	5.47033e-09	-6037.03	1.86351e-08	1.65971e-12	8.61543e-09					0.000620864	6.41624e-12	3.19457e-12	3416.44	6581.84	1894.98	5.47033e-09	-6037.03	1.86351e-08	1.65971e-12	8.61543e-09
			0.000627073	6.3587e-12	3.20667e-12	3444.04	6557.13	1922.43	5.49147e-09	-6000.07	1.86355e-08	1.65907e-12	8.68092e-09					0.000627073	6.3587e-12	3.20667e-12	3444.04	6557.13	1922.43	5.49147e-09	-6000.07	1.86355e-08	1.65907e-12	8.68092e-09
			0.000633343	6.30171e-12	3.21899e-12	3471.86	6532.15	1950.39	5.51236e-09	-5962.77	1.86359e-08	1.65844e-12	8.74697e-09					0.000633343	6.30171e-12	3.21899e-12	3471.86	6532.15	1950.39	5.51236e-09	-5962.77	1.86359e-08	1.65844e-12	8.74697e-09
			0.000639677	6.24528e-12	3.23155e-12	3499.93	6506.91	1978.85	5.533e-09	-5925.12	1.86364e-08	1.65782e-12	8.81358e-09					0.000639677	6.24528e-12	3.23155e-12	3499.93	6506.91	1978.85	5.533e-09	-5925.12	1.86364e-08	1.65782e-12	8.81358e-09
			0.000646074	6.1894e-12	3.24435e-12	3528.24	6481.41	2007.82	5.55339e-09	-5887.12	1.86369e-08	1.6572e-12	8.88076e-09					0.000646074	6.1894e-12	3.24435e-12	3528.24	6481.41	2007.82	5.55339e-09	-5887.12	1.86369e-08	1.6572e-12	8.88076e-09
			0.000652534	6.13405e-12	3.2574e-12	3556.79	6455.63	2037.31	5.57353e-09	-5848.76	1.86375e-08	1.65659e-12	8.94852e-09					0.000652534	6.13405e-12	3.2574e-12	3556.79	6455.63	2037.31	5.57353e-09	-5848.76	1.86375e-08	1.65659e-12	8.94852e-09
			0.00065906	6.07925e-12	3.27071e-12	3585.58	6429.58	2067.31	5.59342e-09	-5810.05	1.86382e-08	1.65599e-12	9.01686e-09					0.00065906	6.07925e-12	3.27071e-12	3585.58	6429.58	2067.31	5.59342e-09	-5810.05	1.86382e-08	1.65599e-12	9.01686e-09
			0.00066565	6.02498e-12	3.28428e-12	3614.62	6403.25	2097.82	5.61307e-09	-5770.98	1.8639e-08	1.65539e-12	9.08578e-09					0.00066565	6.02498e-12	3.28428e-12	3614.62	6403.25	2097.82	5.61307e-09	-5770.98	1.8639e-08	1.65539e-12	9.08578e-09
			0.000672307	5.97123e-12	3.29811e-12	3643.9	6376.64	2128.86	5.63247e-09	-5731.55	1.86398e-08	1.65479e-12	9.1553e-09					0.000672307	5.97123e-12	3.29811e-12	3643.9	6376.64	2128.86	5.63247e-09	-5731.55	1.86398e-08	1.65479e-12	9.1553e-09
			0.00067903	5.91801e-12	3.31223e-12	3673.44	6349.74	2160.43	5.65161e-09	-5691.75	1.86408e-08	1.65421e-12	9.22541e-09					0.00067903	5.91801e-12	3.31223e-12	3673.44	6349.74	2160.43	5.65161e-09	-5691.75	1.86408e-08	1.65421e-12	9.22541e-09
			0.00068582	5.8653e-12	3.32663e-12	3703.23	6322.56	2192.52	5.67051e-09	-5651.59	1.86418e-08	1.65363e-12	9.29613e-09					0.00068582	5.8653e-12	3.32663e-12	3703.23	6322.56	2192.52	5.67051e-09	-5651.59	1.86418e-08	1.65363e-12	9.29613e-09
			0.000692678	5.8131e-12	3.34132e-12	3733.27	6295.09	2225.15	5.68916e-09	-5611.06	1.86429e-08	1.65306e-12	9.36746e-09					0.000692678	5.8131e-12	3.34132e-12	3733.27	6295.09	2225.15	5.68916e-09	-5611.06	1.86429e-08	1.65306e-12	9.36746e-09
			0.000699605	5.76141e-12	3.35632e-12	3763.57	6267.32	2258.31	5.70756e-09	-5570.16	1.86441e-08	1.6525e-12	9.43941e-09					0.000699605	5.76141e-12	3.35632e-12	3763.57	6267.32	2258.31	5.70756e-09	-5570.16	1.86441e-08	1.6525e-12	9.43941e-09
			0.000706601	5.71023e-12	3.37163e-12	3794.13	6239.25	2292.01	5.72571e-09	-5528.89	1.86454e-08	1.65194e-12	9.51198e-09					0.000706601	5.71023e-12	3.37163e-12	3794.13	6239.25	2292.01	5.72571e-09	-5528.89	1.86454e-08	1.65194e-12	9.51198e-09
			0.000713667	5.65953e-12	3.38725e-12	3824.95	6210.89	2326.26	5.74362e-09	-5487.24	1.86468e-08	1.65139e-12	9.58519e-09					0.000713667	5.65953e-12	3.38725e-12	3824.95	6210.89	2326.26	5.74362e-09	-5487.24	1.86468e-08	1.65139e-12	9.58519e-09
			0.000720804	5.60933e-12	3.4032e-12	3856.03	6182.21	2361.06	5.76127e-09	-5445.2	1.86483e-08	1.65085e-12	9.65903e-09					0.000720804	5.60933e-12	3.4032e-12	3856.03	6182.21	2361.06	5.76127e-09	-5445.2	1.86483e-08	1.65085e-12	9.65903e-09
			0.000728012	5.55962e-12	3.41949e-12	3887.38	6153.23	2396.4	5.77868e-09	-5402.79	1.86499e-08	1.65033e-12	9.73352e-09					0.000728012	5.55962e-12	3.41949e-12	3887.38	6153.23	2396.4	5.77868e-09	-5402.79	1.86499e-08	1.65033e-12	9.73352e-09
			0.000735292	5.51038e-12	3.43613e-12	3919	6123.94	2432.3	5.79583e-09	-5360	1.86516e-08	1.64981e-12	9.80866e-09					0.000735292	5.51038e-12	3.43613e-12	3919	6123.94	2432.3	5.79583e-09	-5360	1.86516e-08	1.64981e-12	9.80866e-09
			0.000742645	5.46163e-12	3.45313e-12	3950.89	6094.33	2468.77	5.81274e-09	-5316.81	1.86535e-08	1.6493e-12	9.88446e-09					0.000742645	5.46163e-12	3.45313e-12	3950.89	6094.33	2468.77	5.81274e-09	-5316.81	1.86535e-08	1.6493e-12	9.88446e-09
			0.000750071	5.41334e-12	3.47049e-12	3983.05	6064.4	2505.79	5.8294e-09	-5273.24	1.86554e-08	1.64879e-12	9.96093e-09					0.000750071	5.41334e-12	3.47049e-12	3983.05	6064.4	2505.79	5.8294e-09	-5273.24	1.86554e-08	1.64879e-12	9.96093e-09
			0.000757572	5.36553e-12	3.48824e-12	4015.49	6034.15	2543.38	5.84581e-09	-5229.28	1.86575e-08	1.64831e-12	1.00381e-08					0.000757572	5.36553e-12	3.48824e-12	4015.49	6034.15	2543.38	5.84581e-09	-5229.28	1.86575e-08	1.64831e-12	1.00381e-08
			0.000765148	5.31818e-12	3.50638e-12	4048.21	6003.57	2581.55	5.86197e-09	-5184.93	1.86598e-08	1.64783e-12	1.01159e-08					0.000765148	5.31818e-12	3.50638e-12	4048.21	6003.57	2581.55	5.86197e-09	-5184.93	1.86598e-08	1.64783e-12	1.01159e-08
			0.000772799	5.27128e-12	3.52492e-12	4081.2	5972.66	2620.28	5.87788e-09	-5140.18	1.86621e-08	1.64736e-12	1.01944e-08					0.000772799	5.27128e-12	3.52492e-12	4081.2	5972.66	2620.28	5.87788e-09	-5140.18	1.86621e-08	1.64736e-12	1.01944e-08
			0.000780527	5.22484e-12	3.54389e-12	4114.48	5941.41	2659.6	5.89354e-09	-5095.03	1.86646e-08	1.6469e-12	1.02736e-08					0.000780527	5.22484e-12	3.54389e-12	4114.48	5941.41	2659.6	5.89354e-09	-5095.03	1.86646e-08	1.6469e-12	1.02736e-08
			0.000788333	5.17885e-12	3.56328e-12	4148.05	5909.83	2699.51	5.90895e-09	-5049.48	1.86673e-08	1.64646e-12	1.03536e-08					0.000788333	5.17885e-12	3.56328e-12	4148.05	5909.83	2699.51	5.90895e-09	-5049.48	1.86673e-08	1.64646e-12	1.03536e-08
			0.000796216	5.1333e-12	3.58312e-12	4181.9	5877.9	2740	5.92411e-09	-5003.53	1.86701e-08	1.64602e-12	1.04342e-08					0.000796216	5.1333e-12	3.58312e-12	4181.9	5877.9	2740	5.92411e-09	-5003.53	1.86701e-08	1.64602e-12	1.04342e-08
			0.000804178	5.08819e-12	3.60341e-12	4216.04	5845.62	2781.08	5.93902e-09	-4957.18	1.86731e-08	1.6456e-12	1.05156e-08					0.000804178	5.08819e-12	3.60341e-12	4216.04	5845.62	2781.08	5.93902e-09	-4957.18	1.86731e-08	1.6456e-12	1.05156e-08
			0.00081222	5.04352e-12	3.62418e-12	4250.47	5812.99	2822.76	5.95368e-09	-4910.43	1.86763e-08	1.6452e-12	1.05977e-08					0.00081222	5.04352e-12	3.62418e-12	4250.47	5812.99	2822.76	5.95368e-09	-4910.43	1.86763e-08	1.6452e-12	1.05977e-08
			0.000820342	4.99929e-12	3.64544e-12	4285.2	5780	2865.04	5.96809e-09	-4863.26	1.86796e-08	1.6448e-12	1.06805e-08					0.000820342	4.99929e-12	3.64544e-12	4285.2	5780	2865.04	5.96809e-09	-4863.26	1.86796e-08	1.6448e-12	1.06805e-08
			0.000828545	4.95547e-12	3.66721e-12	4320.23	5746.65	2907.92	5.98225e-09	-4815.69	1.86832e-08	1.64443e-12	1.07641e-08					0.000828545	4.95547e-12	3.66721e-12	4320.23	5746.65	2907.92	5.98225e-09	-4815.69	1.86832e-08	1.64443e-12	1.07641e-08
			0.000836831	4.91209e-12	3.6895e-12	4355.56	5712.94	2951.42	5.99616e-09	-4767.71	1.86869e-08	1.64406e-12	1.08485e-08					0.000836831	4.91209e-12	3.6895e-12	4355.56	5712.94	2951.42	5.99616e-09	-4767.71	1.86869e-08	1.64406e-12	1.08485e-08
			0.000845199	4.86912e-12	3.71234e-12	4391.19	5678.86	2995.53	6.00981e-09	-4719.32	1.86908e-08	1.64371e-12	1.09336e-08					0.000845199	4.86912e-12	3.71234e-12	4391.19	5678.86	2995.53	6.00981e-09	-4719.32	1.86908e-08	1.64371e-12	1.09336e-08
			0.000853651	4.82656e-12	3.73573e-12	4427.13	5644.4	3040.26	6.02322e-09	-4670.51	1.86949e-08	1.64338e-12	1.10195e-08					0.000853651	4.82656e-12	3.73573e-12	4427.13	5644.4	3040.26	6.02322e-09	-4670.51	1.86949e-08	1.64338e-12	1.10195e-08
			0.000862188	4.78442e-12	3.75971e-12	4463.38	5609.56	3085.61	6.03638e-09	-4621.29	1.86993e-08	1.64306e-12	1.11062e-08					0.000862188	4.78442e-12	3.75971e-12	4463.38	5609.56	3085.61	6.03638e-09	-4621.29	1.86993e-08	1.64306e-12	1.11062e-08
			0.00087081	4.74269e-12	3.78429e-12	4499.93	5574.33	3131.59	6.04928e-09	-4571.66	1.87038e-08	1.64276e-12	1.11937e-08					0.00087081	4.74269e-12	3.78429e-12	4499.93	5574.33	3131.59	6.04928e-09	-4571.66	1.87038e-08	1.64276e-12	1.11937e-08
			0.000879518	4.70135e-12	3.80949e-12	4536.8	5538.72	3178.21	6.06193e-09	-4521.61	1.87087e-08	1.64247e-12	1.1282e-08					0.000879518	4.70135e-12	3.80949e-12	4536.8	5538.72	3178.21	6.06193e-09	-4521.61	1.87087e-08	1.64247e-12	1.1282e-08
			0.000888313	4.66042e-12	3.83534e-12	4573.99	5502.71	3225.46	6.07433e-09	-4471.14	1.87137e-08	1.6422e-12	1.13712e-08					0.000888313	4.66042e-12	3.83534e-12	4573.99	5502.71	3225.46	6.07433e-09	-4471.14	1.87137e-08	1.6422e-12	1.13712e-08
			0.000897196	4.61988e-12	3.86186e-12	4611.5	5466.31	3273.35	6.08648e-09	-4420.26	1.8719e-08	1.64195e-12	1.14612e-08					0.000897196	4.61988e-12	3.86186e-12	4611.5	5466.31	3273.35	6.08648e-09	-4420.26	1.8719e-08	1.64195e-12	1.14612e-08
			0.000906168	4.57973e-12	3.88907e-12	4649.33	5429.5	3321.9	6.09838e-09	-4368.96	1.87246e-08	1.64172e-12	1.1552e-08					0.000906168	4.57973e-12	3.88907e-12	4649.33	5429.5	3321.9	6.09838e-09	-4368.96	1.87246e-08	1.64172e-12	1.1552e-08
			0.00091523	4.53997e-12	3.917e-12	4687.48	5392.28	3371.09	6.11002e-09	-4317.25	1.87305e-08	1.64151e-12	1.16437e-08					0.00091523	4.53997e-12	3.917e-12	4687.48	5392.28	3371.09	6.11002e-09	-4317.25	1.87305e-08	1.64151e-12	1.16437e-08
			0.000924382	4.50059e-12	3.94569e-12	4725.97	5354.64	3420.94	6.12141e-09	-4265.12	1.87367e-08	1.64132e-12	1.17363e-08					0.000924382	4.50059e-12	3.94569e-12	4725.97	5354.64	3420.94	6.12141e-09	-4265.12	1.87367e-08	1.64132e-12	1.17363e-08
			0.000933626	4.46159e-12	3.97515e-12	4764.78	5316.58	3471.46	6.13254e-09	-4212.57	1.87432e-08	1.64115e-12	1.18297e-08					0.000933626	4.46159e-12	3.97515e-12	4764.78	5316.58	3471.46	6.13254e-09	-4212.57	1.87432e-08	1.64115e-12	1.18297e-08
			0.000942962	4.42297e-12	4.00543e-12	4803.93	5278.1	3522.64	6.14342e-09	-4159.61	1.875e-08	1.641e-12	1.19241e-08					0.000942962	4.42297e-12	4.00543e-12	4803.93	5278.1	3522.64	6.14342e-09	-4159.61	1.875e-08	1.641e-12	1.19241e-08
			0.000952392	4.38472e-12	4.03654e-12	4843.41	5239.18	3574.5	6.15405e-09	-4106.23	1.87571e-08	1.64087e-12	1.20193e-08					0.000952392	4.38472e-12	4.03654e-12	4843.41	5239.18	3574.5	6.15405e-09	-4106.23	1.87571e-08	1.64087e-12	1.20193e-08
			0.000961916	4.34683e-12	4.06853e-12	4883.24	5199.82	3627.03	6.16442e-09	-4052.44	1.87646e-08	1.64076e-12	1.21155e-08					0.000961916	4.34683e-12	4.06853e-12	4883.24	5199.82	3627.03	6.16442e-09	-4052.44	1.87646e-08	1.64076e-12	1.21155e-08
			0.000971535	4.30932e-12	4.10144e-12	4923.4	5160.02	3680.25	6.17454e-09	-3998.24	1.87725e-08	1.64068e-12	1.22126e-08					0.000971535	4.30932e-12	4.10144e-12	4923.4	5160.02	3680.25	6.17454e-09	-3998.24	1.87725e-08	1.64068e-12	1.22126e-08
			0.00098125	4.27216e-12	4.13529e-12	4963.92	5119.78	3734.16	6.1844e-09	-3943.63	1.87807e-08	1.64062e-12	1.23107e-08					0.00098125	4.27216e-12	4.13529e-12	4963.92	5119.78	3734.16	6.1844e-09	-3943.63	1.87807e-08	1.64062e-12	1.23107e-08
			0.000991063	4.23536e-12	4.17014e-12	5004.78	5079.07	3788.76	6.19401e-09	-3888.61	1.87894e-08	1.64058e-12	1.24098e-08					0.000991063	4.23536e-12	4.17014e-12	5004.78	5079.07	3788.76	6.19401e-09	-3888.61	1.87894e-08	1.64058e-12	1.24098e-08
			0.00100097	4.19891e-12	4.20602e-12	5045.99	5037.9	3844.06	6.20336e-09	-3833.19	1.87984e-08	1.64057e-12	1.25098e-08					0.00100097	4.19891e-12	4.20602e-12	5045.99	5037.9	3844.06	6.20336e-09	-3833.19	1.87984e-08	1.64057e-12	1.25098e-08
			0.00101098	4.16282e-12	4.24297e-12	5087.56	4996.27	3900.07	6.21246e-09	-3777.36	1.8808e-08	1.64059e-12	1.26109e-08					0.00101098	4.16282e-12	4.24297e-12	5087.56	4996.27	3900.07	6.21246e-09	-3777.36	1.8808e-08	1.64059e-12	1.26109e-08
			0.00102109	4.12707e-12	4.28105e-12	5129.49	4954.15	3956.78	6.2213e-09	-3721.14	1.88179e-08	1.64063e-12	1.27129e-08					0.00102109	4.12707e-12	4.28105e-12	5129.49	4954.15	3956.78	6.2213e-09	-3721.14	1.88179e-08	1.64063e-12	1.27129e-08
			0.0010313	4.09167e-12	4.32031e-12	5171.77	4911.56	4014.22	6.22988e-09	-3664.53	1.88284e-08	1.6407e-12	1.2816e-08					0.0010313	4.09167e-12	4.32031e-12	5171.77	4911.56	4014.22	6.22988e-09	-3664.53	1.88284e-08	1.6407e-12	1.2816e-08
			0.00104162	4.0566e-12	4.3608e-12	5214.43	4868.47	4072.38	6.2382e-09	-3607.53	1.88394e-08	1.6408e-12	1.29202e-08					0.00104162	4.0566e-12	4.3608e-12	5214.43	4868.47	4072.38	6.2382e-09	-3607.53	1.88394e-08	1.6408e-12	1.29202e-08
			0.00105203	4.02187e-12	4.40257e-12	5257.44	4824.89	4131.26	6.24627e-09	-3550.15	1.88509e-08	1.64093e-12	1.30254e-08					0.00105203	4.02187e-12	4.40257e-12	5257.44	4824.89	4131.26	6.24627e-09	-3550.15	1.88509e-08	1.64093e-12	1.30254e-08
			0.00106255	3.98748e-12	4.44569e-12	5300.84	4780.81	4190.88	6.25407e-09	-3492.39	1.8863e-08	1.64108e-12	1.31317e-08					0.00106255	3.98748e-12	4.44569e-12	5300.84	4780.81	4190.88	6.25407e-09	-3492.39	1.8863e-08	1.64108e-12	1.31317e-08
			0.00107318	3.95342e-12	4.49022e-12	5344.6	4736.22	4251.24	6.26162e-09	-3434.26	1.88756e-08	1.64127e-12	1.32391e-08					0.00107318	3.95342e-12	4.49022e-12	5344.6	4736.22	4251.24	6.26162e-09	-3434.26	1.88756e-08	1.64127e-12	1.32391e-08
			0.00108391	3.91968e-12	4.53624e-12	5388.74	4691.1	4312.35	6.26891e-09	-3375.77	1.88889e-08	1.64149e-12	1.33476e-08					0.00108391	3.91968e-12	4.53624e-12	5388.74	4691.1	4312.35	6.26891e-09	-3375.77	1.88889e-08	1.64149e-12	1.33476e-08
			0.00109475	3.88627e-12	4.5838e-12	5433.26	4645.46	4374.21	6.27594e-09	-3316.92	1.89028e-08	1.64175e-12	1.34573e-08					0.00109475	3.88627e-12	4.5838e-12	5433.26	4645.46	4374.21	6.27594e-09	-3316.92	1.89028e-08	1.64175e-12	1.34573e-08
			0.0011057	3.85317e-12	4.63299e-12	5478.17	4599.29	4436.82	6.28271e-09	-3257.74	1.89174e-08	1.64203e-12	1.35681e-08					0.0011057	3.85317e-12	4.63299e-12	5478.17	4599.29	4436.82	6.28271e-09	-3257.74	1.89174e-08	1.64203e-12	1.35681e-08
			0.00111675	3.8204e-12	4.6839e-12	5523.46	4552.57	4500.21	6.28922e-09	-3198.21	1.89328e-08	1.64236e-12	1.36802e-08					0.00111675	3.8204e-12	4.6839e-12	5523.46	4552.57	4500.21	6.28922e-09	-3198.21	1.89328e-08	1.64236e-12	1.36802e-08
			0.00112792	3.78794e-12	4.73661e-12	5569.15	4505.31	4564.36	6.29547e-09	-3138.37	1.89489e-08	1.64271e-12	1.37934e-08					0.00112792	3.78794e-12	4.73661e-12	5569.15	4505.31	4564.36	6.29547e-09	-3138.37	1.89489e-08	1.64271e-12	1.37934e-08
			0.0011392	3.75579e-12	4.79122e-12	5615.23	4457.48	4629.29	6.30145e-09	-3078.22	1.89657e-08	1.64311e-12	1.39079e-08					0.0011392	3.75579e-12	4.79122e-12	5615.23	4457.48	4629.29	6.30145e-09	-3078.22	1.89657e-08	1.64311e-12	1.39079e-08
			0.00115059	3.72394e-12	4.84783e-12	5661.7	4409.09	4695.01	6.30718e-09	-3017.78	1.89835e-08	1.64354e-12	1.40236e-08					0.00115059	3.72394e-12	4.84783e-12	5661.7	4409.09	4695.01	6.30718e-09	-3017.78	1.89835e-08	1.64354e-12	1.40236e-08
			0.0011621	3.69241e-12	4.90654e-12	5708.58	4360.12	4761.51	6.31264e-09	-2957.05	1.90021e-08	1.64401e-12	1.41406e-08					0.0011621	3.69241e-12	4.90654e-12	5708.58	4360.12	4761.51	6.31264e-09	-2957.05	1.90021e-08	1.64401e-12	1.41406e-08
			0.00117372	3.66117e-12	4.96749e-12	5755.87	4310.56	4828.82	6.31784e-09	-2896.06	1.90216e-08	1.64453e-12	1.4259e-08					0.00117372	3.66117e-12	4.96749e-12	5755.87	4310.56	4828.82	6.31784e-09	-2896.06	1.90216e-08	1.64453e-12	1.4259e-08
			0.00118546	3.63024e-12	5.03078e-12	5803.56	4260.41	4896.93	6.32277e-09	-2834.83	1.90422e-08	1.64508e-12	1.43786e-08					0.00118546	3.63024e-12	5.03078e-12	5803.56	4260.41	4896.93	6.32277e-09	-2834.83	1.90422e-08	1.64508e-12	1.43786e-08
			0.00119731	3.59959e-12	5.09657e-12	5851.66	4209.66	4965.85	6.32744e-09	-2773.38	1.90637e-08	1.64568e-12	1.44996e-08					0.00119731	3.59959e-12	5.09657e-12	5851.66	4209.66	4965.85	6.32744e-09	-2773.38	1.90637e-08	1.64568e-12	1.44996e-08
			0.00120928	3.56925e-12	5.16499e-12	5900.18	4158.28	5035.59	6.33185e-09	-2711.72	1.90864e-08	1.64632e-12	1.46221e-08					0.00120928	3.56925e-12	5.16499e-12	5900.18	4158.28	5035.59	6.33185e-09	-2711.72	1.90864e-08	1.64632e-12	1.46221e-08
			0.00122138	3.53919e-12	5.2362e-12	5949.12	4106.28	5106.15	6.33599e-09	-2649.89	1.91103e-08	1.64701e-12	1.47459e-08					0.00122138	3.53919e-12	5.2362e-12	5949.12	4106.28	5106.15	6.33599e-09	-2649.89	1.91103e-08	1.64701e-12	1.47459e-08
			0.00123359	3.50942e-12	5.31038e-12	5998.48	4053.65	5177.55	6.33986e-09	-2587.92	1.91354e-08	1.64775e-12	1.48712e-08					0.00123359	3.50942e-12	5.31038e-12	5998.48	4053.65	5177.55	6.33986e-09	-2587.92	1.91354e-08	1.64775e-12	1.48712e-08
			0.00124593	3.47994e-12	5.38772e-12	6048.27	4000.37	5249.78	6.34347e-09	-2525.82	1.91618e-08	1.64853e-12	1.49979e-08					0.00124593	3.47994e-12	5.38772e-12	6048.27	4000.37	5249.78	6.34347e-09	-2525.82	1.91618e-08	1.64853e-12	1.49979e-08
			0.00125839	3.45073e-12	5.46841e-12	6098.49	3946.42	5322.87	6.3468e-09	-2463.64	1.91896e-08	1.64937e-12	1.51262e-08					0.00125839	3.45073e-12	5.46841e-12	6098.49	3946.42	5322.87	6.3468e-09	-2463.64	1.91896e-08	1.64937e-12	1.51262e-08
			0.00127097	3.42181e-12	5.55268e-12	6149.14	3891.81	5396.81	6.34988e-09	-2401.41	1.92189e-08	1.65025e-12	1.5256e-08					0.00127097	3.42181e-12	5.55268e-12	6149.14	3891.81	5396.81	6.34988e-09	-2401.41	1.92189e-08	1.65025e-12	1.5256e-08
			0.00128368	3.39316e-12	5.64076e-12	6200.23	3836.51	5471.61	6.35268e-09	-2339.17	1.92498e-08	1.65119e-12	1.53874e-08					0.00128368	3.39316e-12	5.64076e-12	6200.23	3836.51	5471.61	6.35268e-09	-2339.17	1.92498e-08	1.65119e-12	1.53874e-08
			0.00129652	3.36478e-12	5.73291e-12	6251.76	3780.52	5547.28	6.35521e-09	-2276.97	1.92823e-08	1.65219e-12	1.55203e-08					0.00129652	3.36478e-12	5.73291e-12	6251.76	3780.52	5547.28	6.35521e-09	-2276.97	1.92823e-08	1.65219e-12	1.55203e-08
			0.00130948	3.33668e-12	5.82944e-12	6303.74	3723.81	5623.83	6.35748e-09	-2214.85	1.93167e-08	1.65324e-12	1.5655e-08					0.00130948	3.33668e-12	5.82944e-12	6303.74	3723.81	5623.83	6.35748e-09	-2214.85	1.93167e-08	1.65324e-12	1.5655e-08
			0.00132258	3.30884e-12	5.93063e-12	6356.17	3666.38	5701.26	6.35947e-09	-2152.86	1.93529e-08	1.65435e-12	1.57913e-08					0.00132258	3.30884e-12	5.93063e-12	6356.17	3666.38	5701.26	6.35947e-09	-2152.86	1.93529e-08	1.65435e-12	1.57913e-08
			0.0013358	3.28127e-12	6.03685e-12	6409.05	3608.22	5779.59	6.36119e-09	-2091.08	1.93912e-08	1.65552e-12	1.59294e-08					0.0013358	3.28127e-12	6.03685e-12	6409.05	3608.22	5779.59	6.36119e-09	-2091.08	1.93912e-08	1.65552e-12	1.59294e-08
			0.00134916	3.25396e-12	6.14847e-12	6462.4	3549.3	5858.82	6.36264e-09	-2029.55	1.94317e-08	1.65675e-12	1.60692e-08					0.00134916	3.25396e-12	6.14847e-12	6462.4	3549.3	5858.82	6.36264e-09	-2029.55	1.94317e-08	1.65675e-12	1.60692e-08
			0.00136265	3.22692e-12	6.2659e-12	6516.2	3489.62	5938.96	6.36382e-09	-1968.36	1.94745e-08	1.65805e-12	1.62109e-08					0.00136265	3.22692e-12	6.2659e-12	6516.2	3489.62	5938.96	6.36382e-09	-1968.36	1.94745e-08	1.65805e-12	1.62109e-08
			0.00137628	3.20013e-12	6.38962e-12	6570.47	3429.15	6020.02	6.36473e-09	-1907.58	1.95199e-08	1.65941e-12	1.63544e-08					0.00137628	3.20013e-12	6.38962e-12	6570.47	3429.15	6020.02	6.36473e-09	-1907.58	1.95199e-08	1.65941e-12	1.63544e-08
			0.00139004	3.17359e-12	6.52013e-12	6625.21	3367.87	6102.01	6.36536e-09	-1847.31	1.95679e-08	1.66085e-12	1.64998e-08					0.00139004	3.17359e-12	6.52013e-12	6625.21	3367.87	6102.01	6.36536e-09	-1847.31	1.95679e-08	1.66085e-12	1.64998e-08
			0.00140394	3.14731e-12	6.65801e-12	6680.42	3305.78	6184.93	6.36572e-09	-1787.64	1.96189e-08	1.66235e-12	1.66472e-08					0.00140394	3.14731e-12	6.65801e-12	6680.42	3305.78	6184.93	6.36572e-09	-1787.64	1.96189e-08	1.66235e-12	1.66472e-08
			0.00141798	3.12127e-12	6.80389e-12	6736.11	3242.86	6268.8	6.3658e-09	-1728.68	1.9673e-08	1.66393e-12	1.67966e-08					0.00141798	3.12127e-12	6.80389e-12	6736.11	3242.86	6268.8	6.3658e-09	-1728.68	1.9673e-08	1.66393e-12	1.67966e-08
			0.00143216	3.09549e-12	6.95849e-12	6792.28	3179.07	6353.62	6.3656e-09	-1670.55	1.97305e-08	1.66558e-12	1.69481e-08					0.00143216	3.09549e-12	6.95849e-12	6792.28	3179.07	6353.5	6.3658e-09	-1670.55	1.97305e-08	1.66558e-12	1.69481e-08
			0.00144648	3.06995e-12	7.1226e-12	6848.95	3114.41	6439.41	6.36513e-09	-1613.4	1.97917e-08	1.66731e-12	1.71016e-08					0.00144648	3.06995e-12	7.1226e-12	6848.95	3114.41	6439.01	6.3658e-09	-1613.4	1.97917e-08	1.66731e-12	1.71016e-08
			0.00146095	3.04465e-12	7.29713e-12	6906.1	3048.85	6526.16	6.36438e-09	-1557.38	1.98568e-08	1.66912e-12	1.72574e-08					0.00146095	3.04465e-12	7.29713e-12	6906.1	3048.85	6525.32	6.3658e-09	-1557.38	1.98568e-08	1.66912e-12	1.72574e-08
			0.00147556	3.0196e-12	7.4831e-12	6963.75	2982.37	6613.9	6.36336e-09	-1502.67	1.99263e-08	1.67102e-12	1.74153e-08					0.00147556	3.0196e-12	7.4831e-12	6963.75	2982.37	6612.44	6.3658e-09	-1502.67	1.99263e-08	1.67102e-12	1.74153e-08
			0.00149031	2.99478e-12	7.68166e-12	7021.89	2914.94	6702.64	6.36205e-09	-1449.46	2.00005e-08	1.67301e-12	1.75756e-08					0.00149031	2.99478e-12	7.68166e-12	7021.89	2914.94	6700.4	6.3658e-09	-1449.46	2.00005e-08	1.67301e-12	1.75756e-08
			0.00150522	2.97019e-12	7.89413e-12	7080.55	2846.55	6792.37	6.36046e-09	-1397.97	2.00799e-08	1.67508e-12	1.77382e-08					0.00150522	2.97019e-12	7.89413e-12	7080.55	2846.55	6789.19	6.3658e-09	-1397.97	2.00799e-08	1.67508e-12	1.77382e-08
			0.00152027	2.94584e-12	8.12202e-12	7139.71	2777.15	6883.12	6.3586e-09	-1348.47	2.0165e-08	1.67725e-12	1.79033e-08					0.00152027	2.94584e-12	8.12202e-12	7139.71	2777.15	6878.82	6.3658e-09	-1348.47	2.0165e-08	1.67725e-12	1.79033e-08
			0.00153547	2.92172e-12	8.36707e-12	7199.38	2706.72	6974.89	6.35645e-09	-1301.23	2.02563e-08	1.67951e-12	1.80708e-08					0.00153547	2.92172e-12	8.36707e-12	7199.38	2706.72	6969.32	6.3658e-09	-1301.23	2.02563e-08	1.67951e-12	1.80708e-08
			0.00155083	2.89783e-12	8.63129e-12	7259.58	2635.24	7067.69	6.35402e-09	-1256.6	2.03544e-08	1.68187e-12	1.8241e-08					0.00155083	2.89783e-12	8.63129e-12	7259.58	2635.24	7060.69	6.3658e-09	-1256.6	2.03544e-08	1.68187e-12	1.8241e-08
			0.00156633	2.87417e-12	8.91701e-12	7320.29	2562.66	7161.54	6.3513e-09	-1214.96	2.04602e-08	1.68434e-12	1.84138e-08					0.00156633	2.87417e-12	8.91701e-12	7320.29	2562.66	7152.93	6.3658e-09	-1214.96	2.04602e-08	1.68434e-12	1.84138e-08
			0.001582	2.85073e-12	9.22695e-12	7381.53	2488.95	7256.44	6.34831e-09	-1176.74	2.05744e-08	1.68692e-12	1.85893e-08					0.001582	2.85073e-12	9.22695e-12	7381.53	2488.95	7246.07	6.3658e-09	-1176.74	2.05744e-08	1.68692e-12	1.85893e-08
			0.00159782	2.82751e-12	9.56435e-12	7443.31	2414.08	7352.41	6.34502e-09	-1142.47	2.0698e-08	1.6896e-12	1.87677e-08					0.00159782	2.82751e-12	9.56435e-12	7443.31	2414.08	7340.11	6.3658e-09	-1142.47	2.0698e-08	1.6896e-12	1.87677e-08
			0.0016138	2.80451e-12	9.93299e-12	7505.62	2337.99	7449.45	6.34146e-09	-1112.75	2.08322e-08	1.69241e-12	1.8949e-08					0.0016138	2.80451e-12	9.93299e-12	7505.62	2337.99	7435.07	6.3658e-09	-1112.75	2.08322e-08	1.69241e-12	1.8949e-08
			0.00162993	2.78173e-12	1.03374e-11	7568.47	2260.65	7547.59	6.3376e-09	-1088.29	2.09783e-08	1.69533e-12	1.91333e-08					0.00162993	2.78173e-12	1.03374e-11	7568.47	2260.65	7530.96	6.3658e-09	-1088.29	2.09783e-08	1.69533e-12	1.91333e-08
			0.00164623	2.75917e-12	1.07832e-11	7631.87	2182	7646.83	6.33346e-09	-1069.93	2.11378e-08	1.69838e-12	1.93207e-08					0.00164623	2.75917e-12	1.07832e-11	7631.87	2182	7627.79	6.3658e-09	-1069.93	2.11378e-08	1.69838e-12	1.93207e-08
			0.00166269	2.73681e-12	1.12768e-11	7695.82	2101.99	7747.18	6.32903e-09	-1058.68	2.13127e-08	1.70156e-12	1.95113e-08					0.00166269	2.73681e-12	1.12768e-11	7695.82	2101.99	7725.57	6.3658e-09	-1058.68	2.13127e-08	1.70156e-12	1.95113e-08
			0.00167932	2.71467e-12	1.18266e-11	7760.32	2020.55	7848.66	6.32431e-09	-1055.76	2.15052e-08	1.70487e-12	1.97052e-08					0.00167932	2.71467e-12	1.18266e-11	7760.32	2020.55	7824.32	6.3658e-09	-1055.76	2.15052e-08	1.70487e-12	1.97052e-08
			0.00169611	2.69274e-12	1.24426e-11	7825.39	1937.62	7951.28	6.3193e-09	-1062.64	2.1718e-08	1.70832e-12	1.99027e-08					0.00169611	2.69274e-12	1.24426e-11	7825.39	1937.62	7924.06	6.3658e-09	-1055.76	2.1718e-08	1.70832e-12	1.99027e-08
			0.00171308	2.67102e-12	1.31376e-11	7891.02	1853.12	8055.06	6.314e-09	-1081.15	2.19545e-08	1.71192e-12	2.01036e-08					0.00171308	2.67102e-12	1.31376e-11	7891.02	1853.12	8024.8	6.3658e-09	-1055.76	2.19545e-08	1.71192e-12	2.01036e-08
			0.00173021	2.6495e-12	1.39278e-11	7957.22	1766.96	8160.01	6.3084e-09	-1113.56	2.22189e-08	1.71568e-12	2.03083e-08					0.00173021	2.6495e-12	1.39278e-11	7957.22	1766.96	8126.55	6.3658e-09	-1055.76	2.22189e-08	1.71568e-12	2.03083e-08
			0.00174751	2.62818e-12	1.48343e-11	8024	1679.04	8266.14	6.30252e-09	-1162.76	2.25164e-08	1.71959e-12	2.05169e-08					0.00174751	2.62818e-12	1.48343e-11	8024	1679.04	8229.34	6.3658e-09	-1055.76	2.25164e-08	1.71959e-12	2.05169e-08
			0.00176498	2.60707e-12	1.58848e-11	8091.36	1589.24	8373.47	6.29634e-09	-1232.45	2.28538e-08	1.72367e-12	2.07294e-08					0.00176498	2.60707e-12	1.58848e-11	8091.36	1589.24	8333.17	6.3658e-09	-1055.76	2.28538e-08	1.72367e-12	2.07294e-08
			0.00178263	2.58615e-12	1.71166e-11	8159.3	1497.43	8482.01	6.28986e-09	-1327.49	2.32399e-08	1.72792e-12	2.09461e-08					0.00178263	2.58615e-12	1.71166e-11	8159.3	1497.43	8438.07	6.3658e-09	-1055.76	2.32399e-08	1.72792e-12	2.09461e-08
			0.00180046	2.56543e-12	1.85811e-11	8227.84	1403.45	8591.79	6.28309e-09	-1454.37	2.36866e-08	1.73236e-12	2.11672e-08					0.00180046	2.56543e-12	1.85811e-11	8227.84	1403.45	8544.05	6.3658e-09	-1055.76	2.36866e-08	1.73236e-12	2.11672e-08
			0.00181846	2.54491e-12	2.03512e-11	8296.97	1307.11	8702.82	6.27603e-09	-1622.06	2.42102e-08	1.73698e-12	2.13927e-08					0.00181846	2.54491e-12	2.03512e-11	8296.97	1307.11	8651.13	6.3658e-09	-1055.76	2.42102e-08	1.73698e-12	2.13927e-08
			0.00183665	2.52458e-12	2.25338e-11	8366.71	1208.17	8815.11	6.26866e-09	-1843.29	2.48336e-08	1.74181e-12	2.16229e-08					0.00183665	2.52458e-12	2.25338e-11	8366.71	1208.17	8759.35	6.3658e-09	-1055.76	2.48336e-08	1.74181e-12	2.16229e-08
			0.0018415	2.51922e-12	2.32004e-11	8385.3	1181.47	8845.1	6.26666e-09	-1913.09	2.50195e-08	1.74312e-12	2.16848e-08					0.001842	2.51867e-12	2.32714e-11	8387.21	1178.71	8791.2	6.3658e-09	-1055.76	2.50392e-08	1.74326e-12	2.16911e-08
			0.00185502	2.50444e-12	2.52924e-11	8437.05	1106.33	8928.7	6.261e-09	-2136.84	2.55908e-08	1.74685e-12	2.1858e-08					0.00185502	2.50444e-12	2.52924e-11	8437.05	1106.33	8868.7	6.3658e-09	-1055.76	2.55908e-08	1.74685e-12	2.1858e-08
			0.00187357	2.48449e-12	2.88901e-11	8508.01	1001.23	9043.59	6.25303e-09	-2531.89	2.65345e-08	1.7521e-12	2.20983e-08					0.00187357	2.48449e-12	2.88901e-11	8508.01	1001.23	8979.23	6.3658e-09	-1055.76	2.65345e-08	1.7521e-12	2.20983e-08
			0.0018923	2.46472e-12	3.37788e-11	8579.58	892.35	9159.82	6.24477e-09	-3076.65	2.77515e-08	1.75759e-12	2.2344e-08					0.0018923	2.46472e-12	3.37788e-11	8579.58	892.35	9090.95	6.3658e-09	-1055.76	2.77515e-08	1.75759e-12	2.2344e-08
			0.00191122	2.44515e-12	4.08068e-11	8651.77	779.017	9277.4	6.2362e-09	-3858	2.93982e-08	1.76332e-12	2.25953e-08					0.00191122	2.44515e-12	4.08068e-11	8651.77	779.017	9203.9	6.3658e-09	-1055.76	2.93982e-08	1.76332e-12	2.25953e-08
			0.00193034	2.42575e-12	5.17741e-11	8724.6	660.246	9396.36	6.22733e-09	-5052.84	3.17926e-08	1.76932e-12	2.28525e-08					0.00193034	2.42575e-12	5.17741e-11	8724.6	660.246	9318.1	6.3658e-09	-1055.76	3.17926e-08	1.76932e-12	2.28525e-08
			0.00194964	2.40654e-12	7.12887e-11	8798.06	534.576	9516.74	6.21815e-09	-7097.49	3.57182e-08	1.77559e-12	2.3116e-08					0.00194964	2.40654e-12	7.12887e-11	8798.06	534.576	9433.59	6.3658e-09	-1055.76	3.57182e-08	1.77559e-12	2.3116e-08
			0.00196914	2.38751e-12	1.15749e-10	8872.16	400.07	9638.58	6.20868e-09	-11519.9	4.39165e-08	1.78216e-12	2.33862e-08					0.00196914	2.38751e-12	1.15749e-10	8872.16	400.07	9550.42	6.3658e-09	-1055.76	4.39165e-08	1.78216e-12	2.33862e-08
			0.00198883	2.36866e-12	3.18028e-10	8946.9	267.665	9761.92	6.19889e-09	-33017.9	8.27341e-08	1.78905e-12	2.36635e-08					0.00198883	2.36866e-12	3.18028e-10	8946.9	267.665	9668.63	6.3658e-09	-1055.76	8.27341e-08	1.78905e-12	2.36635e-08
			0.002	2.35812e-12	#DIV/0!	8989.27	#NUM!	#DIV/0!	6.19325e-09	#DIV/0!	#DIV/0!	#DIV/0!	#DIV/0!					0.002	2.35812e-12	#DIV/0!	8989.27	#NUM!	10500	6.3658e-09	-1055.76	#DIV/0!	#DIV/0!	#DIV/0!

## Sheet: FigureS6b
Supplementary Figure 6b CMEO curve with measured Eem of CFT mode TENG.
The same as data of figure 4e
		CMEO		Measured V1-Q			Measured V3-Q
	Charge	Voltage		Charge	V1		Charge	V3
unit	C	V		C	V		C	V
	0	0		-1.31589e-10	275		2.48005e-08	-610
	0	14011.9		1.44863e-09	190		2.34544e-08	-130
	2.5e-08	0		2.5879e-09	175		2.25091e-08	-255
	2.5e-08	-14011.9		3.40416e-09	480		2.12078e-08	-275
	0	0		3.21442e-09	1391		2.11656e-08	-946
				4.19868e-09	1690		2.05813e-08	-1431
				4.72295e-09	2030		1.96271e-08	-1700
				6.05721e-09	2070		1.75528e-08	-2140
				6.77147e-09	2285		1.82285e-08	-2395
				6.78574e-09	3125		1.82143e-08	-3125
				7.7e-09	3180		1.73e-08	-3180
				7.76426e-09	4130		1.67157e-08	-3890
				8.96853e-09	4955		1.67415e-08	-4485
				8.59279e-09	4875		1.58572e-08	-5100
				8.92705e-09	4980		1.51029e-08	-5450
				1.02213e-08	5690		1.47787e-08	-5690
				1.01956e-08	6065		1.48044e-08	-6065
				1.03298e-08	6075		1.46702e-08	-6075
				1.03841e-08	6480		1.46159e-08	-6480
				1.06384e-08	6680		1.43616e-08	-6680
				1.02426e-08	7410		1.47935e-08	-7410
