# Supplementary material for: A universal standardized method for output capability assessment of nanogenerators
Source: Nat Commun. 2019 Sep 27;10:4428. doi: 10.1038/s41467-019-12465-2 (PMC6765008; doi:10.1038/s41467-019-12465-2)
Supplement: Supplementary file 12 — Supplementary Figure 7 Dataset [file 41467_2019_12465_MOESM12_ESM.xlsx]

## Sheet: Figure S7b
Supplementary Figure 7b Real-time Q-t plot
	Time	Charge
	s	C
	0.0001	-4.56e-12
	0.0002	-5.56e-12
	0.0003	-7.53e-12
	0.0004	-1.08e-11
	0.0005	-1.08305e-11
	0.0006	-1.79805e-11
	0.0007	-1.83345e-11
	0.0008	-2.06345e-11
	0.0009	-2.42245e-11
	0.001	-2.45785e-11
	0.0011	-3.20485e-11
	0.0012	-3.17555e-11
	0.0013	-3.50255e-11
	0.0014	-3.86155e-11
	0.0015	-3.92935e-11
	0.0016	-4.54735e-11
	0.0017	-4.51805e-11
	0.0018	-4.81205e-11
	0.0019	-5.17105e-11
	0.002	-5.1741e-11
	0.0021	-5.5651e-11
	0.0022	-5.6651e-11
	0.0023	-5.8621e-11
	0.0024	-6.1891e-11
	0.0025	-6.19215e-11
	0.0026	-6.38915e-11
	0.0027	-6.58615e-11
	0.0028	-6.78315e-11
	0.0029	-7.14215e-11
	0.003	-7.1452e-11
	0.0031	-7.3752e-11
	0.0032	-7.5722e-11
	0.0033	-7.7042e-11
	0.0034	-8.0312e-11
	0.0035	-8.03425e-11
	0.0036	-8.42525e-11
	0.0037	-8.55725e-11
	0.0038	-8.72225e-11
	0.0039	-9.04925e-11
	0.004	-9.0523e-11
	0.0041	-9.6053e-11
	0.0042	-9.6407e-11
	0.0043	-9.8057e-11
	0.0044	-1.01327e-10
	0.0045	-1.01034e-10
	0.0046	-1.07534e-10
	0.0047	-1.06917e-10
	0.0048	-1.08567e-10
	0.0049	-1.11507e-10
	0.005	-1.11214e-10
	0.0051	-1.16424e-10
	0.0052	-1.15807e-10
	0.0053	-1.17127e-10
	0.0054	-1.20067e-10
	0.0055	-1.1945e-10
	0.0056	-1.2272e-10
	0.0057	-1.23074e-10
	0.0058	-1.24394e-10
	0.0059	-1.27014e-10
	0.006	-1.26074e-10
	0.0061	-1.27394e-10
	0.0062	-1.27748e-10
	0.0063	-1.28102e-10
	0.0064	-1.30072e-10
	0.0065	-1.31392e-10
	0.0066	-1.3207e-10
	0.0067	-1.3307e-10
	0.0068	-1.331e-10
	0.0069	-1.35401e-10
	0.007	-1.34461e-10
	0.0071	-1.3643e-10
	0.0072	-1.36785e-10
	0.0073	-1.36492e-10
	0.0074	-1.38792e-10
	0.0075	-1.37532e-10
	0.0076	-1.41122e-10
	0.0077	-1.40504e-10
	0.0078	-1.40535e-10
	0.0079	-1.42505e-10
	0.008	-1.38975e-10
	0.0081	-1.43535e-10
	0.0082	-1.41945e-10
	0.0083	-1.41976e-10
	0.0084	-1.43626e-10
	0.0085	-1.39446e-10
	0.0086	-1.43356e-10
	0.0087	-1.42095e-10
	0.0088	-1.41803e-10
	0.0089	-1.43122e-10
	0.009	-1.40563e-10
	0.0091	-1.42532e-10
	0.0092	-1.41592e-10
	0.0093	-1.41299e-10
	0.0094	-1.4295e-10
	0.0095	-1.40389e-10
	0.0096	-1.40744e-10
	0.0097	-1.40127e-10
	0.0098	-1.39187e-10
	0.0099	-1.40507e-10
	0.01	-1.42157e-10
	0.0101	-1.42511e-10
	0.0102	-1.42218e-10
	0.0103	-1.41278e-10
	0.0104	-1.42598e-10
	0.0105	-1.43918e-10
	0.0106	-1.44918e-10
	0.0107	-1.44625e-10
	0.0108	-1.43685e-10
	0.0109	-1.45005e-10
	0.011	-1.42125e-10
	0.0111	-1.44745e-10
	0.0112	-1.43805e-10
	0.0113	-1.42865e-10
	0.0114	-1.44185e-10
	0.0115	-1.38714e-10
	0.0116	-1.41985e-10
	0.0117	-1.40395e-10
	0.0118	-1.39135e-10
	0.0119	-1.40455e-10
	0.012	-1.35305e-10
	0.0121	-1.38575e-10
	0.0122	-1.36984e-10
	0.0123	-1.36044e-10
	0.0124	-1.37364e-10
	0.0125	-1.35775e-10
	0.0126	-1.38075e-10
	0.0127	-1.37135e-10
	0.0128	-1.36195e-10
	0.0129	-1.37515e-10
	0.013	-1.37869e-10
	0.0131	-1.38547e-10
	0.0132	-1.38253e-10
	0.0133	-1.37637e-10
	0.0134	-1.39286e-10
	0.0135	-1.40937e-10
	0.0136	-1.4129e-10
	0.0137	-1.41321e-10
	0.0138	-1.40381e-10
	0.0139	-1.42351e-10
	0.014	-1.41734e-10
	0.0141	-1.42734e-10
	0.0142	-1.42764e-10
	0.0143	-1.41824e-10
	0.0144	-1.44125e-10
	0.0145	-1.39945e-10
	0.0146	-1.42565e-10
	0.0147	-1.42595e-10
	0.0148	-1.41978e-10
	0.0149	-1.43948e-10
	0.015	-1.38478e-10
	0.0151	-1.42388e-10
	0.0152	-1.41771e-10
	0.0153	-1.41478e-10
	0.0154	-1.43778e-10
	0.0155	-1.38958e-10
	0.0156	-1.42548e-10
	0.0157	-1.41931e-10
	0.0158	-1.41638e-10
	0.0159	-1.43608e-10
	0.016	-1.42018e-10
	0.0161	-1.44638e-10
	0.0162	-1.44992e-10
	0.0163	-1.45346e-10
	0.0164	-1.48286e-10
	0.0165	-1.49936e-10
	0.0166	-1.52236e-10
	0.0167	-1.53236e-10
	0.0168	-1.53267e-10
	0.0169	-1.55887e-10
	0.017	-1.58507e-10
	0.0171	-1.60156e-10
	0.0172	-1.61476e-10
	0.0173	-1.61507e-10
	0.0174	-1.64447e-10
	0.0175	-1.65125e-10
	0.0176	-1.67095e-10
	0.0177	-1.68745e-10
	0.0178	-1.69099e-10
	0.0179	-1.72369e-10
	0.018	-1.69809e-10
	0.0181	-1.73399e-10
	0.0182	-1.75369e-10
	0.0183	-1.76047e-10
	0.0184	-1.79637e-10
	0.0185	-1.76107e-10
	0.0186	-1.80347e-10
	0.0187	-1.81025e-10
	0.0188	-1.82025e-10
	0.0189	-1.85615e-10
	0.019	-1.82085e-10
	0.0191	-1.86965e-10
	0.0192	-1.88285e-10
	0.0193	-1.89285e-10
	0.0194	-1.93195e-10
	0.0195	-1.92578e-10
	0.0196	-1.96818e-10
	0.0197	-1.98468e-10
	0.0198	-1.99146e-10
	0.0199	-2.03056e-10
	0.02	-2.05026e-10
	0.0201	-2.08296e-10
	0.0202	-2.10596e-10
	0.0203	-2.11274e-10
	0.0204	-2.14864e-10
	0.0205	-2.17804e-10
	0.0206	-2.19774e-10
	0.0207	-2.22394e-10
	0.0208	-2.23394e-10
	0.0209	-2.27304e-10
	0.021	-2.28624e-10
	0.0211	-2.31244e-10
	0.0212	-2.33864e-10
	0.0213	-2.34542e-10
	0.0214	-2.38782e-10
	0.0215	-2.37842e-10
	0.0216	-2.41432e-10
	0.0217	-2.43732e-10
	0.0218	-2.44732e-10
	0.0219	-2.48972e-10
	0.022	-2.46092e-10
	0.0221	-2.50332e-10
	0.0222	-2.52302e-10
	0.0223	-2.5298e-10
	0.0224	-2.5689e-10
	0.0225	-2.5401e-10
	0.0226	-2.5825e-10
	0.0227	-2.599e-10
	0.0228	-2.60578e-10
	0.0229	-2.64488e-10
	0.023	-2.63548e-10
	0.0231	-2.67458e-10
	0.0232	-2.68778e-10
	0.0233	-2.69778e-10
	0.0234	-2.73688e-10
	0.0235	-2.75008e-10
	0.0236	-2.77948e-10
	0.0237	-2.79598e-10
	0.0238	-2.80276e-10
	0.0239	-2.84186e-10
	0.024	-2.86486e-10
	0.0241	-2.88136e-10
	0.0242	-2.89786e-10
	0.0243	-2.90464e-10
	0.0244	-2.94054e-10
	0.0245	-2.95374e-10
	0.0246	-2.97024e-10
	0.0247	-2.99324e-10
	0.0248	-2.99354e-10
	0.0249	-3.02944e-10
	0.025	-3.02004e-10
	0.0251	-3.04625e-10
	0.0252	-3.06275e-10
	0.0253	-3.06305e-10
	0.0254	-3.09895e-10
	0.0255	-3.06695e-10
	0.0256	-3.09635e-10
	0.0257	-3.10635e-10
	0.0258	-3.10018e-10
	0.0259	-3.13288e-10
	0.026	-3.10088e-10
	0.0261	-3.13358e-10
	0.0262	-3.14036e-10
	0.0263	-3.13743e-10
	0.0264	-3.16363e-10
	0.0265	-3.14133e-10
	0.0266	-3.16753e-10
	0.0267	-3.17431e-10
	0.0268	-3.17138e-10
	0.0269	-3.19438e-10
	0.027	-3.18821e-10
	0.0271	-3.20141e-10
	0.0272	-3.21141e-10
	0.0273	-3.20524e-10
	0.0274	-3.23144e-10
	0.0275	-3.23498e-10
	0.0276	-3.24176e-10
	0.0277	-3.25176e-10
	0.0278	-3.23916e-10
	0.0279	-3.27826e-10
	0.028	-3.27857e-10
	0.0281	-3.28211e-10
	0.0282	-3.29211e-10
	0.0283	-3.2795e-10
	0.0284	-3.28629e-10
	0.0285	-3.26399e-10
	0.0286	-3.27399e-10
	0.0287	-3.28076e-10
	0.0288	-3.26486e-10
	0.0289	-3.29106e-10
	0.029	-3.25256e-10
	0.0291	-3.26256e-10
	0.0292	-3.26934e-10
	0.0293	-3.25344e-10
	0.0294	-3.29584e-10
	0.0295	-3.25084e-10
	0.0296	-3.26404e-10
	0.0297	-3.26111e-10
	0.0298	-3.24201e-10
	0.0299	-3.28111e-10
	0.03	-3.24581e-10
	0.0301	-3.25581e-10
	0.0302	-3.25288e-10
	0.0303	-3.23699e-10
	0.0304	-3.25998e-10
	0.0305	-3.24738e-10
	0.0306	-3.25416e-10
	0.0307	-3.25447e-10
	0.0308	-3.23857e-10
	0.0309	-3.2324e-10
	0.031	-3.22623e-10
	0.0311	-3.22006e-10
	0.0312	-3.2236e-10
	0.0313	-3.2045e-10
	0.0314	-3.19833e-10
	0.0315	-3.19216e-10
	0.0316	-3.18923e-10
	0.0317	-3.19601e-10
	0.0318	-3.17691e-10
	0.0319	-3.17721e-10
	0.032	-3.15811e-10
	0.0321	-3.15842e-10
	0.0322	-3.16196e-10
	0.0323	-3.14286e-10
	0.0324	-3.19166e-10
	0.0325	-3.15966e-10
	0.0326	-3.1632e-10
	0.0327	-3.16998e-10
	0.0328	-3.15408e-10
	0.0329	-3.20938e-10
	0.033	-3.17088e-10
	0.0331	-3.18408e-10
	0.0332	-3.18762e-10
	0.0333	-3.17172e-10
	0.0334	-3.21732e-10
	0.0335	-3.18532e-10
	0.0336	-3.19852e-10
	0.0337	-3.2053e-10
	0.0338	-3.1894e-10
	0.0339	-3.19618e-10
	0.034	-3.18358e-10
	0.0341	-3.19358e-10
	0.0342	-3.20036e-10
	0.0343	-3.18446e-10
	0.0344	-3.17186e-10
	0.0345	-3.17216e-10
	0.0346	-3.17894e-10
	0.0347	-3.18894e-10
	0.0348	-3.17634e-10
	0.0349	-3.17988e-10
	0.035	-3.17695e-10
	0.0351	-3.17726e-10
	0.0352	-3.18726e-10
	0.0353	-3.17466e-10
	0.0354	-3.20406e-10
	0.0355	-3.19466e-10
	0.0356	-3.20144e-10
	0.0357	-3.21794e-10
	0.0358	-3.20534e-10
	0.0359	-3.26064e-10
	0.036	-3.23834e-10
	0.0361	-3.25154e-10
	0.0362	-3.26804e-10
	0.0363	-3.25544e-10
	0.0364	-3.32364e-10
	0.0365	-3.29804e-10
	0.0366	-3.31454e-10
	0.0367	-3.33104e-10
	0.0368	-3.32487e-10
	0.0369	-3.37697e-10
	0.037	-3.35787e-10
	0.0371	-3.38087e-10
	0.0372	-3.40387e-10
	0.0373	-3.40094e-10
	0.0374	-3.42394e-10
	0.0375	-3.41777e-10
	0.0376	-3.43427e-10
	0.0377	-3.45727e-10
	0.0378	-3.45434e-10
	0.0379	-3.45464e-10
	0.038	-3.46464e-10
	0.0381	-3.48114e-10
	0.0382	-3.50414e-10
	0.0383	-3.50121e-10
	0.0384	-3.51441e-10
	0.0385	-3.52761e-10
	0.0386	-3.54081e-10
	0.0387	-3.57021e-10
	0.0388	-3.57052e-10
	0.0389	-3.60642e-10
	0.039	-3.6132e-10
	0.0391	-3.6297e-10
	0.0392	-3.6591e-10
	0.0393	-3.65617e-10
	0.0394	-3.72117e-10
	0.0395	-3.71824e-10
	0.0396	-3.73794e-10
	0.0397	-3.76734e-10
	0.0398	-3.77088e-10
	0.0399	-3.84888e-10
	0.04	-3.84271e-10
	0.0401	-3.86891e-10
	0.0402	-3.89831e-10
	0.0403	-3.89861e-10
	0.0404	-3.96041e-10
	0.0405	-3.95101e-10
	0.0406	-3.97721e-10
	0.0407	-4.00341e-10
	0.0408	-4.00372e-10
	0.0409	-4.03962e-10
	0.041	-4.03992e-10
	0.0411	-4.06292e-10
	0.0412	-4.09232e-10
	0.0413	-4.09263e-10
	0.0414	-4.10583e-10
	0.0415	-4.11583e-10
	0.0416	-4.13553e-10
	0.0417	-4.16173e-10
	0.0418	-4.1588e-10
	0.0419	-4.1753e-10
	0.042	-4.1918e-10
	0.0421	-4.205e-10
	0.0422	-4.2377e-10
	0.0423	-4.23477e-10
	0.0424	-4.26747e-10
	0.0425	-4.27425e-10
	0.0426	-4.29075e-10
	0.0427	-4.32345e-10
	0.0428	-4.32052e-10
	0.0429	-4.38232e-10
	0.043	-4.37939e-10
	0.0431	-4.39259e-10
	0.0432	-4.42199e-10
	0.0433	-4.41906e-10
	0.0434	-4.48726e-10
	0.0435	-4.47786e-10
	0.0436	-4.49106e-10
	0.0437	-4.51726e-10
	0.0438	-4.51109e-10
	0.0439	-4.56959e-10
	0.044	-4.56019e-10
	0.0441	-4.57989e-10
	0.0442	-4.60929e-10
	0.0443	-4.60636e-10
	0.0444	-4.64226e-10
	0.0445	-4.63933e-10
	0.0446	-4.65583e-10
	0.0447	-4.67883e-10
	0.0448	-4.6759e-10
	0.0449	-4.6891e-10
	0.045	-4.69588e-10
	0.0451	-4.70908e-10
	0.0452	-4.72878e-10
	0.0453	-4.71938e-10
	0.0454	-4.72938e-10
	0.0455	-4.73938e-10
	0.0456	-4.74616e-10
	0.0457	-4.77236e-10
	0.0458	-4.75976e-10
	0.0459	-4.78276e-10
	0.046	-4.7863e-10
	0.0461	-4.78984e-10
	0.0462	-4.81284e-10
	0.0463	-4.80024e-10
	0.0464	-4.83934e-10
	0.0465	-4.83317e-10
	0.0466	-4.83024e-10
	0.0467	-4.84994e-10
	0.0468	-4.83404e-10
	0.0469	-4.88614e-10
	0.047	-4.86704e-10
	0.0471	-4.87058e-10
	0.0472	-4.88378e-10
	0.0473	-4.86468e-10
	0.0474	-4.90378e-10
	0.0475	-4.88788e-10
	0.0476	-4.89142e-10
	0.0477	-4.90462e-10
	0.0478	-4.88552e-10
	0.0479	-4.90852e-10
	0.048	-4.89262e-10
	0.0481	-4.89292e-10
	0.0482	-4.90612e-10
	0.0483	-4.88702e-10
	0.0484	-4.88733e-10
	0.0485	-4.8844e-10
	0.0486	-4.88147e-10
	0.0487	-4.89797e-10
	0.0488	-4.88537e-10
	0.0489	-4.88244e-10
	0.049	-4.87951e-10
	0.0491	-4.87334e-10
	0.0492	-4.88654e-10
	0.0493	-4.86424e-10
	0.0494	-4.87744e-10
	0.0495	-4.87127e-10
	0.0496	-4.86187e-10
	0.0497	-4.87507e-10
	0.0498	-4.87214e-10
	0.0499	-4.89514e-10
	0.05	-4.87924e-10
	0.0501	-4.86984e-10
	0.0502	-4.87984e-10
	0.0503	-4.85424e-10
	0.0504	-4.89334e-10
	0.0505	-4.87424e-10
	0.0506	-4.86807e-10
	0.0507	-4.87807e-10
	0.0508	-4.83627e-10
	0.0509	-4.87217e-10
	0.051	-4.85627e-10
	0.0511	-4.8501e-10
	0.0512	-4.8601e-10
	0.0513	-4.8216e-10
	0.0514	-4.8446e-10
	0.0515	-4.8287e-10
	0.0516	-4.8193e-10
	0.0517	-4.82608e-10
	0.0518	-4.80048e-10
	0.0519	-4.80402e-10
	0.052	-4.79462e-10
	0.0521	-4.78845e-10
	0.0522	-4.79845e-10
	0.0523	-4.80523e-10
	0.0524	-4.80877e-10
	0.0525	-4.80584e-10
	0.0526	-4.79644e-10
	0.0527	-4.80964e-10
	0.0528	-4.80347e-10
	0.0529	-4.81025e-10
	0.053	-4.80732e-10
	0.0531	-4.79792e-10
	0.0532	-4.81442e-10
	0.0533	-4.79532e-10
	0.0534	-4.82152e-10
	0.0535	-4.81535e-10
	0.0536	-4.80918e-10
	0.0537	-4.82568e-10
	0.0538	-4.78388e-10
	0.0539	-4.81978e-10
	0.054	-4.80718e-10
	0.0541	-4.80425e-10
	0.0542	-4.82395e-10
	0.0543	-4.78215e-10
	0.0544	-4.81805e-10
	0.0545	-4.80545e-10
	0.0546	-4.79928e-10
	0.0547	-4.81898e-10
	0.0548	-4.79988e-10
	0.0549	-4.82928e-10
	0.055	-4.81988e-10
	0.0551	-4.82018e-10
	0.0552	-4.84318e-10
	0.0553	-4.84996e-10
	0.0554	-4.86646e-10
	0.0555	-4.86677e-10
	0.0556	-4.86384e-10
	0.0557	-4.88684e-10
	0.0558	-4.91304e-10
	0.0559	-4.92304e-10
	0.056	-4.92982e-10
	0.0561	-4.93012e-10
	0.0562	-4.95632e-10
	0.0563	-4.95986e-10
	0.0564	-4.97956e-10
	0.0565	-4.99276e-10
	0.0566	-4.99307e-10
	0.0567	-5.02247e-10
	0.0568	-5.00017e-10
	0.0569	-5.03287e-10
	0.057	-5.04607e-10
	0.0571	-5.04961e-10
	0.0572	-5.08231e-10
	0.0573	-5.04051e-10
	0.0574	-5.08611e-10
	0.0575	-5.08965e-10
	0.0576	-5.09643e-10
	0.0577	-5.12913e-10
	0.0578	-5.08413e-10
	0.0579	-5.13293e-10
	0.058	-5.13647e-10
	0.0581	-5.14967e-10
	0.0582	-5.17907e-10
	0.0583	-5.16647e-10
	0.0584	-5.20557e-10
	0.0585	-5.21235e-10
	0.0586	-5.22235e-10
	0.0587	-5.25505e-10
	0.0588	-5.27805e-10
	0.0589	-5.31075e-10
	0.059	-5.32725e-10
	0.0591	-5.33725e-10
	0.0592	-5.37315e-10
	0.0593	-5.40905e-10
	0.0594	-5.43205e-10
	0.0595	-5.45175e-10
	0.0596	-5.46175e-10
	0.0597	-5.49765e-10
	0.0598	-5.51735e-10
	0.0599	-5.54675e-10
	0.06	-5.56975e-10
	0.0601	-5.57653e-10
	0.0602	-5.61893e-10
	0.0603	-5.60633e-10
	0.0604	-5.64543e-10
	0.0605	-5.66843e-10
	0.0606	-5.67843e-10
	0.0607	-5.71753e-10
	0.0608	-5.68553e-10
	0.0609	-5.73433e-10
	0.061	-5.75403e-10
	0.0611	-5.76403e-10
	0.0612	-5.80313e-10
	0.0613	-5.77113e-10
	0.0614	-5.81993e-10
	0.0615	-5.83643e-10
	0.0616	-5.84963e-10
	0.0617	-5.89203e-10
	0.0618	-5.88586e-10
	0.0619	-5.93466e-10
	0.062	-5.95116e-10
	0.0621	-5.96436e-10
	0.0622	-6.00026e-10
	0.0623	-6.01346e-10
	0.0624	-6.04616e-10
	0.0625	-6.06586e-10
	0.0626	-6.07906e-10
	0.0627	-6.11816e-10
	0.0628	-6.14756e-10
	0.0629	-6.17056e-10
	0.063	-6.19026e-10
	0.0631	-6.19704e-10
	0.0632	-6.23614e-10
	0.0633	-6.24934e-10
	0.0634	-6.27234e-10
	0.0635	-6.29534e-10
	0.0636	-6.29888e-10
	0.0637	-6.33478e-10
	0.0638	-6.32538e-10
	0.0639	-6.35158e-10
	0.064	-6.37128e-10
	0.0641	-6.37482e-10
	0.0642	-6.40752e-10
	0.0643	-6.37872e-10
	0.0644	-6.41782e-10
	0.0645	-6.43432e-10
	0.0646	-6.43786e-10
	0.0647	-6.47376e-10
	0.0648	-6.43846e-10
	0.0649	-6.48086e-10
	0.065	-6.49086e-10
	0.0651	-6.49116e-10
	0.0652	-6.52706e-10
	0.0653	-6.50796e-10
	0.0654	-6.54386e-10
	0.0655	-6.55386e-10
	0.0656	-6.56064e-10
	0.0657	-6.59004e-10
	0.0658	-6.59358e-10
	0.0659	-6.61658e-10
	0.066	-6.62336e-10
	0.0661	-6.62043e-10
	0.0662	-6.64663e-10
	0.0663	-6.65663e-10
	0.0664	-6.66983e-10
	0.0665	-6.68303e-10
	0.0666	-6.67686e-10
	0.0667	-6.70306e-10
	0.0668	-6.7066e-10
	0.0669	-6.7166e-10
	0.067	-6.7266e-10
	0.0671	-6.72043e-10
	0.0672	-6.74663e-10
	0.0673	-6.73073e-10
	0.0674	-6.74393e-10
	0.0675	-6.75393e-10
	0.0676	-6.74776e-10
	0.0677	-6.77716e-10
	0.0678	-6.73866e-10
	0.0679	-6.76166e-10
	0.068	-6.76844e-10
	0.0681	-6.75584e-10
	0.0682	-6.77884e-10
	0.0683	-6.73064e-10
	0.0684	-6.75364e-10
	0.0685	-6.75718e-10
	0.0686	-6.74778e-10
	0.0687	-6.77078e-10
	0.0688	-6.73548e-10
	0.0689	-6.75518e-10
	0.069	-6.75225e-10
	0.0691	-6.73965e-10
	0.0692	-6.75935e-10
	0.0693	-6.74345e-10
	0.0694	-6.75665e-10
	0.0695	-6.75696e-10
	0.0696	-6.74436e-10
	0.0697	-6.76086e-10
	0.0698	-6.76116e-10
	0.0699	-6.76147e-10
	0.07	-6.76177e-10
	0.0701	-6.74587e-10
	0.0702	-6.76887e-10
	0.0703	-6.76594e-10
	0.0704	-6.76625e-10
	0.0705	-6.77303e-10
	0.0706	-6.75713e-10
	0.0707	-6.76391e-10
	0.0708	-6.74801e-10
	0.0709	-6.75155e-10
	0.071	-6.75833e-10
	0.0711	-6.73923e-10
	0.0712	-6.75573e-10
	0.0713	-6.71393e-10
	0.0714	-6.72071e-10
	0.0715	-6.72425e-10
	0.0716	-6.70515e-10
	0.0717	-6.73455e-10
	0.0718	-6.68635e-10
	0.0719	-6.69955e-10
	0.072	-6.69985e-10
	0.0721	-6.68395e-10
	0.0722	-6.72635e-10
	0.0723	-6.69105e-10
	0.0724	-6.70105e-10
	0.0725	-6.70459e-10
	0.0726	-6.68869e-10
	0.0727	-6.69869e-10
	0.0728	-6.67959e-10
	0.0729	-6.68959e-10
	0.073	-6.69313e-10
	0.0731	-6.67723e-10
	0.0732	-6.69043e-10
	0.0733	-6.6875e-10
	0.0734	-6.69428e-10
	0.0735	-6.69782e-10
	0.0736	-6.68192e-10
	0.0737	-6.6887e-10
	0.0738	-6.68577e-10
	0.0739	-6.68608e-10
	0.074	-6.69608e-10
	0.0741	-6.68348e-10
	0.0742	-6.68702e-10
	0.0743	-6.67442e-10
	0.0744	-6.67796e-10
	0.0745	-6.68796e-10
	0.0746	-6.67206e-10
	0.0747	-6.70476e-10
	0.0748	-6.67596e-10
	0.0749	-6.68596e-10
	0.075	-6.69596e-10
	0.0751	-6.68336e-10
	0.0752	-6.73546e-10
	0.0753	-6.69696e-10
	0.0754	-6.71666e-10
	0.0755	-6.72986e-10
	0.0756	-6.71726e-10
	0.0757	-6.77576e-10
	0.0758	-6.75016e-10
	0.0759	-6.76986e-10
	0.076	-6.77986e-10
	0.0761	-6.77369e-10
	0.0762	-6.79019e-10
	0.0763	-6.78079e-10
	0.0764	-6.79399e-10
	0.0765	-6.80719e-10
	0.0766	-6.80426e-10
	0.0767	-6.79809e-10
	0.0768	-6.80487e-10
	0.0769	-6.81807e-10
	0.077	-6.83457e-10
	0.0771	-6.83164e-10
	0.0772	-6.83194e-10
	0.0773	-6.84194e-10
	0.0774	-6.85194e-10
	0.0775	-6.87494e-10
	0.0776	-6.86877e-10
	0.0777	-6.89177e-10
	0.0778	-6.89531e-10
	0.0779	-6.90851e-10
	0.078	-6.93151e-10
	0.0781	-6.92858e-10
	0.0782	-6.99358e-10
	0.0783	-6.98098e-10
	0.0784	-6.99748e-10
	0.0785	-7.02048e-10
	0.0786	-7.01755e-10
	0.0787	-7.08905e-10
	0.0788	-7.07315e-10
	0.0789	-7.09615e-10
	0.079	-7.11915e-10
	0.0791	-7.11622e-10
	0.0792	-7.17802e-10
	0.0793	-7.16542e-10
	0.0794	-7.19162e-10
	0.0795	-7.21462e-10
	0.0796	-7.21493e-10
	0.0797	-7.24763e-10
	0.0798	-7.25117e-10
	0.0799	-7.27737e-10
	0.08	-7.29707e-10
	0.0801	-7.30061e-10
	0.0802	-7.31711e-10
	0.0803	-7.32711e-10
	0.0804	-7.35011e-10
	0.0805	-7.38281e-10
	0.0806	-7.38311e-10
	0.0807	-7.39631e-10
	0.0808	-7.41281e-10
	0.0809	-7.43251e-10
	0.081	-7.46521e-10
	0.0811	-7.46552e-10
	0.0812	-7.49822e-10
	0.0813	-7.50822e-10
	0.0814	-7.52142e-10
	0.0815	-7.55412e-10
	0.0816	-7.55766e-10
	0.0817	-7.61616e-10
	0.0818	-7.61646e-10
	0.0819	-7.63946e-10
	0.082	-7.66886e-10
	0.0821	-7.66593e-10
	0.0822	-7.74063e-10
	0.0823	-7.72803e-10
	0.0824	-7.75103e-10
	0.0825	-7.77723e-10
	0.0826	-7.77754e-10
	0.0827	-7.83934e-10
	0.0828	-7.82994e-10
	0.0829	-7.85614e-10
	0.083	-7.87914e-10
	0.0831	-7.87944e-10
	0.0832	-7.91534e-10
	0.0833	-7.90594e-10
	0.0834	-7.92894e-10
	0.0835	-7.94864e-10
	0.0836	-7.94895e-10
	0.0837	-7.96215e-10
	0.0838	-7.96893e-10
	0.0839	-7.98213e-10
	0.084	-8.00513e-10
	0.0841	-8.0022e-10
	0.0842	-8.0122e-10
	0.0843	-8.0222e-10
	0.0844	-8.0322e-10
	0.0845	-8.0552e-10
	0.0846	-8.04903e-10
	0.0847	-8.07203e-10
	0.0848	-8.07881e-10
	0.0849	-8.08881e-10
	0.085	-8.10851e-10
	0.0851	-8.10234e-10
	0.0852	-8.14794e-10
	0.0853	-8.13854e-10
	0.0854	-8.14532e-10
	0.0855	-8.16832e-10
	0.0856	-8.15892e-10
	0.0857	-8.21742e-10
	0.0858	-8.20152e-10
	0.0859	-8.21472e-10
	0.086	-8.23122e-10
	0.0861	-8.21862e-10
	0.0862	-8.27072e-10
	0.0863	-8.25162e-10
	0.0864	-8.2584e-10
	0.0865	-8.2749e-10
	0.0866	-8.2558e-10
	0.0867	-8.2852e-10
	0.0868	-8.2661e-10
	0.0869	-8.26964e-10
	0.087	-8.28284e-10
	0.0871	-8.26374e-10
	0.0872	-8.27052e-10
	0.0873	-8.26112e-10
	0.0874	-8.26142e-10
	0.0875	-8.27462e-10
	0.0876	-8.25552e-10
	0.0877	-8.25583e-10
	0.0878	-8.2529e-10
	0.0879	-8.24997e-10
	0.088	-8.26317e-10
	0.0881	-8.24407e-10
	0.0882	-8.25407e-10
	0.0883	-8.2479e-10
	0.0884	-8.24173e-10
	0.0885	-8.25823e-10
	0.0886	-8.23913e-10
	0.0887	-8.26853e-10
	0.0888	-8.25913e-10
	0.0889	-8.25296e-10
	0.089	-8.26616e-10
	0.0891	-8.24386e-10
	0.0892	-8.28626e-10
	0.0893	-8.26396e-10
	0.0894	-8.25779e-10
	0.0895	-8.26457e-10
	0.0896	-8.23897e-10
	0.0897	-8.27167e-10
	0.0898	-8.24287e-10
	0.0899	-8.2367e-10
	0.09	-8.24348e-10
	0.0901	-8.21788e-10
	0.0902	-8.24088e-10
	0.0903	-8.21858e-10
	0.0904	-8.20918e-10
	0.0905	-8.21272e-10
	0.0906	-8.18712e-10
	0.0907	-8.18742e-10
	0.0908	-8.17152e-10
	0.0909	-8.16535e-10
	0.091	-8.17535e-10
	0.0911	-8.14975e-10
	0.0912	-8.14358e-10
	0.0913	-8.13741e-10
	0.0914	-8.12801e-10
	0.0915	-8.13801e-10
	0.0916	-8.08651e-10
	0.0917	-8.08682e-10
	0.0918	-8.07742e-10
	0.0919	-8.06482e-10
	0.092	-8.07802e-10
	0.0921	-8.06212e-10
	0.0922	-8.08512e-10
	0.0923	-8.07252e-10
	0.0924	-8.06312e-10
	0.0925	-8.07632e-10
	0.0926	-8.05402e-10
	0.0927	-8.08992e-10
	0.0928	-8.07082e-10
	0.0929	-8.06789e-10
	0.093	-8.08109e-10
	0.0931	-8.05229e-10
	0.0932	-8.09139e-10
	0.0933	-8.07229e-10
	0.0934	-8.06612e-10
	0.0935	-8.07612e-10
	0.0936	-8.03762e-10
	0.0937	-8.06382e-10
	0.0938	-8.04472e-10
	0.0939	-8.04179e-10
	0.094	-8.05499e-10
	0.0941	-8.03909e-10
	0.0942	-8.04909e-10
	0.0943	-8.04292e-10
	0.0944	-8.03999e-10
	0.0945	-8.05319e-10
	0.0946	-8.05349e-10
	0.0947	-8.05703e-10
	0.0948	-8.0541e-10
	0.0949	-8.04793e-10
	0.095	-8.06763e-10
	0.0951	-8.04203e-10
	0.0952	-8.04881e-10
	0.0953	-8.04912e-10
	0.0954	-8.04295e-10
	0.0955	-8.05945e-10
	0.0956	-8.03715e-10
	0.0957	-8.06015e-10
	0.0958	-8.06045e-10
	0.0959	-8.05752e-10
	0.096	-8.08052e-10
	0.0961	-8.02902e-10
	0.0962	-8.07142e-10
	0.0963	-8.06849e-10
	0.0964	-8.07203e-10
	0.0965	-8.09823e-10
	0.0966	-8.04673e-10
	0.0967	-8.09553e-10
	0.0968	-8.0926e-10
	0.0969	-8.09614e-10
	0.097	-8.12554e-10
	0.0971	-8.09354e-10
	0.0972	-8.12944e-10
	0.0973	-8.12327e-10
	0.0974	-8.13005e-10
	0.0975	-8.15625e-10
	0.0976	-8.15979e-10
	0.0977	-8.18599e-10
	0.0978	-8.19599e-10
	0.0979	-8.20277e-10
	0.098	-8.22897e-10
	0.0981	-8.25837e-10
	0.0982	-8.28137e-10
	0.0983	-8.29137e-10
	0.0984	-8.29815e-10
	0.0985	-8.33405e-10
	0.0986	-8.35055e-10
	0.0987	-8.37025e-10
	0.0988	-8.38675e-10
	0.0989	-8.39353e-10
	0.099	-8.42623e-10
	0.0991	-8.42006e-10
	0.0992	-8.45276e-10
	0.0993	-8.46596e-10
	0.0994	-8.47596e-10
	0.0995	-8.51186e-10
	0.0996	-8.47656e-10
	0.0997	-8.52216e-10
	0.0998	-8.53866e-10
	0.0999	-8.54866e-10
	0.1	-8.58456e-10
	0.1001	-8.54606e-10
	0.1002	-8.59816e-10
	0.1003	-8.60494e-10
	0.1004	-8.61494e-10
	0.1005	-8.65084e-10
	0.1006	-8.63174e-10
	0.1007	-8.68054e-10
	0.1008	-8.68732e-10
	0.1009	-8.70052e-10
	0.101	-8.73642e-10
	0.1011	-8.75292e-10
	0.1012	-8.78882e-10
	0.1013	-8.79882e-10
	0.1014	-8.80882e-10
	0.1015	-8.84152e-10
	0.1016	-8.87742e-10
	0.1017	-8.90362e-10
	0.1018	-8.92332e-10
	0.1019	-8.9301e-10
	0.102	-8.9628e-10
	0.1021	-8.9825e-10
	0.1022	-9.0022e-10
	0.1023	-9.0219e-10
	0.1024	-9.02868e-10
	0.1025	-9.06458e-10
	0.1026	-9.05841e-10
	0.1027	-9.08781e-10
	0.1028	-9.10431e-10
	0.1029	-9.11109e-10
	0.103	-9.14699e-10
	0.1031	-9.11499e-10
	0.1032	-9.15409e-10
	0.1033	-9.16729e-10
	0.1034	-9.17407e-10
	0.1035	-9.20677e-10
	0.1036	-9.16497e-10
	0.1037	-9.21057e-10
	0.1038	-9.21735e-10
	0.1039	-9.22413e-10
	0.104	-9.25683e-10
	0.1041	-9.23123e-10
	0.1042	-9.27363e-10
	0.1043	-9.28041e-10
	0.1044	-9.28719e-10
	0.1045	-9.31659e-10
	0.1046	-9.32013e-10
	0.1047	-9.34633e-10
	0.1048	-9.35311e-10
	0.1049	-9.35342e-10
	0.105	-9.38282e-10
	0.1051	-9.39932e-10
	0.1052	-9.41582e-10
	0.1053	-9.42582e-10
	0.1054	-9.42936e-10
	0.1055	-9.45876e-10
	0.1056	-9.47196e-10
	0.1057	-9.48516e-10
	0.1058	-9.50166e-10
	0.1059	-9.49549e-10
	0.106	-9.52169e-10
	0.1061	-9.51229e-10
	0.1062	-9.52549e-10
	0.1063	-9.53227e-10
	0.1064	-9.52287e-10
	0.1065	-9.54587e-10
	0.1066	-9.50737e-10
	0.1067	-9.53357e-10
	0.1068	-9.53711e-10
	0.1069	-9.53094e-10
	0.107	-9.55394e-10
	0.1071	-9.49924e-10
	0.1072	-9.52864e-10
	0.1073	-9.52894e-10
	0.1074	-9.51954e-10
	0.1075	-9.53924e-10
	0.1076	-9.50074e-10
	0.1077	-9.52374e-10
	0.1078	-9.51757e-10
	0.1079	-9.5114e-10
	0.108	-9.5311e-10
	0.1081	-9.512e-10
	0.1082	-9.5285e-10
	0.1083	-9.52881e-10
	0.1084	-9.51941e-10
	0.1085	-9.53591e-10
	0.1086	-9.53945e-10
	0.1087	-9.54299e-10
	0.1088	-9.54329e-10
	0.1089	-9.52739e-10
	0.109	-9.54389e-10
	0.1091	-9.54743e-10
	0.1092	-9.54774e-10
	0.1093	-9.55452e-10
	0.1094	-9.53862e-10
	0.1095	-9.55512e-10
	0.1096	-9.53602e-10
	0.1097	-9.53632e-10
	0.1098	-9.53986e-10
	0.1099	-9.52076e-10
	0.11	-9.53396e-10
	0.1101	-9.49216e-10
	0.1102	-9.50216e-10
	0.1103	-9.50247e-10
	0.1104	-9.48337e-10
	0.1105	-9.49987e-10
	0.1106	-9.44837e-10
	0.1107	-9.46487e-10
	0.1108	-9.46194e-10
	0.1109	-9.44284e-10
	0.111	-9.45934e-10
	0.1111	-9.41754e-10
	0.1112	-9.43404e-10
	0.1113	-9.43111e-10
	0.1114	-9.41521e-10
	0.1115	-9.43171e-10
	0.1116	-9.40611e-10
	0.1117	-9.41289e-10
	0.1118	-9.40672e-10
	0.1119	-9.39082e-10
	0.112	-9.40732e-10
	0.1121	-9.40115e-10
	0.1122	-9.40145e-10
	0.1123	-9.39852e-10
	0.1124	-9.37942e-10
	0.1125	-9.37973e-10
	0.1126	-9.3768e-10
	0.1127	-9.37063e-10
	0.1128	-9.37417e-10
	0.1129	-9.35507e-10
	0.113	-9.37477e-10
	0.1131	-9.35887e-10
	0.1132	-9.35917e-10
	0.1133	-9.36271e-10
	0.1134	-9.34361e-10
	0.1135	-9.36331e-10
	0.1136	-9.33131e-10
	0.1137	-9.33809e-10
	0.1138	-9.34163e-10
	0.1139	-9.32573e-10
	0.114	-9.35193e-10
	0.1141	-9.31013e-10
	0.1142	-9.32333e-10
	0.1143	-9.33011e-10
	0.1144	-9.31421e-10
	0.1145	-9.35331e-10
	0.1146	-9.31481e-10
	0.1147	-9.33131e-10
	0.1148	-9.33485e-10
	0.1149	-9.32545e-10
	0.115	-9.35815e-10
	0.1151	-9.33585e-10
	0.1152	-9.35235e-10
	0.1153	-9.35913e-10
	0.1154	-9.34973e-10
	0.1155	-9.37593e-10
	0.1156	-9.373e-10
	0.1157	-9.37978e-10
	0.1158	-9.38978e-10
	0.1159	-9.38038e-10
	0.116	-9.38069e-10
	0.1161	-9.38747e-10
	0.1162	-9.39101e-10
	0.1163	-9.40421e-10
	0.1164	-9.39804e-10
	0.1165	-9.41774e-10
	0.1166	-9.41804e-10
	0.1167	-9.43124e-10
	0.1168	-9.45094e-10
	0.1169	-9.44477e-10
	0.117	-9.49687e-10
	0.1171	-9.48097e-10
	0.1172	-9.50067e-10
	0.1173	-9.52037e-10
	0.1174	-9.51744e-10
	0.1175	-9.58894e-10
	0.1176	-9.56664e-10
	0.1177	-9.58964e-10
	0.1178	-9.60614e-10
	0.1179	-9.60321e-10
	0.118	-9.66821e-10
	0.1181	-9.64591e-10
	0.1182	-9.67211e-10
	0.1183	-9.69181e-10
	0.1184	-9.69212e-10
	0.1185	-9.72482e-10
	0.1186	-9.71542e-10
	0.1187	-9.73842e-10
	0.1188	-9.75812e-10
	0.1189	-9.75842e-10
	0.119	-9.77162e-10
	0.1191	-9.7784e-10
	0.1192	-9.8014e-10
	0.1193	-9.8211e-10
	0.1194	-9.82141e-10
	0.1195	-9.82171e-10
	0.1196	-9.84141e-10
	0.1197	-9.86111e-10
	0.1198	-9.89051e-10
	0.1199	-9.89405e-10
	0.12	-9.92025e-10
	0.1201	-9.93345e-10
	0.1202	-9.95315e-10
	0.1203	-9.98255e-10
	0.1204	-9.97962e-10
	0.1205	-1.00381e-09
	0.1206	-1.00352e-09
	0.1207	-1.00582e-09
	0.1208	-1.00876e-09
	0.1209	-1.00879e-09
	0.121	-1.01659e-09
	0.1211	-1.01533e-09
	0.1212	-1.01795e-09
	0.1213	-1.02089e-09
	0.1214	-1.02124e-09
	0.1215	-1.02871e-09
	0.1216	-1.02712e-09
	0.1217	-1.03006e-09
	0.1218	-1.03236e-09
	0.1219	-1.03239e-09
	0.122	-1.03598e-09
	0.1221	-1.03569e-09
	0.1222	-1.03831e-09
	0.1223	-1.04093e-09
	0.1224	-1.04096e-09
	0.1225	-1.04228e-09
	0.1226	-1.04296e-09
	0.1227	-1.04493e-09
	0.1228	-1.04723e-09
	0.1229	-1.04726e-09
	0.123	-1.04794e-09
	0.1231	-1.04894e-09
	0.1232	-1.04994e-09
	0.1233	-1.05256e-09
	0.1234	-1.05227e-09
	0.1235	-1.05424e-09
	0.1236	-1.05524e-09
	0.1237	-1.05624e-09
	0.1238	-1.05886e-09
	0.1239	-1.05856e-09
	0.124	-1.06377e-09
	0.1241	-1.0638e-09
	0.1242	-1.06545e-09
	0.1243	-1.06807e-09
	0.1244	-1.0681e-09
	0.1245	-1.07492e-09
	0.1246	-1.07333e-09
	0.1247	-1.07498e-09
	0.1248	-1.07728e-09
	0.1249	-1.07667e-09
	0.125	-1.08317e-09
	0.1251	-1.08158e-09
	0.1252	-1.08323e-09
	0.1253	-1.08553e-09
	0.1254	-1.08523e-09
	0.1255	-1.08947e-09
	0.1256	-1.08821e-09
	0.1257	-1.08986e-09
	0.1258	-1.09183e-09
	0.1259	-1.09122e-09
	0.126	-1.09222e-09
	0.1261	-1.0916e-09
	0.1262	-1.09228e-09
	0.1263	-1.09393e-09
	0.1264	-1.09267e-09
	0.1265	-1.09237e-09
	0.1266	-1.09241e-09
	0.1267	-1.09244e-09
	0.1268	-1.09441e-09
	0.1269	-1.0925e-09
	0.127	-1.09317e-09
	0.1271	-1.0932e-09
	0.1272	-1.09356e-09
	0.1273	-1.09553e-09
	0.1274	-1.09427e-09
	0.1275	-1.09754e-09
	0.1276	-1.09692e-09
	0.1277	-1.09695e-09
	0.1278	-1.09827e-09
	0.1279	-1.09668e-09
	0.128	-1.10124e-09
	0.1281	-1.09901e-09
	0.1282	-1.09904e-09
	0.1283	-1.10036e-09
	0.1284	-1.09813e-09
	0.1285	-1.10301e-09
	0.1286	-1.10045e-09
	0.1287	-1.10048e-09
	0.1288	-1.10148e-09
	0.1289	-1.09957e-09
	0.129	-1.10284e-09
	0.1291	-1.10061e-09
	0.1292	-1.10064e-09
	0.1293	-1.10132e-09
	0.1294	-1.09909e-09
	0.1295	-1.09945e-09
	0.1296	-1.09786e-09
	0.1297	-1.09756e-09
	0.1298	-1.09824e-09
	0.1299	-1.09568e-09
	0.13	-1.09506e-09
	0.1301	-1.09412e-09
	0.1302	-1.09286e-09
	0.1303	-1.09354e-09
	0.1304	-1.09131e-09
	0.1305	-1.09102e-09
	0.1306	-1.0904e-09
	0.1307	-1.08914e-09
	0.1308	-1.09014e-09
	0.1309	-1.08791e-09
	0.131	-1.08988e-09
	0.1311	-1.08829e-09
	0.1312	-1.08735e-09
	0.1313	-1.08835e-09
	0.1314	-1.08612e-09
	0.1315	-1.08939e-09
	0.1316	-1.08716e-09
	0.1317	-1.08654e-09
	0.1318	-1.08754e-09
	0.1319	-1.08466e-09
	0.132	-1.08857e-09
	0.1321	-1.08601e-09
	0.1322	-1.08604e-09
	0.1323	-1.08704e-09
	0.1324	-1.08481e-09
	0.1325	-1.08775e-09
	0.1326	-1.08552e-09
	0.1327	-1.08523e-09
	0.1328	-1.08591e-09
	0.1329	-1.08368e-09
	0.133	-1.08436e-09
	0.1331	-1.08342e-09
	0.1332	-1.08312e-09
	0.1333	-1.08444e-09
	0.1334	-1.08188e-09
	0.1335	-1.08224e-09
	0.1336	-1.08162e-09
	0.1337	-1.081e-09
	0.1338	-1.082e-09
	0.1339	-1.08009e-09
	0.134	-1.08077e-09
	0.1341	-1.08048e-09
	0.1342	-1.07986e-09
	0.1343	-1.08151e-09
	0.1344	-1.07895e-09
	0.1345	-1.08092e-09
	0.1346	-1.08031e-09
	0.1347	-1.07969e-09
	0.1348	-1.08166e-09
	0.1349	-1.07813e-09
	0.135	-1.08204e-09
	0.1351	-1.08078e-09
	0.1352	-1.08081e-09
	0.1353	-1.08278e-09
	0.1354	-1.07925e-09
	0.1355	-1.08381e-09
	0.1356	-1.08255e-09
	0.1357	-1.0829e-09
	0.1358	-1.0852e-09
	0.1359	-1.08167e-09
	0.136	-1.08558e-09
	0.1361	-1.08464e-09
	0.1362	-1.08532e-09
	0.1363	-1.08762e-09
	0.1364	-1.08798e-09
	0.1365	-1.09092e-09
	0.1366	-1.09095e-09
	0.1367	-1.09195e-09
	0.1368	-1.09425e-09
	0.1369	-1.09428e-09
	0.137	-1.09593e-09
	0.1371	-1.09693e-09
	0.1372	-1.09728e-09
	0.1373	-1.0999e-09
	0.1374	-1.10122e-09
	0.1375	-1.10254e-09
	0.1376	-1.10451e-09
	0.1377	-1.10486e-09
	0.1378	-1.10748e-09
	0.1379	-1.1088e-09
	0.138	-1.11207e-09
	0.1381	-1.11275e-09
	0.1382	-1.11278e-09
	0.1383	-1.11572e-09
	0.1384	-1.11219e-09
	0.1385	-1.11643e-09
	0.1386	-1.11711e-09
	0.1387	-1.11779e-09
	0.1388	-1.12073e-09
	0.1389	-1.11558e-09
	0.139	-1.12111e-09
	0.1391	-1.12146e-09
	0.1392	-1.12246e-09
	0.1393	-1.1254e-09
	0.1394	-1.12187e-09
	0.1395	-1.12708e-09
	0.1396	-1.12744e-09
	0.1397	-1.12909e-09
	0.1398	-1.13236e-09
	0.1399	-1.13303e-09
	0.14	-1.13694e-09
	0.1401	-1.13794e-09
	0.1402	-1.13894e-09
	0.1403	-1.14221e-09
	0.1404	-1.14483e-09
	0.1405	-1.14713e-09
	0.1406	-1.14878e-09
	0.1407	-1.14946e-09
	0.1408	-1.15273e-09
	0.1409	-1.15503e-09
	0.141	-1.157e-09
	0.1411	-1.15897e-09
	0.1412	-1.15965e-09
	0.1413	-1.16324e-09
	0.1414	-1.16392e-09
	0.1415	-1.16654e-09
	0.1416	-1.16786e-09
	0.1417	-1.16854e-09
	0.1418	-1.17213e-09
	0.1419	-1.16893e-09
	0.142	-1.17284e-09
	0.1421	-1.17384e-09
	0.1422	-1.17451e-09
	0.1423	-1.17745e-09
	0.1424	-1.17295e-09
	0.1425	-1.17783e-09
	0.1426	-1.17851e-09
	0.1427	-1.17951e-09
	0.1428	-1.1831e-09
	0.1429	-1.17925e-09
	0.143	-1.18349e-09
	0.1431	-1.18417e-09
	0.1432	-1.18485e-09
	0.1433	-1.18812e-09
	0.1434	-1.18815e-09
	0.1435	-1.19142e-09
	0.1436	-1.1921e-09
	0.1437	-1.19277e-09
	0.1438	-1.19571e-09
	0.1439	-1.19769e-09
	0.144	-1.19966e-09
	0.1441	-1.20098e-09
	0.1442	-1.20133e-09
	0.1443	-1.20395e-09
	0.1444	-1.20592e-09
	0.1445	-1.20692e-09
	0.1446	-1.20824e-09
	0.1447	-1.20827e-09
	0.1448	-1.21121e-09
	0.1449	-1.21092e-09
	0.145	-1.21289e-09
	0.1451	-1.21421e-09
	0.1452	-1.21391e-09
	0.1453	-1.21685e-09
	0.1454	-1.213e-09
	0.1455	-1.21594e-09
	0.1456	-1.21662e-09
	0.1457	-1.21665e-09
	0.1458	-1.21927e-09
	0.1459	-1.21445e-09
	0.146	-1.21772e-09
	0.1461	-1.21743e-09
	0.1462	-1.21681e-09
	0.1463	-1.21878e-09
	0.1464	-1.2146e-09
	0.1465	-1.21754e-09
	0.1466	-1.21692e-09
	0.1467	-1.21631e-09
	0.1468	-1.21861e-09
	0.1469	-1.2167e-09
	0.147	-1.21867e-09
	0.1471	-1.2187e-09
	0.1472	-1.21808e-09
	0.1473	-1.21973e-09
	0.1474	-1.22009e-09
	0.1475	-1.22044e-09
	0.1476	-1.22112e-09
	0.1477	-1.22018e-09
	0.1478	-1.22183e-09
	0.1479	-1.22251e-09
	0.148	-1.22254e-09
	0.1481	-1.22289e-09
	0.1482	-1.22163e-09
	0.1483	-1.22328e-09
	0.1484	-1.22266e-09
	0.1485	-1.22334e-09
	0.1486	-1.22337e-09
	0.1487	-1.22178e-09
	0.1488	-1.22343e-09
	0.1489	-1.21958e-09
	0.149	-1.22123e-09
	0.1491	-1.22094e-09
	0.1492	-1.21935e-09
	0.1493	-1.22067e-09
	0.1494	-1.21488e-09
	0.1495	-1.21685e-09
	0.1496	-1.21591e-09
	0.1497	-1.214e-09
	0.1498	-1.215e-09
	0.1499	-1.20985e-09
	0.15	-1.2115e-09
	0.1501	-1.21024e-09
	0.1502	-1.20865e-09
	0.1503	-1.20997e-09
	0.1504	-1.20741e-09
	0.1505	-1.20841e-09
	0.1506	-1.20779e-09
	0.1507	-1.2062e-09
	0.1508	-1.20752e-09
	0.1509	-1.2069e-09
	0.151	-1.20726e-09
	0.1511	-1.20664e-09
	0.1512	-1.20473e-09
	0.1513	-1.20605e-09
	0.1514	-1.20576e-09
	0.1515	-1.20547e-09
	0.1516	-1.20582e-09
	0.1517	-1.20391e-09
	0.1518	-1.20491e-09
	0.1519	-1.20365e-09
	0.152	-1.204e-09
	0.1521	-1.20403e-09
	0.1522	-1.20212e-09
	0.1523	-1.20377e-09
	0.1524	-1.20024e-09
	0.1525	-1.20092e-09
	0.1526	-1.20063e-09
	0.1527	-1.19872e-09
	0.1528	-1.20037e-09
	0.1529	-1.19555e-09
	0.153	-1.19687e-09
	0.1531	-1.19658e-09
	0.1532	-1.19435e-09
	0.1533	-1.196e-09
	0.1534	-1.1915e-09
	0.1535	-1.19315e-09
	0.1536	-1.19253e-09
	0.1537	-1.19127e-09
	0.1538	-1.19357e-09
	0.1539	-1.19069e-09
	0.154	-1.19137e-09
	0.1541	-1.1914e-09
	0.1542	-1.18981e-09
	0.1543	-1.19178e-09
	0.1544	-1.19084e-09
	0.1545	-1.19119e-09
	0.1546	-1.19122e-09
	0.1547	-1.18996e-09
	0.1548	-1.19096e-09
	0.1549	-1.19099e-09
	0.155	-1.19167e-09
	0.1551	-1.19235e-09
	0.1552	-1.19141e-09
	0.1553	-1.195e-09
	0.1554	-1.19471e-09
	0.1555	-1.19506e-09
	0.1556	-1.19606e-09
	0.1557	-1.19447e-09
	0.1558	-1.19612e-09
	0.1559	-1.19389e-09
	0.156	-1.19489e-09
	0.1561	-1.19589e-09
	0.1562	-1.19527e-09
	0.1563	-1.19854e-09
	0.1564	-1.19534e-09
	0.1565	-1.19764e-09
	0.1566	-1.19896e-09
	0.1567	-1.19835e-09
	0.1568	-1.20356e-09
	0.1569	-1.20036e-09
	0.157	-1.20298e-09
	0.1571	-1.20398e-09
	0.1572	-1.20368e-09
	0.1573	-1.20856e-09
	0.1574	-1.20697e-09
	0.1575	-1.20927e-09
	0.1576	-1.21092e-09
	0.1577	-1.21063e-09
	0.1578	-1.21454e-09
	0.1579	-1.21457e-09
	0.158	-1.21622e-09
	0.1581	-1.21787e-09
	0.1582	-1.21822e-09
	0.1583	-1.21825e-09
	0.1584	-1.21957e-09
	0.1585	-1.22089e-09
	0.1586	-1.22319e-09
	0.1587	-1.2229e-09
	0.1588	-1.2239e-09
	0.1589	-1.22264e-09
	0.159	-1.22558e-09
	0.1591	-1.22788e-09
	0.1592	-1.22759e-09
	0.1593	-1.2315e-09
	0.1594	-1.23088e-09
	0.1595	-1.23285e-09
	0.1596	-1.23547e-09
	0.1597	-1.2355e-09
	0.1598	-1.2433e-09
	0.1599	-1.24171e-09
	0.16	-1.24465e-09
	0.1601	-1.24695e-09
	0.1602	-1.24731e-09
	0.1603	-1.25478e-09
	0.1604	-1.25222e-09
	0.1605	-1.25516e-09
	0.1606	-1.25681e-09
	0.1607	-1.25684e-09
	0.1608	-1.26172e-09
	0.1609	-1.26046e-09
	0.161	-1.26308e-09
	0.1611	-1.26505e-09
	0.1612	-1.2654e-09
	0.1613	-1.2677e-09
	0.1614	-1.26805e-09
	0.1615	-1.27067e-09
	0.1616	-1.27297e-09
	0.1617	-1.27301e-09
	0.1618	-1.27271e-09
	0.1619	-1.27403e-09
	0.162	-1.27535e-09
	0.1621	-1.27797e-09
	0.1622	-1.27768e-09
	0.1623	-1.27965e-09
	0.1624	-1.28065e-09
	0.1625	-1.28165e-09
	0.1626	-1.28395e-09
	0.1627	-1.28366e-09
	0.1628	-1.2879e-09
	0.1629	-1.2876e-09
	0.163	-1.2899e-09
	0.1631	-1.29252e-09
	0.1632	-1.29191e-09
	0.1633	-1.29873e-09
	0.1634	-1.29714e-09
	0.1635	-1.29879e-09
	0.1636	-1.30076e-09
	0.1637	-1.30014e-09
	0.1638	-1.30729e-09
	0.1639	-1.30506e-09
	0.164	-1.30703e-09
	0.1641	-1.309e-09
	0.1642	-1.30871e-09
	0.1643	-1.31262e-09
	0.1644	-1.31103e-09
	0.1645	-1.31268e-09
	0.1646	-1.31433e-09
	0.1647	-1.31371e-09
	0.1648	-1.31503e-09
	0.1649	-1.31441e-09
	0.165	-1.31573e-09
	0.1651	-1.31738e-09
	0.1652	-1.31644e-09
	0.1653	-1.31583e-09
	0.1654	-1.31618e-09
	0.1655	-1.31718e-09
	0.1656	-1.3185e-09
	0.1657	-1.31724e-09
	0.1658	-1.31824e-09
	0.1659	-1.31827e-09
	0.166	-1.3183e-09
	0.1661	-1.31962e-09
	0.1662	-1.31803e-09
	0.1663	-1.32065e-09
	0.1664	-1.31971e-09
	0.1665	-1.31974e-09
	0.1666	-1.32074e-09
	0.1667	-1.31915e-09
	0.1668	-1.32403e-09
	0.1669	-1.32147e-09
	0.167	-1.32182e-09
	0.1671	-1.32282e-09
	0.1672	-1.32059e-09
	0.1673	-1.3258e-09
	0.1674	-1.32292e-09
	0.1675	-1.3236e-09
	0.1676	-1.3246e-09
	0.1677	-1.32269e-09
	0.1678	-1.32596e-09
	0.1679	-1.32373e-09
	0.168	-1.32409e-09
	0.1681	-1.32509e-09
	0.1682	-1.32286e-09
	0.1683	-1.32451e-09
	0.1684	-1.32292e-09
	0.1685	-1.32295e-09
	0.1686	-1.32363e-09
	0.1687	-1.3214e-09
	0.1688	-1.32175e-09
	0.1689	-1.32049e-09
	0.169	-1.31987e-09
	0.1691	-1.32087e-09
	0.1692	-1.31864e-09
	0.1693	-1.31932e-09
	0.1694	-1.31773e-09
	0.1695	-1.31679e-09
	0.1696	-1.31747e-09
	0.1697	-1.31491e-09
	0.1698	-1.31591e-09
	0.1699	-1.31368e-09
	0.17	-1.31274e-09
	0.1701	-1.31309e-09
	0.1702	-1.31053e-09
	0.1703	-1.31218e-09
	0.1704	-1.30962e-09
	0.1705	-1.30868e-09
	0.1706	-1.30871e-09
	0.1707	-1.30615e-09
	0.1708	-1.30812e-09
	0.1709	-1.30556e-09
	0.171	-1.30527e-09
	0.1711	-1.30595e-09
	0.1712	-1.30339e-09
	0.1713	-1.30536e-09
	0.1714	-1.30345e-09
	0.1715	-1.30251e-09
	0.1716	-1.30319e-09
	0.1717	-1.30031e-09
	0.1718	-1.30261e-09
	0.1719	-1.3007e-09
	0.172	-1.30008e-09
	0.1721	-1.30108e-09
	0.1722	-1.29852e-09
	0.1723	-1.30049e-09
	0.1724	-1.29858e-09
	0.1725	-1.29796e-09
	0.1726	-1.29864e-09
	0.1727	-1.29641e-09
	0.1728	-1.29903e-09
	0.1729	-1.2968e-09
	0.173	-1.29618e-09
	0.1731	-1.29686e-09
	0.1732	-1.29463e-09
	0.1733	-1.29628e-09
	0.1734	-1.29469e-09
	0.1735	-1.29407e-09
	0.1736	-1.29507e-09
	0.1737	-1.29251e-09
	0.1738	-1.29319e-09
	0.1739	-1.2916e-09
	0.174	-1.29098e-09
	0.1741	-1.29198e-09
	0.1742	-1.28975e-09
	0.1743	-1.29107e-09
	0.1744	-1.28981e-09
	0.1745	-1.28952e-09
	0.1746	-1.29084e-09
	0.1747	-1.28893e-09
	0.1748	-1.29025e-09
	0.1749	-1.28996e-09
	0.175	-1.28902e-09
	0.1751	-1.29067e-09
	0.1752	-1.28876e-09
	0.1753	-1.29203e-09
	0.1754	-1.29141e-09
	0.1755	-1.29112e-09
	0.1756	-1.29309e-09
	0.1757	-1.29118e-09
	0.1758	-1.29606e-09
	0.1759	-1.2948e-09
	0.176	-1.29483e-09
	0.1761	-1.2968e-09
	0.1762	-1.29521e-09
	0.1763	-1.30042e-09
	0.1764	-1.29948e-09
	0.1765	-1.30016e-09
	0.1766	-1.30213e-09
	0.1767	-1.30087e-09
	0.1768	-1.30446e-09
	0.1769	-1.30352e-09
	0.177	-1.30452e-09
	0.1771	-1.30682e-09
	0.1772	-1.30588e-09
	0.1773	-1.30753e-09
	0.1774	-1.30723e-09
	0.1775	-1.30823e-09
	0.1776	-1.31085e-09
	0.1777	-1.31024e-09
	0.1778	-1.31059e-09
	0.1779	-1.31191e-09
	0.178	-1.31259e-09
	0.1781	-1.31521e-09
	0.1782	-1.31136e-09
	0.1783	-1.31268e-09
	0.1784	-1.314e-09
	0.1785	-1.31532e-09
	0.1786	-1.31794e-09
	0.1787	-1.31571e-09
	0.1788	-1.31898e-09
	0.1789	-1.31966e-09
	0.179	-1.32034e-09
	0.1791	-1.32328e-09
	0.1792	-1.32137e-09
	0.1793	-1.32528e-09
	0.1794	-1.32563e-09
	0.1795	-1.32663e-09
	0.1796	-1.32957e-09
	0.1797	-1.32604e-09
	0.1798	-1.33125e-09
	0.1799	-1.3316e-09
	0.18	-1.3326e-09
	0.1801	-1.33587e-09
	0.1802	-1.33687e-09
	0.1803	-1.34078e-09
	0.1804	-1.34178e-09
	0.1805	-1.34278e-09
	0.1806	-1.34572e-09
	0.1807	-1.34511e-09
	0.1808	-1.34902e-09
	0.1809	-1.35002e-09
	0.181	-1.35102e-09
	0.1811	-1.35396e-09
	0.1812	-1.35076e-09
	0.1813	-1.35564e-09
	0.1814	-1.35664e-09
	0.1815	-1.35764e-09
	0.1816	-1.36091e-09
	0.1817	-1.35738e-09
	0.1818	-1.36194e-09
	0.1819	-1.36229e-09
	0.182	-1.36329e-09
	0.1821	-1.36591e-09
	0.1822	-1.36497e-09
	0.1823	-1.36856e-09
	0.1824	-1.36891e-09
	0.1825	-1.36959e-09
	0.1826	-1.37221e-09
	0.1827	-1.37515e-09
	0.1828	-1.37712e-09
	0.1829	-1.3778e-09
	0.183	-1.37848e-09
	0.1831	-1.38142e-09
	0.1832	-1.38372e-09
	0.1833	-1.38472e-09
	0.1834	-1.38604e-09
	0.1835	-1.38607e-09
	0.1836	-1.38901e-09
	0.1837	-1.38969e-09
	0.1838	-1.39166e-09
	0.1839	-1.39266e-09
	0.184	-1.39269e-09
	0.1841	-1.39531e-09
	0.1842	-1.39178e-09
	0.1843	-1.39505e-09
	0.1844	-1.39573e-09
	0.1845	-1.39576e-09
	0.1846	-1.3987e-09
	0.1847	-1.3955e-09
	0.1848	-1.39877e-09
	0.1849	-1.3988e-09
	0.185	-1.3985e-09
	0.1851	-1.40112e-09
	0.1852	-1.39889e-09
	0.1853	-1.40216e-09
	0.1854	-1.40187e-09
	0.1855	-1.40158e-09
	0.1856	-1.40388e-09
	0.1857	-1.40294e-09
	0.1858	-1.40588e-09
	0.1859	-1.40558e-09
	0.186	-1.40529e-09
	0.1861	-1.40726e-09
	0.1862	-1.40438e-09
	0.1863	-1.40668e-09
	0.1864	-1.40639e-09
	0.1865	-1.40513e-09
	0.1866	-1.40678e-09
	0.1867	-1.4026e-09
	0.1868	-1.40457e-09
	0.1869	-1.40363e-09
	0.187	-1.40237e-09
	0.1871	-1.40369e-09
	0.1872	-1.39951e-09
	0.1873	-1.40116e-09
	0.1874	-1.3999e-09
	0.1875	-1.39799e-09
	0.1876	-1.39899e-09
	0.1877	-1.39676e-09
	0.1878	-1.39776e-09
	0.1879	-1.39682e-09
	0.188	-1.39523e-09
	0.1881	-1.39623e-09
	0.1882	-1.39529e-09
	0.1883	-1.39467e-09
	0.1884	-1.39341e-09
	0.1885	-1.39085e-09
	0.1886	-1.39121e-09
	0.1887	-1.38995e-09
	0.1888	-1.38868e-09
	0.1889	-1.3871e-09
	0.189	-1.3839e-09
	0.1891	-1.38425e-09
	0.1892	-1.38007e-09
	0.1893	-1.37945e-09
	0.1894	-1.37754e-09
	0.1895	-1.37434e-09
	0.1896	-1.37405e-09
	0.1897	-1.36826e-09
	0.1898	-1.36764e-09
	0.1899	-1.36508e-09
	0.19	-1.3609e-09
	0.1901	-1.36028e-09
	0.1902	-1.35385e-09
	0.1903	-1.35355e-09
	0.1904	-1.35035e-09
	0.1905	-1.3465e-09
	0.1906	-1.34524e-09
	0.1907	-1.33912e-09
	0.1908	-1.33851e-09
	0.1909	-1.33531e-09
	0.191	-1.33113e-09
	0.1911	-1.32986e-09
	0.1912	-1.32504e-09
	0.1913	-1.32313e-09
	0.1914	-1.31929e-09
	0.1915	-1.31447e-09
	0.1916	-1.31288e-09
	0.1917	-1.30968e-09
	0.1918	-1.30614e-09
	0.1919	-1.30262e-09
	0.192	-1.29746e-09
	0.1921	-1.29556e-09
	0.1922	-1.29203e-09
	0.1923	-1.28818e-09
	0.1924	-1.28465e-09
	0.1925	-1.2795e-09
	0.1926	-1.27694e-09
	0.1927	-1.27017e-09
	0.1928	-1.26665e-09
	0.1929	-1.26246e-09
	0.193	-1.25602e-09
	0.1931	-1.2538e-09
	0.1932	-1.2451e-09
	0.1933	-1.24221e-09
	0.1934	-1.23739e-09
	0.1935	-1.23128e-09
	0.1936	-1.2284e-09
	0.1937	-1.21839e-09
	0.1938	-1.21552e-09
	0.1939	-1.21005e-09
	0.194	-1.20393e-09
	0.1941	-1.20072e-09
	0.1942	-1.19072e-09
	0.1943	-1.18785e-09
	0.1944	-1.18238e-09
	0.1945	-1.17594e-09
	0.1946	-1.1724e-09
	0.1947	-1.165e-09
	0.1948	-1.16049e-09
	0.1949	-1.15471e-09
	0.195	-1.14762e-09
	0.1951	-1.14183e-09
	0.1952	-1.13539e-09
	0.1953	-1.13024e-09
	0.1954	-1.12445e-09
	0.1955	-1.11704e-09
	0.1956	-1.11351e-09
	0.1957	-1.10707e-09
	0.1958	-1.10128e-09
	0.1959	-1.09581e-09
	0.196	-1.08808e-09
	0.1961	-1.08229e-09
	0.1962	-1.07359e-09
	0.1963	-1.06843e-09
	0.1964	-1.06297e-09
	0.1965	-1.05524e-09
	0.1966	-1.0517e-09
	0.1967	-1.04333e-09
	0.1968	-1.03883e-09
	0.1969	-1.03336e-09
	0.197	-1.02563e-09
	0.1971	-1.02306e-09
	0.1972	-1.01404e-09
	0.1973	-1.00954e-09
	0.1974	-1.00375e-09
	0.1975	-9.95685e-10
	0.1976	-9.94095e-10
	0.1977	-9.84415e-10
	0.1978	-9.79595e-10
	0.1979	-9.73475e-10
	0.198	-9.65415e-10
	0.1981	-9.61885e-10
	0.1982	-9.52855e-10
	0.1983	-9.47385e-10
	0.1984	-9.41265e-10
	0.1985	-9.33205e-10
	0.1986	-9.28055e-10
	0.1987	-9.20325e-10
	0.1988	-9.13885e-10
	0.1989	-9.07765e-10
	0.199	-8.99065e-10
	0.1991	-8.93595e-10
	0.1992	-8.85535e-10
	0.1993	-8.79095e-10
	0.1994	-8.72655e-10
	0.1995	-8.64275e-10
	0.1996	-8.57835e-10
	0.1997	-8.48485e-10
[truncated: 14,868 more rows]

## Sheet: Figure S7c
Supplementary Figure 7c Real time Q-V plot
		Voltage	Charge
		V	C
		-91.2	-4.56e-12
		-20	-5.56e-12
		-39.4	-7.53e-12
		-65.4	-1.08e-11
		-0.61	-1.08305e-11
		-143	-1.79805e-11
		-7.08	-1.83345e-11
		-46	-2.06345e-11
		-71.8	-2.42245e-11
		-7.08	-2.45785e-11
		-149.4	-3.20485e-11
		5.86	-3.17555e-11
		-65.4	-3.50255e-11
		-71.8	-3.86155e-11
		-13.56	-3.92935e-11
		-123.6	-4.54735e-11
		5.86	-4.51805e-11
		-58.8	-4.81205e-11
		-71.8	-5.17105e-11
		-0.61	-5.1741e-11
		-78.2	-5.5651e-11
		-20	-5.6651e-11
		-39.4	-5.8621e-11
		-65.4	-6.1891e-11
		-0.61	-6.19215e-11
		-39.4	-6.38915e-11
		-39.4	-6.58615e-11
		-39.4	-6.78315e-11
		-71.8	-7.14215e-11
		-0.61	-7.1452e-11
		-46	-7.3752e-11
		-39.4	-7.5722e-11
		-26.4	-7.7042e-11
		-65.4	-8.0312e-11
		-0.61	-8.03425e-11
		-78.2	-8.42525e-11
		-26.4	-8.55725e-11
		-33	-8.72225e-11
		-65.4	-9.04925e-11
		-0.61	-9.0523e-11
		-110.6	-9.6053e-11
		-7.08	-9.6407e-11
		-33	-9.8057e-11
		-65.4	-1.01327e-10
		5.86	-1.01034e-10
		-130	-1.07534e-10
		12.34	-1.06917e-10
		-33	-1.08567e-10
		-58.8	-1.11507e-10
		5.86	-1.11214e-10
		-104.2	-1.16424e-10
		12.34	-1.15807e-10
		-26.4	-1.17127e-10
		-58.8	-1.20067e-10
		12.34	-1.1945e-10
		-65.4	-1.2272e-10
		-7.08	-1.23074e-10
		-26.4	-1.24394e-10
		-52.4	-1.27014e-10
		18.8	-1.26074e-10
		-26.4	-1.27394e-10
		-7.08	-1.27748e-10
		-7.08	-1.28102e-10
		-39.4	-1.30072e-10
		-26.4	-1.31392e-10
		-13.56	-1.3207e-10
		-20	-1.3307e-10
		-0.61	-1.331e-10
		-46	-1.35401e-10
		18.8	-1.34461e-10
		-39.4	-1.3643e-10
		-7.08	-1.36785e-10
		5.86	-1.36492e-10
		-46	-1.38792e-10
		25.2	-1.37532e-10
		-71.8	-1.41122e-10
		12.34	-1.40504e-10
		-0.61	-1.40535e-10
		-39.4	-1.42505e-10
		70.6	-1.38975e-10
		-91.2	-1.43535e-10
		31.8	-1.41945e-10
		-0.61	-1.41976e-10
		-33	-1.43626e-10
		83.6	-1.39446e-10
		-78.2	-1.43356e-10
		25.2	-1.42095e-10
		5.86	-1.41803e-10
		-26.4	-1.43122e-10
		51.2	-1.40563e-10
		-39.4	-1.42532e-10
		18.8	-1.41592e-10
		5.86	-1.41299e-10
		-33	-1.4295e-10
		51.2	-1.40389e-10
		-7.08	-1.40744e-10
		12.34	-1.40127e-10
		18.8	-1.39187e-10
		-26.4	-1.40507e-10
		-33	-1.42157e-10
		-7.08	-1.42511e-10
		5.86	-1.42218e-10
		18.8	-1.41278e-10
		-26.4	-1.42598e-10
		-26.4	-1.43918e-10
		-20	-1.44918e-10
		5.86	-1.44625e-10
		18.8	-1.43685e-10
		-26.4	-1.45005e-10
		57.6	-1.42125e-10
		-52.4	-1.44745e-10
		18.8	-1.43805e-10
		18.8	-1.42865e-10
		-26.4	-1.44185e-10
		109.4	-1.38714e-10
		-65.4	-1.41985e-10
		31.8	-1.40395e-10
		25.2	-1.39135e-10
		-26.4	-1.40455e-10
		103	-1.35305e-10
		-65.4	-1.38575e-10
		31.8	-1.36984e-10
		18.8	-1.36044e-10
		-26.4	-1.37364e-10
		31.8	-1.35775e-10
		-46	-1.38075e-10
		18.8	-1.37135e-10
		18.8	-1.36195e-10
		-26.4	-1.37515e-10
		-7.08	-1.37869e-10
		-13.56	-1.38547e-10
		5.86	-1.38253e-10
		12.34	-1.37637e-10
		-33	-1.39286e-10
		-33	-1.40937e-10
		-7.08	-1.4129e-10
		-0.61	-1.41321e-10
		18.8	-1.40381e-10
		-39.4	-1.42351e-10
		12.34	-1.41734e-10
		-20	-1.42734e-10
		-0.61	-1.42764e-10
		18.8	-1.41824e-10
		-46	-1.44125e-10
		83.6	-1.39945e-10
		-52.4	-1.42565e-10
		-0.61	-1.42595e-10
		12.34	-1.41978e-10
		-39.4	-1.43948e-10
		109.4	-1.38478e-10
		-78.2	-1.42388e-10
		12.34	-1.41771e-10
		5.86	-1.41478e-10
		-46	-1.43778e-10
		96.4	-1.38958e-10
		-71.8	-1.42548e-10
		12.34	-1.41931e-10
		5.86	-1.41638e-10
		-39.4	-1.43608e-10
		31.8	-1.42018e-10
		-52.4	-1.44638e-10
		-7.08	-1.44992e-10
		-7.08	-1.45346e-10
		-58.8	-1.48286e-10
		-33	-1.49936e-10
		-46	-1.52236e-10
		-20	-1.53236e-10
		-0.61	-1.53267e-10
		-52.4	-1.55887e-10
		-52.4	-1.58507e-10
		-33	-1.60156e-10
		-26.4	-1.61476e-10
		-0.61	-1.61507e-10
		-58.8	-1.64447e-10
		-13.56	-1.65125e-10
		-39.4	-1.67095e-10
		-33	-1.68745e-10
		-7.08	-1.69099e-10
		-65.4	-1.72369e-10
		51.2	-1.69809e-10
		-71.8	-1.73399e-10
		-39.4	-1.75369e-10
		-13.56	-1.76047e-10
		-71.8	-1.79637e-10
		70.6	-1.76107e-10
		-84.8	-1.80347e-10
		-13.56	-1.81025e-10
		-20	-1.82025e-10
		-71.8	-1.85615e-10
		70.6	-1.82085e-10
		-97.6	-1.86965e-10
		-26.4	-1.88285e-10
		-20	-1.89285e-10
		-78.2	-1.93195e-10
		12.34	-1.92578e-10
		-84.8	-1.96818e-10
		-33	-1.98468e-10
		-13.56	-1.99146e-10
		-78.2	-2.03056e-10
		-39.4	-2.05026e-10
		-65.4	-2.08296e-10
		-46	-2.10596e-10
		-13.56	-2.11274e-10
		-71.8	-2.14864e-10
		-58.8	-2.17804e-10
		-39.4	-2.19774e-10
		-52.4	-2.22394e-10
		-20	-2.23394e-10
		-78.2	-2.27304e-10
		-26.4	-2.28624e-10
		-52.4	-2.31244e-10
		-52.4	-2.33864e-10
		-13.56	-2.34542e-10
		-84.8	-2.38782e-10
		18.8	-2.37842e-10
		-71.8	-2.41432e-10
		-46	-2.43732e-10
		-20	-2.44732e-10
		-84.8	-2.48972e-10
		57.6	-2.46092e-10
		-84.8	-2.50332e-10
		-39.4	-2.52302e-10
		-13.56	-2.5298e-10
		-78.2	-2.5689e-10
		57.6	-2.5401e-10
		-84.8	-2.5825e-10
		-33	-2.599e-10
		-13.56	-2.60578e-10
		-78.2	-2.64488e-10
		18.8	-2.63548e-10
		-78.2	-2.67458e-10
		-26.4	-2.68778e-10
		-20	-2.69778e-10
		-78.2	-2.73688e-10
		-26.4	-2.75008e-10
		-58.8	-2.77948e-10
		-33	-2.79598e-10
		-13.56	-2.80276e-10
		-78.2	-2.84186e-10
		-46	-2.86486e-10
		-33	-2.88136e-10
		-33	-2.89786e-10
		-13.56	-2.90464e-10
		-71.8	-2.94054e-10
		-26.4	-2.95374e-10
		-33	-2.97024e-10
		-46	-2.99324e-10
		-0.61	-2.99354e-10
		-71.8	-3.02944e-10
		18.8	-3.02004e-10
		-52.4	-3.04625e-10
		-33	-3.06275e-10
		-0.61	-3.06305e-10
		-71.8	-3.09895e-10
		64	-3.06695e-10
		-58.8	-3.09635e-10
		-20	-3.10635e-10
		12.34	-3.10018e-10
		-65.4	-3.13288e-10
		64	-3.10088e-10
		-65.4	-3.13358e-10
		-13.56	-3.14036e-10
		5.86	-3.13743e-10
		-52.4	-3.16363e-10
		44.6	-3.14133e-10
		-52.4	-3.16753e-10
		-13.56	-3.17431e-10
		5.86	-3.17138e-10
		-46	-3.19438e-10
		12.34	-3.18821e-10
		-26.4	-3.20141e-10
		-20	-3.21141e-10
		12.34	-3.20524e-10
		-52.4	-3.23144e-10
		-7.08	-3.23498e-10
		-13.56	-3.24176e-10
		-20	-3.25176e-10
		25.2	-3.23916e-10
		-78.2	-3.27826e-10
		-0.61	-3.27857e-10
		-7.08	-3.28211e-10
		-20	-3.29211e-10
		25.2	-3.2795e-10
		-13.56	-3.28629e-10
		44.6	-3.26399e-10
		-20	-3.27399e-10
		-13.56	-3.28076e-10
		31.8	-3.26486e-10
		-52.4	-3.29106e-10
		77	-3.25256e-10
		-20	-3.26256e-10
		-13.56	-3.26934e-10
		31.8	-3.25344e-10
		-84.8	-3.29584e-10
		90	-3.25084e-10
		-26.4	-3.26404e-10
		5.86	-3.26111e-10
		38.2	-3.24201e-10
		-78.2	-3.28111e-10
		70.6	-3.24581e-10
		-20	-3.25581e-10
		5.86	-3.25288e-10
		31.8	-3.23699e-10
		-46	-3.25998e-10
		25.2	-3.24738e-10
		-13.56	-3.25416e-10
		-0.61	-3.25447e-10
		31.8	-3.23857e-10
		12.34	-3.2324e-10
		12.34	-3.22623e-10
		12.34	-3.22006e-10
		-7.08	-3.2236e-10
		38.2	-3.2045e-10
		12.34	-3.19833e-10
		12.34	-3.19216e-10
		5.86	-3.18923e-10
		-13.56	-3.19601e-10
		38.2	-3.17691e-10
		-0.61	-3.17721e-10
		38.2	-3.15811e-10
		-0.61	-3.15842e-10
		-7.08	-3.16196e-10
		38.2	-3.14286e-10
		-97.6	-3.19166e-10
		64	-3.15966e-10
		-7.08	-3.1632e-10
		-13.56	-3.16998e-10
		31.8	-3.15408e-10
		-110.6	-3.20938e-10
		77	-3.17088e-10
		-26.4	-3.18408e-10
		-7.08	-3.18762e-10
		31.8	-3.17172e-10
		-91.2	-3.21732e-10
		64	-3.18532e-10
		-26.4	-3.19852e-10
		-13.56	-3.2053e-10
		31.8	-3.1894e-10
		-13.56	-3.19618e-10
		25.2	-3.18358e-10
		-20	-3.19358e-10
		-13.56	-3.20036e-10
		31.8	-3.18446e-10
		25.2	-3.17186e-10
		-0.61	-3.17216e-10
		-13.56	-3.17894e-10
		-20	-3.18894e-10
		25.2	-3.17634e-10
		-7.08	-3.17988e-10
		5.86	-3.17695e-10
		-0.61	-3.17726e-10
		-20	-3.18726e-10
		25.2	-3.17466e-10
		-58.8	-3.20406e-10
		18.8	-3.19466e-10
		-13.56	-3.20144e-10
		-33	-3.21794e-10
		25.2	-3.20534e-10
		-110.6	-3.26064e-10
		44.6	-3.23834e-10
		-26.4	-3.25154e-10
		-33	-3.26804e-10
		25.2	-3.25544e-10
		-136.4	-3.32364e-10
		51.2	-3.29804e-10
		-33	-3.31454e-10
		-33	-3.33104e-10
		12.34	-3.32487e-10
		-104.2	-3.37697e-10
		38.2	-3.35787e-10
		-46	-3.38087e-10
		-46	-3.40387e-10
		5.86	-3.40094e-10
		-46	-3.42394e-10
		12.34	-3.41777e-10
		-33	-3.43427e-10
		-46	-3.45727e-10
		5.86	-3.45434e-10
		-0.61	-3.45464e-10
		-20	-3.46464e-10
		-33	-3.48114e-10
		-46	-3.50414e-10
		5.86	-3.50121e-10
		-26.4	-3.51441e-10
		-26.4	-3.52761e-10
		-26.4	-3.54081e-10
		-58.8	-3.57021e-10
		-0.61	-3.57052e-10
		-71.8	-3.60642e-10
		-13.56	-3.6132e-10
		-33	-3.6297e-10
		-58.8	-3.6591e-10
		5.86	-3.65617e-10
		-130	-3.72117e-10
		5.86	-3.71824e-10
		-39.4	-3.73794e-10
		-58.8	-3.76734e-10
		-7.08	-3.77088e-10
		-156	-3.84888e-10
		12.34	-3.84271e-10
		-52.4	-3.86891e-10
		-58.8	-3.89831e-10
		-0.61	-3.89861e-10
		-123.6	-3.96041e-10
		18.8	-3.95101e-10
		-52.4	-3.97721e-10
		-52.4	-4.00341e-10
		-0.61	-4.00372e-10
		-71.8	-4.03962e-10
		-0.61	-4.03992e-10
		-46	-4.06292e-10
		-58.8	-4.09232e-10
		-0.61	-4.09263e-10
		-26.4	-4.10583e-10
		-20	-4.11583e-10
		-39.4	-4.13553e-10
		-52.4	-4.16173e-10
		5.86	-4.1588e-10
		-33	-4.1753e-10
		-33	-4.1918e-10
		-26.4	-4.205e-10
		-65.4	-4.2377e-10
		5.86	-4.23477e-10
		-65.4	-4.26747e-10
		-13.56	-4.27425e-10
		-33	-4.29075e-10
		-65.4	-4.32345e-10
		5.86	-4.32052e-10
		-123.6	-4.38232e-10
		5.86	-4.37939e-10
		-26.4	-4.39259e-10
		-58.8	-4.42199e-10
		5.86	-4.41906e-10
		-136.4	-4.48726e-10
		18.8	-4.47786e-10
		-26.4	-4.49106e-10
		-52.4	-4.51726e-10
		12.34	-4.51109e-10
		-117	-4.56959e-10
		18.8	-4.56019e-10
		-39.4	-4.57989e-10
		-58.8	-4.60929e-10
		5.86	-4.60636e-10
		-71.8	-4.64226e-10
		5.86	-4.63933e-10
		-33	-4.65583e-10
		-46	-4.67883e-10
		5.86	-4.6759e-10
		-26.4	-4.6891e-10
		-13.56	-4.69588e-10
		-26.4	-4.70908e-10
		-39.4	-4.72878e-10
		18.8	-4.71938e-10
		-20	-4.72938e-10
		-20	-4.73938e-10
		-13.56	-4.74616e-10
		-52.4	-4.77236e-10
		25.2	-4.75976e-10
		-46	-4.78276e-10
		-7.08	-4.7863e-10
		-7.08	-4.78984e-10
		-46	-4.81284e-10
		25.2	-4.80024e-10
		-78.2	-4.83934e-10
		12.34	-4.83317e-10
		5.86	-4.83024e-10
		-39.4	-4.84994e-10
		31.8	-4.83404e-10
		-104.2	-4.88614e-10
		38.2	-4.86704e-10
		-7.08	-4.87058e-10
		-26.4	-4.88378e-10
		38.2	-4.86468e-10
		-78.2	-4.90378e-10
		31.8	-4.88788e-10
		-7.08	-4.89142e-10
		-26.4	-4.90462e-10
		38.2	-4.88552e-10
		-46	-4.90852e-10
		31.8	-4.89262e-10
		-0.61	-4.89292e-10
		-26.4	-4.90612e-10
		38.2	-4.88702e-10
		-0.61	-4.88733e-10
		5.86	-4.8844e-10
		5.86	-4.88147e-10
		-33	-4.89797e-10
		25.2	-4.88537e-10
		5.86	-4.88244e-10
		5.86	-4.87951e-10
		12.34	-4.87334e-10
		-26.4	-4.88654e-10
		44.6	-4.86424e-10
		-26.4	-4.87744e-10
		12.34	-4.87127e-10
		18.8	-4.86187e-10
		-26.4	-4.87507e-10
		5.86	-4.87214e-10
		-46	-4.89514e-10
		31.8	-4.87924e-10
		18.8	-4.86984e-10
		-20	-4.87984e-10
		51.2	-4.85424e-10
		-78.2	-4.89334e-10
		38.2	-4.87424e-10
		12.34	-4.86807e-10
		-20	-4.87807e-10
		83.6	-4.83627e-10
		-71.8	-4.87217e-10
		31.8	-4.85627e-10
		12.34	-4.8501e-10
		-20	-4.8601e-10
		77	-4.8216e-10
		-46	-4.8446e-10
		31.8	-4.8287e-10
		18.8	-4.8193e-10
		-13.56	-4.82608e-10
		51.2	-4.80048e-10
		-7.08	-4.80402e-10
		18.8	-4.79462e-10
		12.34	-4.78845e-10
		-20	-4.79845e-10
		-13.56	-4.80523e-10
		-7.08	-4.80877e-10
		5.86	-4.80584e-10
		18.8	-4.79644e-10
		-26.4	-4.80964e-10
		12.34	-4.80347e-10
		-13.56	-4.81025e-10
		5.86	-4.80732e-10
		18.8	-4.79792e-10
		-33	-4.81442e-10
		38.2	-4.79532e-10
		-52.4	-4.82152e-10
		12.34	-4.81535e-10
		12.34	-4.80918e-10
		-33	-4.82568e-10
		83.6	-4.78388e-10
		-71.8	-4.81978e-10
		25.2	-4.80718e-10
		5.86	-4.80425e-10
		-39.4	-4.82395e-10
		83.6	-4.78215e-10
		-71.8	-4.81805e-10
		25.2	-4.80545e-10
		12.34	-4.79928e-10
		-39.4	-4.81898e-10
		38.2	-4.79988e-10
		-58.8	-4.82928e-10
		18.8	-4.81988e-10
		-0.61	-4.82018e-10
		-46	-4.84318e-10
		-13.56	-4.84996e-10
		-33	-4.86646e-10
		-0.61	-4.86677e-10
		5.86	-4.86384e-10
		-46	-4.88684e-10
		-52.4	-4.91304e-10
		-20	-4.92304e-10
		-13.56	-4.92982e-10
		-0.61	-4.93012e-10
		-52.4	-4.95632e-10
		-7.08	-4.95986e-10
		-39.4	-4.97956e-10
		-26.4	-4.99276e-10
		-0.61	-4.99307e-10
		-58.8	-5.02247e-10
		44.6	-5.00017e-10
		-65.4	-5.03287e-10
		-26.4	-5.04607e-10
		-7.08	-5.04961e-10
		-65.4	-5.08231e-10
		83.6	-5.04051e-10
		-91.2	-5.08611e-10
		-7.08	-5.08965e-10
		-13.56	-5.09643e-10
		-65.4	-5.12913e-10
		90	-5.08413e-10
		-97.6	-5.13293e-10
		-7.08	-5.13647e-10
		-26.4	-5.14967e-10
		-58.8	-5.17907e-10
		25.2	-5.16647e-10
		-78.2	-5.20557e-10
		-13.56	-5.21235e-10
		-20	-5.22235e-10
		-65.4	-5.25505e-10
		-46	-5.27805e-10
		-65.4	-5.31075e-10
		-33	-5.32725e-10
		-20	-5.33725e-10
		-71.8	-5.37315e-10
		-71.8	-5.40905e-10
		-46	-5.43205e-10
		-39.4	-5.45175e-10
		-20	-5.46175e-10
		-71.8	-5.49765e-10
		-39.4	-5.51735e-10
		-58.8	-5.54675e-10
		-46	-5.56975e-10
		-13.56	-5.57653e-10
		-84.8	-5.61893e-10
		25.2	-5.60633e-10
		-78.2	-5.64543e-10
		-46	-5.66843e-10
		-20	-5.67843e-10
		-78.2	-5.71753e-10
		64	-5.68553e-10
		-97.6	-5.73433e-10
		-39.4	-5.75403e-10
		-20	-5.76403e-10
		-78.2	-5.80313e-10
		64	-5.77113e-10
		-97.6	-5.81993e-10
		-33	-5.83643e-10
		-26.4	-5.84963e-10
		-84.8	-5.89203e-10
		12.34	-5.88586e-10
		-97.6	-5.93466e-10
		-33	-5.95116e-10
		-26.4	-5.96436e-10
		-71.8	-6.00026e-10
		-26.4	-6.01346e-10
		-65.4	-6.04616e-10
		-39.4	-6.06586e-10
		-26.4	-6.07906e-10
		-78.2	-6.11816e-10
		-58.8	-6.14756e-10
		-46	-6.17056e-10
		-39.4	-6.19026e-10
		-13.56	-6.19704e-10
		-78.2	-6.23614e-10
		-26.4	-6.24934e-10
		-46	-6.27234e-10
		-46	-6.29534e-10
		-7.08	-6.29888e-10
		-71.8	-6.33478e-10
		18.8	-6.32538e-10
		-52.4	-6.35158e-10
		-39.4	-6.37128e-10
		-7.08	-6.37482e-10
		-65.4	-6.40752e-10
		57.6	-6.37872e-10
		-78.2	-6.41782e-10
		-33	-6.43432e-10
		-7.08	-6.43786e-10
		-71.8	-6.47376e-10
		70.6	-6.43846e-10
		-84.8	-6.48086e-10
		-20	-6.49086e-10
		-0.61	-6.49116e-10
		-71.8	-6.52706e-10
		38.2	-6.50796e-10
		-71.8	-6.54386e-10
		-20	-6.55386e-10
		-13.56	-6.56064e-10
		-58.8	-6.59004e-10
		-7.08	-6.59358e-10
		-46	-6.61658e-10
		-13.56	-6.62336e-10
		5.86	-6.62043e-10
		-52.4	-6.64663e-10
		-20	-6.65663e-10
		-26.4	-6.66983e-10
		-26.4	-6.68303e-10
		12.34	-6.67686e-10
		-52.4	-6.70306e-10
		-7.08	-6.7066e-10
		-20	-6.7166e-10
		-20	-6.7266e-10
		12.34	-6.72043e-10
		-52.4	-6.74663e-10
		31.8	-6.73073e-10
		-26.4	-6.74393e-10
		-20	-6.75393e-10
		12.34	-6.74776e-10
		-58.8	-6.77716e-10
		77	-6.73866e-10
		-46	-6.76166e-10
		-13.56	-6.76844e-10
		25.2	-6.75584e-10
		-46	-6.77884e-10
		96.4	-6.73064e-10
		-46	-6.75364e-10
		-7.08	-6.75718e-10
		18.8	-6.74778e-10
		-46	-6.77078e-10
		70.6	-6.73548e-10
		-39.4	-6.75518e-10
		5.86	-6.75225e-10
		25.2	-6.73965e-10
		-39.4	-6.75935e-10
		31.8	-6.74345e-10
		-26.4	-6.75665e-10
		-0.61	-6.75696e-10
		25.2	-6.74436e-10
		-33	-6.76086e-10
		-0.61	-6.76116e-10
		-0.61	-6.76147e-10
		-0.61	-6.76177e-10
		31.8	-6.74587e-10
		-46	-6.76887e-10
		5.86	-6.76594e-10
		-0.61	-6.76625e-10
		-13.56	-6.77303e-10
		31.8	-6.75713e-10
		-13.56	-6.76391e-10
		31.8	-6.74801e-10
		-7.08	-6.75155e-10
		-13.56	-6.75833e-10
		38.2	-6.73923e-10
		-33	-6.75573e-10
		83.6	-6.71393e-10
		-13.56	-6.72071e-10
		-7.08	-6.72425e-10
		38.2	-6.70515e-10
		-58.8	-6.73455e-10
		96.4	-6.68635e-10
		-26.4	-6.69955e-10
		-0.61	-6.69985e-10
		31.8	-6.68395e-10
		-84.8	-6.72635e-10
		70.6	-6.69105e-10
		-20	-6.70105e-10
		-7.08	-6.70459e-10
		31.8	-6.68869e-10
		-20	-6.69869e-10
		38.2	-6.67959e-10
		-20	-6.68959e-10
		-7.08	-6.69313e-10
		31.8	-6.67723e-10
		-26.4	-6.69043e-10
		5.86	-6.6875e-10
		-13.56	-6.69428e-10
		-7.08	-6.69782e-10
		31.8	-6.68192e-10
		-13.56	-6.6887e-10
		5.86	-6.68577e-10
		-0.61	-6.68608e-10
		-20	-6.69608e-10
		25.2	-6.68348e-10
		-7.08	-6.68702e-10
		25.2	-6.67442e-10
		-7.08	-6.67796e-10
		-20	-6.68796e-10
		31.8	-6.67206e-10
		-65.4	-6.70476e-10
		57.6	-6.67596e-10
		-20	-6.68596e-10
		-20	-6.69596e-10
		25.2	-6.68336e-10
		-104.2	-6.73546e-10
		77	-6.69696e-10
		-39.4	-6.71666e-10
		-26.4	-6.72986e-10
		25.2	-6.71726e-10
		-117	-6.77576e-10
		51.2	-6.75016e-10
		-39.4	-6.76986e-10
		-20	-6.77986e-10
		12.34	-6.77369e-10
		-33	-6.79019e-10
		18.8	-6.78079e-10
		-26.4	-6.79399e-10
		-26.4	-6.80719e-10
		5.86	-6.80426e-10
		12.34	-6.79809e-10
		-13.56	-6.80487e-10
		-26.4	-6.81807e-10
		-33	-6.83457e-10
		5.86	-6.83164e-10
		-0.61	-6.83194e-10
		-20	-6.84194e-10
		-20	-6.85194e-10
		-46	-6.87494e-10
		12.34	-6.86877e-10
		-46	-6.89177e-10
		-7.08	-6.89531e-10
		-26.4	-6.90851e-10
		-46	-6.93151e-10
		5.86	-6.92858e-10
		-130	-6.99358e-10
		25.2	-6.98098e-10
		-33	-6.99748e-10
		-46	-7.02048e-10
		5.86	-7.01755e-10
		-143	-7.08905e-10
		31.8	-7.07315e-10
		-46	-7.09615e-10
		-46	-7.11915e-10
		5.86	-7.11622e-10
		-123.6	-7.17802e-10
		25.2	-7.16542e-10
		-52.4	-7.19162e-10
		-46	-7.21462e-10
		-0.61	-7.21493e-10
		-65.4	-7.24763e-10
		-7.08	-7.25117e-10
		-52.4	-7.27737e-10
		-39.4	-7.29707e-10
		-7.08	-7.30061e-10
		-33	-7.31711e-10
		-20	-7.32711e-10
		-46	-7.35011e-10
		-65.4	-7.38281e-10
		-0.61	-7.38311e-10
		-26.4	-7.39631e-10
		-33	-7.41281e-10
		-39.4	-7.43251e-10
		-65.4	-7.46521e-10
		-0.61	-7.46552e-10
		-65.4	-7.49822e-10
		-20	-7.50822e-10
		-26.4	-7.52142e-10
		-65.4	-7.55412e-10
		-7.08	-7.55766e-10
		-117	-7.61616e-10
		-0.61	-7.61646e-10
		-46	-7.63946e-10
		-58.8	-7.66886e-10
		5.86	-7.66593e-10
		-149.4	-7.74063e-10
		25.2	-7.72803e-10
		-46	-7.75103e-10
		-52.4	-7.77723e-10
		-0.61	-7.77754e-10
		-123.6	-7.83934e-10
		18.8	-7.82994e-10
		-52.4	-7.85614e-10
		-46	-7.87914e-10
		-0.61	-7.87944e-10
		-71.8	-7.91534e-10
		18.8	-7.90594e-10
		-46	-7.92894e-10
		-39.4	-7.94864e-10
		-0.61	-7.94895e-10
		-26.4	-7.96215e-10
		-13.56	-7.96893e-10
		-26.4	-7.98213e-10
		-46	-8.00513e-10
		5.86	-8.0022e-10
		-20	-8.0122e-10
		-20	-8.0222e-10
		-20	-8.0322e-10
		-46	-8.0552e-10
		12.34	-8.04903e-10
		-46	-8.07203e-10
		-13.56	-8.07881e-10
		-20	-8.08881e-10
		-39.4	-8.10851e-10
		12.34	-8.10234e-10
		-91.2	-8.14794e-10
		18.8	-8.13854e-10
		-13.56	-8.14532e-10
		-46	-8.16832e-10
		18.8	-8.15892e-10
		-117	-8.21742e-10
		31.8	-8.20152e-10
		-26.4	-8.21472e-10
		-33	-8.23122e-10
		25.2	-8.21862e-10
		-104.2	-8.27072e-10
		38.2	-8.25162e-10
		-13.56	-8.2584e-10
		-33	-8.2749e-10
		38.2	-8.2558e-10
		-58.8	-8.2852e-10
		38.2	-8.2661e-10
		-7.08	-8.26964e-10
		-26.4	-8.28284e-10
		38.2	-8.26374e-10
		-13.56	-8.27052e-10
		18.8	-8.26112e-10
		-0.61	-8.26142e-10
		-26.4	-8.27462e-10
		38.2	-8.25552e-10
		-0.61	-8.25583e-10
		5.86	-8.2529e-10
		5.86	-8.24997e-10
		-26.4	-8.26317e-10
		38.2	-8.24407e-10
		-20	-8.25407e-10
		12.34	-8.2479e-10
		12.34	-8.24173e-10
		-33	-8.25823e-10
		38.2	-8.23913e-10
		-58.8	-8.26853e-10
		18.8	-8.25913e-10
		12.34	-8.25296e-10
		-26.4	-8.26616e-10
		44.6	-8.24386e-10
		-84.8	-8.28626e-10
		44.6	-8.26396e-10
		12.34	-8.25779e-10
		-13.56	-8.26457e-10
		51.2	-8.23897e-10
		-65.4	-8.27167e-10
		57.6	-8.24287e-10
		12.34	-8.2367e-10
		-13.56	-8.24348e-10
		51.2	-8.21788e-10
		-46	-8.24088e-10
		44.6	-8.21858e-10
		18.8	-8.20918e-10
		-7.08	-8.21272e-10
		51.2	-8.18712e-10
		-0.61	-8.18742e-10
		31.8	-8.17152e-10
		12.34	-8.16535e-10
		-20	-8.17535e-10
		51.2	-8.14975e-10
		12.34	-8.14358e-10
		12.34	-8.13741e-10
		18.8	-8.12801e-10
		-20	-8.13801e-10
		103	-8.08651e-10
		-0.61	-8.08682e-10
		18.8	-8.07742e-10
		25.2	-8.06482e-10
		-26.4	-8.07802e-10
		31.8	-8.06212e-10
		-46	-8.08512e-10
		25.2	-8.07252e-10
		18.8	-8.06312e-10
		-26.4	-8.07632e-10
		44.6	-8.05402e-10
		-71.8	-8.08992e-10
		38.2	-8.07082e-10
		5.86	-8.06789e-10
		-26.4	-8.08109e-10
		57.6	-8.05229e-10
		-78.2	-8.09139e-10
		38.2	-8.07229e-10
		12.34	-8.06612e-10
		-20	-8.07612e-10
		77	-8.03762e-10
		-52.4	-8.06382e-10
		38.2	-8.04472e-10
		5.86	-8.04179e-10
		-26.4	-8.05499e-10
		31.8	-8.03909e-10
		-20	-8.04909e-10
		12.34	-8.04292e-10
		5.86	-8.03999e-10
		-26.4	-8.05319e-10
		-0.61	-8.05349e-10
		-7.08	-8.05703e-10
		5.86	-8.0541e-10
		12.34	-8.04793e-10
		-39.4	-8.06763e-10
		51.2	-8.04203e-10
		-13.56	-8.04881e-10
		-0.61	-8.04912e-10
		12.34	-8.04295e-10
		-33	-8.05945e-10
		44.6	-8.03715e-10
		-46	-8.06015e-10
		-0.61	-8.06045e-10
		5.86	-8.05752e-10
		-46	-8.08052e-10
		103	-8.02902e-10
		-84.8	-8.07142e-10
		5.86	-8.06849e-10
		-7.08	-8.07203e-10
		-52.4	-8.09823e-10
		103	-8.04673e-10
		-97.6	-8.09553e-10
		5.86	-8.0926e-10
		-7.08	-8.09614e-10
		-58.8	-8.12554e-10
		64	-8.09354e-10
		-71.8	-8.12944e-10
		12.34	-8.12327e-10
		-13.56	-8.13005e-10
		-52.4	-8.15625e-10
		-7.08	-8.15979e-10
		-52.4	-8.18599e-10
		-20	-8.19599e-10
		-13.56	-8.20277e-10
		-52.4	-8.22897e-10
		-58.8	-8.25837e-10
		-46	-8.28137e-10
		-20	-8.29137e-10
		-13.56	-8.29815e-10
		-71.8	-8.33405e-10
		-33	-8.35055e-10
		-39.4	-8.37025e-10
		-33	-8.38675e-10
		-13.56	-8.39353e-10
		-65.4	-8.42623e-10
		12.34	-8.42006e-10
		-65.4	-8.45276e-10
		-26.4	-8.46596e-10
		-20	-8.47596e-10
		-71.8	-8.51186e-10
		70.6	-8.47656e-10
		-91.2	-8.52216e-10
		-33	-8.53866e-10
		-20	-8.54866e-10
		-71.8	-8.58456e-10
		77	-8.54606e-10
		-104.2	-8.59816e-10
		-13.56	-8.60494e-10
		-20	-8.61494e-10
		-71.8	-8.65084e-10
		38.2	-8.63174e-10
		-97.6	-8.68054e-10
		-13.56	-8.68732e-10
		-26.4	-8.70052e-10
		-71.8	-8.73642e-10
		-33	-8.75292e-10
		-71.8	-8.78882e-10
		-20	-8.79882e-10
		-20	-8.80882e-10
		-65.4	-8.84152e-10
		-71.8	-8.87742e-10
		-52.4	-8.90362e-10
		-39.4	-8.92332e-10
		-13.56	-8.9301e-10
		-65.4	-8.9628e-10
		-39.4	-8.9825e-10
		-39.4	-9.0022e-10
		-39.4	-9.0219e-10
		-13.56	-9.02868e-10
		-71.8	-9.06458e-10
		12.34	-9.05841e-10
		-58.8	-9.08781e-10
		-33	-9.10431e-10
		-13.56	-9.11109e-10
		-71.8	-9.14699e-10
		64	-9.11499e-10
		-78.2	-9.15409e-10
		-26.4	-9.16729e-10
		-13.56	-9.17407e-10
		-65.4	-9.20677e-10
		83.6	-9.16497e-10
		-91.2	-9.21057e-10
		-13.56	-9.21735e-10
		-13.56	-9.22413e-10
		-65.4	-9.25683e-10
		51.2	-9.23123e-10
		-84.8	-9.27363e-10
		-13.56	-9.28041e-10
		-13.56	-9.28719e-10
		-58.8	-9.31659e-10
		-7.08	-9.32013e-10
		-52.4	-9.34633e-10
		-13.56	-9.35311e-10
		-0.61	-9.35342e-10
		-58.8	-9.38282e-10
		-33	-9.39932e-10
		-33	-9.41582e-10
		-20	-9.42582e-10
		-7.08	-9.42936e-10
		-58.8	-9.45876e-10
		-26.4	-9.47196e-10
		-26.4	-9.48516e-10
		-33	-9.50166e-10
		12.34	-9.49549e-10
		-52.4	-9.52169e-10
		18.8	-9.51229e-10
		-26.4	-9.52549e-10
		-13.56	-9.53227e-10
		18.8	-9.52287e-10
		-46	-9.54587e-10
		77	-9.50737e-10
		-52.4	-9.53357e-10
		-7.08	-9.53711e-10
		12.34	-9.53094e-10
		-46	-9.55394e-10
		109.4	-9.49924e-10
		-58.8	-9.52864e-10
		-0.61	-9.52894e-10
		18.8	-9.51954e-10
		-39.4	-9.53924e-10
		77	-9.50074e-10
		-46	-9.52374e-10
		12.34	-9.51757e-10
		12.34	-9.5114e-10
		-39.4	-9.5311e-10
		38.2	-9.512e-10
		-33	-9.5285e-10
		-0.61	-9.52881e-10
		18.8	-9.51941e-10
		-33	-9.53591e-10
		-7.08	-9.53945e-10
		-7.08	-9.54299e-10
		-0.61	-9.54329e-10
		31.8	-9.52739e-10
		-33	-9.54389e-10
		-7.08	-9.54743e-10
		-0.61	-9.54774e-10
		-13.56	-9.55452e-10
		31.8	-9.53862e-10
		-33	-9.55512e-10
		38.2	-9.53602e-10
		-0.61	-9.53632e-10
		-7.08	-9.53986e-10
		38.2	-9.52076e-10
		-26.4	-9.53396e-10
		83.6	-9.49216e-10
		-20	-9.50216e-10
		-0.61	-9.50247e-10
		38.2	-9.48337e-10
		-33	-9.49987e-10
		103	-9.44837e-10
		-33	-9.46487e-10
		5.86	-9.46194e-10
		38.2	-9.44284e-10
		-33	-9.45934e-10
		83.6	-9.41754e-10
		-33	-9.43404e-10
		5.86	-9.43111e-10
		31.8	-9.41521e-10
		-33	-9.43171e-10
		51.2	-9.40611e-10
		-13.56	-9.41289e-10
		12.34	-9.40672e-10
		31.8	-9.39082e-10
		-33	-9.40732e-10
		12.34	-9.40115e-10
		-0.61	-9.40145e-10
		5.86	-9.39852e-10
		38.2	-9.37942e-10
		-0.61	-9.37973e-10
		5.86	-9.3768e-10
		12.34	-9.37063e-10
		-7.08	-9.37417e-10
		38.2	-9.35507e-10
		-39.4	-9.37477e-10
		31.8	-9.35887e-10
		-0.61	-9.35917e-10
		-7.08	-9.36271e-10
		38.2	-9.34361e-10
		-39.4	-9.36331e-10
		64	-9.33131e-10
		-13.56	-9.33809e-10
		-7.08	-9.34163e-10
		31.8	-9.32573e-10
		-52.4	-9.35193e-10
		83.6	-9.31013e-10
		-26.4	-9.32333e-10
		-13.56	-9.33011e-10
		31.8	-9.31421e-10
		-78.2	-9.35331e-10
		77	-9.31481e-10
		-33	-9.33131e-10
		-7.08	-9.33485e-10
		18.8	-9.32545e-10
		-65.4	-9.35815e-10
		44.6	-9.33585e-10
		-33	-9.35235e-10
		-13.56	-9.35913e-10
		18.8	-9.34973e-10
		-52.4	-9.37593e-10
		5.86	-9.373e-10
		-13.56	-9.37978e-10
		-20	-9.38978e-10
		18.8	-9.38038e-10
		-0.61	-9.38069e-10
		-13.56	-9.38747e-10
		-7.08	-9.39101e-10
		-26.4	-9.40421e-10
		12.34	-9.39804e-10
		-39.4	-9.41774e-10
		-0.61	-9.41804e-10
		-26.4	-9.43124e-10
		-39.4	-9.45094e-10
		12.34	-9.44477e-10
		-104.2	-9.49687e-10
		31.8	-9.48097e-10
		-39.4	-9.50067e-10
		-39.4	-9.52037e-10
		5.86	-9.51744e-10
		-143	-9.58894e-10
		44.6	-9.56664e-10
		-46	-9.58964e-10
		-33	-9.60614e-10
		5.86	-9.60321e-10
		-130	-9.66821e-10
		44.6	-9.64591e-10
		-52.4	-9.67211e-10
		-39.4	-9.69181e-10
		-0.61	-9.69212e-10
		-65.4	-9.72482e-10
		18.8	-9.71542e-10
		-46	-9.73842e-10
		-39.4	-9.75812e-10
		-0.61	-9.75842e-10
		-26.4	-9.77162e-10
		-13.56	-9.7784e-10
		-46	-9.8014e-10
		-39.4	-9.8211e-10
		-0.61	-9.82141e-10
		-0.61	-9.82171e-10
		-39.4	-9.84141e-10
		-39.4	-9.86111e-10
		-58.8	-9.89051e-10
		-7.08	-9.89405e-10
		-52.4	-9.92025e-10
		-26.4	-9.93345e-10
		-39.4	-9.95315e-10
		-58.8	-9.98255e-10
		5.86	-9.97962e-10
		-117	-1.00381e-09
		5.86	-1.00352e-09
		-46	-1.00582e-09
		-58.8	-1.00876e-09
		-0.61	-1.00879e-09
		-156	-1.01659e-09
		25.2	-1.01533e-09
		-52.4	-1.01795e-09
		-58.8	-1.02089e-09
		-7.08	-1.02124e-09
		-149.4	-1.02871e-09
		31.8	-1.02712e-09
		-58.8	-1.03006e-09
		-46	-1.03236e-09
		-0.61	-1.03239e-09
		-71.8	-1.03598e-09
		5.86	-1.03569e-09
		-52.4	-1.03831e-09
		-52.4	-1.04093e-09
		-0.61	-1.04096e-09
		-26.4	-1.04228e-09
		-13.56	-1.04296e-09
		-39.4	-1.04493e-09
		-46	-1.04723e-09
		-0.61	-1.04726e-09
		-13.56	-1.04794e-09
		-20	-1.04894e-09
		-20	-1.04994e-09
		-52.4	-1.05256e-09
		5.86	-1.05227e-09
		-39.4	-1.05424e-09
		-20	-1.05524e-09
		-20	-1.05624e-09
		-52.4	-1.05886e-09
		5.86	-1.05856e-09
		-104.2	-1.06377e-09
		-0.61	-1.0638e-09
		-33	-1.06545e-09
		-52.4	-1.06807e-09
		-0.61	-1.0681e-09
		-136.4	-1.07492e-09
		31.8	-1.07333e-09
		-33	-1.07498e-09
		-46	-1.07728e-09
		12.34	-1.07667e-09
		-130	-1.08317e-09
		31.8	-1.08158e-09
		-33	-1.08323e-09
		-46	-1.08553e-09
		5.86	-1.08523e-09
		-84.8	-1.08947e-09
		25.2	-1.08821e-09
		-33	-1.08986e-09
		-39.4	-1.09183e-09
		12.34	-1.09122e-09
		-20	-1.09222e-09
		12.34	-1.0916e-09
		-13.56	-1.09228e-09
		-33	-1.09393e-09
		25.2	-1.09267e-09
		5.86	-1.09237e-09
		-0.61	-1.09241e-09
		-0.61	-1.09244e-09
		-39.4	-1.09441e-09
		38.2	-1.0925e-09
		-13.56	-1.09317e-09
		-0.61	-1.0932e-09
		-7.08	-1.09356e-09
		-39.4	-1.09553e-09
		25.2	-1.09427e-09
		-65.4	-1.09754e-09
		12.34	-1.09692e-09
		-0.61	-1.09695e-09
		-26.4	-1.09827e-09
		31.8	-1.09668e-09
		-91.2	-1.10124e-09
		44.6	-1.09901e-09
		-0.61	-1.09904e-09
		-26.4	-1.10036e-09
		44.6	-1.09813e-09
		-97.6	-1.10301e-09
		51.2	-1.10045e-09
		-0.61	-1.10048e-09
		-20	-1.10148e-09
		38.2	-1.09957e-09
		-65.4	-1.10284e-09
		44.6	-1.10061e-09
		-0.61	-1.10064e-09
		-13.56	-1.10132e-09
		44.6	-1.09909e-09
		-7.08	-1.09945e-09
		31.8	-1.09786e-09
		5.86	-1.09756e-09
		-13.56	-1.09824e-09
		51.2	-1.09568e-09
		12.34	-1.09506e-09
		18.8	-1.09412e-09
		25.2	-1.09286e-09
		-13.56	-1.09354e-09
		44.6	-1.09131e-09
		5.86	-1.09102e-09
		12.34	-1.0904e-09
		25.2	-1.08914e-09
		-20	-1.09014e-09
		44.6	-1.08791e-09
		-39.4	-1.08988e-09
		31.8	-1.08829e-09
		18.8	-1.08735e-09
		-20	-1.08835e-09
		44.6	-1.08612e-09
		-65.4	-1.08939e-09
		44.6	-1.08716e-09
		12.34	-1.08654e-09
		-20	-1.08754e-09
		57.6	-1.08466e-09
		-78.2	-1.08857e-09
		51.2	-1.08601e-09
		-0.61	-1.08604e-09
		-20	-1.08704e-09
		44.6	-1.08481e-09
		-58.8	-1.08775e-09
		44.6	-1.08552e-09
		5.86	-1.08523e-09
		-13.56	-1.08591e-09
		44.6	-1.08368e-09
		-13.56	-1.08436e-09
		18.8	-1.08342e-09
		5.86	-1.08312e-09
		-26.4	-1.08444e-09
		51.2	-1.08188e-09
		-7.08	-1.08224e-09
		12.34	-1.08162e-09
		12.34	-1.081e-09
		-20	-1.082e-09
		38.2	-1.08009e-09
		-13.56	-1.08077e-09
		5.86	-1.08048e-09
		12.34	-1.07986e-09
		-33	-1.08151e-09
		51.2	-1.07895e-09
		-39.4	-1.08092e-09
		12.34	-1.08031e-09
		12.34	-1.07969e-09
		-39.4	-1.08166e-09
		70.6	-1.07813e-09
		-78.2	-1.08204e-09
		25.2	-1.08078e-09
		-0.61	-1.08081e-09
		-39.4	-1.08278e-09
		70.6	-1.07925e-09
		-91.2	-1.08381e-09
		25.2	-1.08255e-09
		-7.08	-1.0829e-09
		-46	-1.0852e-09
		70.6	-1.08167e-09
		-78.2	-1.08558e-09
		18.8	-1.08464e-09
		-13.56	-1.08532e-09
		-46	-1.08762e-09
		-7.08	-1.08798e-09
		-58.8	-1.09092e-09
		-0.61	-1.09095e-09
		-20	-1.09195e-09
		-46	-1.09425e-09
		-0.61	-1.09428e-09
		-33	-1.09593e-09
		-20	-1.09693e-09
		-7.08	-1.09728e-09
		-52.4	-1.0999e-09
		-26.4	-1.10122e-09
		-26.4	-1.10254e-09
		-39.4	-1.10451e-09
		-7.08	-1.10486e-09
		-52.4	-1.10748e-09
		-26.4	-1.1088e-09
		-65.4	-1.11207e-09
		-13.56	-1.11275e-09
		-0.61	-1.11278e-09
		-58.8	-1.11572e-09
		70.6	-1.11219e-09
		-84.8	-1.11643e-09
		-13.56	-1.11711e-09
		-13.56	-1.11779e-09
		-58.8	-1.12073e-09
		103	-1.11558e-09
		-110.6	-1.12111e-09
		-7.08	-1.12146e-09
		-20	-1.12246e-09
		-58.8	-1.1254e-09
		70.6	-1.12187e-09
		-104.2	-1.12708e-09
		-7.08	-1.12744e-09
		-33	-1.12909e-09
		-65.4	-1.13236e-09
		-13.56	-1.13303e-09
		-78.2	-1.13694e-09
		-20	-1.13794e-09
		-20	-1.13894e-09
		-65.4	-1.14221e-09
		-52.4	-1.14483e-09
		-46	-1.14713e-09
		-33	-1.14878e-09
		-13.56	-1.14946e-09
		-65.4	-1.15273e-09
		-46	-1.15503e-09
		-39.4	-1.157e-09
		-39.4	-1.15897e-09
		-13.56	-1.15965e-09
		-71.8	-1.16324e-09
		-13.56	-1.16392e-09
		-52.4	-1.16654e-09
		-26.4	-1.16786e-09
		-13.56	-1.16854e-09
		-71.8	-1.17213e-09
		64	-1.16893e-09
		-78.2	-1.17284e-09
		-20	-1.17384e-09
		-13.56	-1.17451e-09
		-58.8	-1.17745e-09
		90	-1.17295e-09
		-97.6	-1.17783e-09
		-13.56	-1.17851e-09
		-20	-1.17951e-09
		-71.8	-1.1831e-09
		77	-1.17925e-09
		-84.8	-1.18349e-09
		-13.56	-1.18417e-09
		-13.56	-1.18485e-09
		-65.4	-1.18812e-09
		-0.61	-1.18815e-09
		-65.4	-1.19142e-09
		-13.56	-1.1921e-09
		-13.56	-1.19277e-09
		-58.8	-1.19571e-09
		-39.4	-1.19769e-09
		-39.4	-1.19966e-09
		-26.4	-1.20098e-09
		-7.08	-1.20133e-09
		-52.4	-1.20395e-09
		-39.4	-1.20592e-09
		-20	-1.20692e-09
		-26.4	-1.20824e-09
		-0.61	-1.20827e-09
		-58.8	-1.21121e-09
		5.86	-1.21092e-09
		-39.4	-1.21289e-09
		-26.4	-1.21421e-09
		5.86	-1.21391e-09
		-58.8	-1.21685e-09
		77	-1.213e-09
		-58.8	-1.21594e-09
		-13.56	-1.21662e-09
		-0.61	-1.21665e-09
		-52.4	-1.21927e-09
		96.4	-1.21445e-09
		-65.4	-1.21772e-09
		5.86	-1.21743e-09
		12.34	-1.21681e-09
		-39.4	-1.21878e-09
		83.6	-1.2146e-09
		-58.8	-1.21754e-09
		12.34	-1.21692e-09
		12.34	-1.21631e-09
		-46	-1.21861e-09
		38.2	-1.2167e-09
		-39.4	-1.21867e-09
		-0.61	-1.2187e-09
		12.34	-1.21808e-09
		-33	-1.21973e-09
		-7.08	-1.22009e-09
		-7.08	-1.22044e-09
		-13.56	-1.22112e-09
		18.8	-1.22018e-09
		-33	-1.22183e-09
		-13.56	-1.22251e-09
		-0.61	-1.22254e-09
		-7.08	-1.22289e-09
		25.2	-1.22163e-09
		-33	-1.22328e-09
		12.34	-1.22266e-09
		-13.56	-1.22334e-09
		-0.61	-1.22337e-09
		31.8	-1.22178e-09
		-33	-1.22343e-09
		77	-1.21958e-09
		-33	-1.22123e-09
		5.86	-1.22094e-09
		31.8	-1.21935e-09
		-26.4	-1.22067e-09
		115.8	-1.21488e-09
		-39.4	-1.21685e-09
		18.8	-1.21591e-09
		38.2	-1.214e-09
		-20	-1.215e-09
		103	-1.20985e-09
		-33	-1.2115e-09
		25.2	-1.21024e-09
		31.8	-1.20865e-09
		-26.4	-1.20997e-09
		51.2	-1.20741e-09
		-20	-1.20841e-09
		12.34	-1.20779e-09
		31.8	-1.2062e-09
		-26.4	-1.20752e-09
		12.34	-1.2069e-09
		-7.08	-1.20726e-09
		12.34	-1.20664e-09
		38.2	-1.20473e-09
		-26.4	-1.20605e-09
		5.86	-1.20576e-09
		5.86	-1.20547e-09
		-7.08	-1.20582e-09
		38.2	-1.20391e-09
		-20	-1.20491e-09
		25.2	-1.20365e-09
		-7.08	-1.204e-09
		-0.61	-1.20403e-09
		38.2	-1.20212e-09
		-33	-1.20377e-09
		70.6	-1.20024e-09
		-13.56	-1.20092e-09
		5.86	-1.20063e-09
		38.2	-1.19872e-09
		-33	-1.20037e-09
		96.4	-1.19555e-09
		-26.4	-1.19687e-09
		5.86	-1.19658e-09
		44.6	-1.19435e-09
		-33	-1.196e-09
		90	-1.1915e-09
		-33	-1.19315e-09
		12.34	-1.19253e-09
		25.2	-1.19127e-09
		-46	-1.19357e-09
		57.6	-1.19069e-09
		-13.56	-1.19137e-09
		-0.61	-1.1914e-09
		31.8	-1.18981e-09
		-39.4	-1.19178e-09
		18.8	-1.19084e-09
		-7.08	-1.19119e-09
		-0.61	-1.19122e-09
		25.2	-1.18996e-09
		-20	-1.19096e-09
		-0.61	-1.19099e-09
		-13.56	-1.19167e-09
		-13.56	-1.19235e-09
		18.8	-1.19141e-09
		-71.8	-1.195e-09
		5.86	-1.19471e-09
		-7.08	-1.19506e-09
		-20	-1.19606e-09
		31.8	-1.19447e-09
		-33	-1.19612e-09
		44.6	-1.19389e-09
		-20	-1.19489e-09
		-20	-1.19589e-09
		12.34	-1.19527e-09
		-65.4	-1.19854e-09
		64	-1.19534e-09
		-46	-1.19764e-09
		-26.4	-1.19896e-09
		12.34	-1.19835e-09
		-104.2	-1.20356e-09
		64	-1.20036e-09
		-52.4	-1.20298e-09
		-20	-1.20398e-09
		5.86	-1.20368e-09
		-97.6	-1.20856e-09
		31.8	-1.20697e-09
		-46	-1.20927e-09
		-33	-1.21092e-09
		5.86	-1.21063e-09
		-78.2	-1.21454e-09
		-0.61	-1.21457e-09
		-33	-1.21622e-09
		-33	-1.21787e-09
		-7.08	-1.21822e-09
		-0.61	-1.21825e-09
		-26.4	-1.21957e-09
		-26.4	-1.22089e-09
		-46	-1.22319e-09
		5.86	-1.2229e-09
		-20	-1.2239e-09
		25.2	-1.22264e-09
		-58.8	-1.22558e-09
		-46	-1.22788e-09
		5.86	-1.22759e-09
		-78.2	-1.2315e-09
		12.34	-1.23088e-09
		-39.4	-1.23285e-09
		-52.4	-1.23547e-09
		-0.61	-1.2355e-09
		-156	-1.2433e-09
		31.8	-1.24171e-09
		-58.8	-1.24465e-09
		-46	-1.24695e-09
		-7.08	-1.24731e-09
		-149.4	-1.25478e-09
		51.2	-1.25222e-09
		-58.8	-1.25516e-09
		-33	-1.25681e-09
		-0.61	-1.25684e-09
		-97.6	-1.26172e-09
		25.2	-1.26046e-09
		-52.4	-1.26308e-09
		-39.4	-1.26505e-09
		-7.08	-1.2654e-09
		-46	-1.2677e-09
		-7.08	-1.26805e-09
		-52.4	-1.27067e-09
		-46	-1.27297e-09
		-0.61	-1.27301e-09
		5.86	-1.27271e-09
		-26.4	-1.27403e-09
		-26.4	-1.27535e-09
		-52.4	-1.27797e-09
		5.86	-1.27768e-09
		-39.4	-1.27965e-09
		-20	-1.28065e-09
		-20	-1.28165e-09
		-46	-1.28395e-09
		5.86	-1.28366e-09
		-84.8	-1.2879e-09
		5.86	-1.2876e-09
		-46	-1.2899e-09
		-52.4	-1.29252e-09
		12.34	-1.29191e-09
		-136.4	-1.29873e-09
		31.8	-1.29714e-09
		-33	-1.29879e-09
		-39.4	-1.30076e-09
		12.34	-1.30014e-09
		-143	-1.30729e-09
		44.6	-1.30506e-09
		-39.4	-1.30703e-09
		-39.4	-1.309e-09
		5.86	-1.30871e-09
		-78.2	-1.31262e-09
		31.8	-1.31103e-09
		-33	-1.31268e-09
		-33	-1.31433e-09
		12.34	-1.31371e-09
		-26.4	-1.31503e-09
		12.34	-1.31441e-09
		-26.4	-1.31573e-09
		-33	-1.31738e-09
		18.8	-1.31644e-09
		12.34	-1.31583e-09
		-7.08	-1.31618e-09
		-20	-1.31718e-09
		-26.4	-1.3185e-09
		25.2	-1.31724e-09
		-20	-1.31824e-09
		-0.61	-1.31827e-09
		-0.61	-1.3183e-09
		-26.4	-1.31962e-09
		31.8	-1.31803e-09
		-52.4	-1.32065e-09
		18.8	-1.31971e-09
		-0.61	-1.31974e-09
		-20	-1.32074e-09
		31.8	-1.31915e-09
		-97.6	-1.32403e-09
		51.2	-1.32147e-09
		-7.08	-1.32182e-09
		-20	-1.32282e-09
		44.6	-1.32059e-09
		-104.2	-1.3258e-09
		57.6	-1.32292e-09
		-13.56	-1.3236e-09
		-20	-1.3246e-09
		38.2	-1.32269e-09
		-65.4	-1.32596e-09
		44.6	-1.32373e-09
		-7.08	-1.32409e-09
		-20	-1.32509e-09
		44.6	-1.32286e-09
		-33	-1.32451e-09
		31.8	-1.32292e-09
		-0.61	-1.32295e-09
		-13.56	-1.32363e-09
		44.6	-1.3214e-09
		-7.08	-1.32175e-09
		25.2	-1.32049e-09
		12.34	-1.31987e-09
		-20	-1.32087e-09
		44.6	-1.31864e-09
		-13.56	-1.31932e-09
		31.8	-1.31773e-09
		18.8	-1.31679e-09
		-13.56	-1.31747e-09
		51.2	-1.31491e-09
		-20	-1.31591e-09
		44.6	-1.31368e-09
		18.8	-1.31274e-09
		-7.08	-1.31309e-09
		51.2	-1.31053e-09
		-33	-1.31218e-09
		51.2	-1.30962e-09
		18.8	-1.30868e-09
		-0.61	-1.30871e-09
		51.2	-1.30615e-09
		-39.4	-1.30812e-09
		51.2	-1.30556e-09
		5.86	-1.30527e-09
		-13.56	-1.30595e-09
		51.2	-1.30339e-09
		-39.4	-1.30536e-09
		38.2	-1.30345e-09
		18.8	-1.30251e-09
		-13.56	-1.30319e-09
		57.6	-1.30031e-09
		-46	-1.30261e-09
		38.2	-1.3007e-09
		12.34	-1.30008e-09
		-20	-1.30108e-09
		51.2	-1.29852e-09
		-39.4	-1.30049e-09
		38.2	-1.29858e-09
		12.34	-1.29796e-09
		-13.56	-1.29864e-09
		44.6	-1.29641e-09
		-52.4	-1.29903e-09
		44.6	-1.2968e-09
		12.34	-1.29618e-09
		-13.56	-1.29686e-09
		44.6	-1.29463e-09
		-33	-1.29628e-09
		31.8	-1.29469e-09
		12.34	-1.29407e-09
		-20	-1.29507e-09
		51.2	-1.29251e-09
		-13.56	-1.29319e-09
		31.8	-1.2916e-09
		12.34	-1.29098e-09
		-20	-1.29198e-09
		44.6	-1.28975e-09
		-26.4	-1.29107e-09
		25.2	-1.28981e-09
		5.86	-1.28952e-09
		-26.4	-1.29084e-09
		38.2	-1.28893e-09
		-26.4	-1.29025e-09
		5.86	-1.28996e-09
		18.8	-1.28902e-09
		-33	-1.29067e-09
		38.2	-1.28876e-09
		-65.4	-1.29203e-09
		12.34	-1.29141e-09
		5.86	-1.29112e-09
		-39.4	-1.29309e-09
		38.2	-1.29118e-09
		-97.6	-1.29606e-09
		25.2	-1.2948e-09
		-0.61	-1.29483e-09
		-39.4	-1.2968e-09
		31.8	-1.29521e-09
		-104.2	-1.30042e-09
		18.8	-1.29948e-09
		-13.56	-1.30016e-09
		-39.4	-1.30213e-09
		25.2	-1.30087e-09
		-71.8	-1.30446e-09
		18.8	-1.30352e-09
		-20	-1.30452e-09
		-46	-1.30682e-09
		18.8	-1.30588e-09
		-33	-1.30753e-09
		5.86	-1.30723e-09
		-20	-1.30823e-09
		-52.4	-1.31085e-09
		12.34	-1.31024e-09
		-7.08	-1.31059e-09
		-26.4	-1.31191e-09
		-13.56	-1.31259e-09
		-52.4	-1.31521e-09
		77	-1.31136e-09
		-26.4	-1.31268e-09
		-26.4	-1.314e-09
		-26.4	-1.31532e-09
		-52.4	-1.31794e-09
		44.6	-1.31571e-09
		-65.4	-1.31898e-09
		-13.56	-1.31966e-09
		-13.56	-1.32034e-09
		-58.8	-1.32328e-09
		38.2	-1.32137e-09
		-78.2	-1.32528e-09
		-7.08	-1.32563e-09
		-20	-1.32663e-09
		-58.8	-1.32957e-09
		70.6	-1.32604e-09
		-104.2	-1.33125e-09
		-7.08	-1.3316e-09
		-20	-1.3326e-09
		-65.4	-1.33587e-09
		-20	-1.33687e-09
		-78.2	-1.34078e-09
		-20	-1.34178e-09
		-20	-1.34278e-09
		-58.8	-1.34572e-09
		12.34	-1.34511e-09
		-78.2	-1.34902e-09
		-20	-1.35002e-09
		-20	-1.35102e-09
		-58.8	-1.35396e-09
		64	-1.35076e-09
		-97.6	-1.35564e-09
		-20	-1.35664e-09
		-20	-1.35764e-09
		-65.4	-1.36091e-09
		70.6	-1.35738e-09
		-91.2	-1.36194e-09
		-7.08	-1.36229e-09
		-20	-1.36329e-09
		-52.4	-1.36591e-09
		18.8	-1.36497e-09
		-71.8	-1.36856e-09
		-7.08	-1.36891e-09
		-13.56	-1.36959e-09
		-52.4	-1.37221e-09
		-58.8	-1.37515e-09
		-39.4	-1.37712e-09
		-13.56	-1.3778e-09
		-13.56	-1.37848e-09
		-58.8	-1.38142e-09
		-46	-1.38372e-09
		-20	-1.38472e-09
		-26.4	-1.38604e-09
		-0.61	-1.38607e-09
		-58.8	-1.38901e-09
		-13.56	-1.38969e-09
		-39.4	-1.39166e-09
		-20	-1.39266e-09
		-0.61	-1.39269e-09
		-52.4	-1.39531e-09
		70.6	-1.39178e-09
		-65.4	-1.39505e-09
		-13.56	-1.39573e-09
		-0.61	-1.39576e-09
		-58.8	-1.3987e-09
		64	-1.3955e-09
		-65.4	-1.39877e-09
		-0.61	-1.3988e-09
		5.86	-1.3985e-09
		-52.4	-1.40112e-09
		44.6	-1.39889e-09
		-65.4	-1.40216e-09
		5.86	-1.40187e-09
		5.86	-1.40158e-09
		-46	-1.40388e-09
		18.8	-1.40294e-09
		-58.8	-1.40588e-09
		5.86	-1.40558e-09
		5.86	-1.40529e-09
		-39.4	-1.40726e-09
		57.6	-1.40438e-09
		-46	-1.40668e-09
		5.86	-1.40639e-09
		25.2	-1.40513e-09
		-33	-1.40678e-09
		83.6	-1.4026e-09
		-39.4	-1.40457e-09
		18.8	-1.40363e-09
		25.2	-1.40237e-09
		-26.4	-1.40369e-09
		83.6	-1.39951e-09
		-33	-1.40116e-09
		25.2	-1.3999e-09
		38.2	-1.39799e-09
		-20	-1.39899e-09
		44.6	-1.39676e-09
		-20	-1.39776e-09
		18.8	-1.39682e-09
		31.8	-1.39523e-09
		-20	-1.39623e-09
		18.8	-1.39529e-09
		12.34	-1.39467e-09
		25.2	-1.39341e-09
		51.2	-1.39085e-09
		-7.08	-1.39121e-09
		25.2	-1.38995e-09
		25.2	-1.38868e-09
		31.8	-1.3871e-09
		64	-1.3839e-09
		-7.08	-1.38425e-09
		83.6	-1.38007e-09
		12.34	-1.37945e-09
		38.2	-1.37754e-09
		64	-1.37434e-09
		5.86	-1.37405e-09
		115.8	-1.36826e-09
		12.34	-1.36764e-09
		51.2	-1.36508e-09
		83.6	-1.3609e-09
		12.34	-1.36028e-09
		128.8	-1.35385e-09
		5.86	-1.35355e-09
		64	-1.35035e-09
		77	-1.3465e-09
		25.2	-1.34524e-09
		122.4	-1.33912e-09
		12.34	-1.33851e-09
		64	-1.33531e-09
		83.6	-1.33113e-09
		25.2	-1.32986e-09
		96.4	-1.32504e-09
		38.2	-1.32313e-09
		77	-1.31929e-09
		96.4	-1.31447e-09
		31.8	-1.31288e-09
		64	-1.30968e-09
		70.6	-1.30614e-09
		70.6	-1.30262e-09
		103	-1.29746e-09
		38.2	-1.29556e-09
		70.6	-1.29203e-09
		77	-1.28818e-09
		70.6	-1.28465e-09
		103	-1.2795e-09
		51.2	-1.27694e-09
		135.2	-1.27017e-09
		70.6	-1.26665e-09
		83.6	-1.26246e-09
		128.8	-1.25602e-09
		44.6	-1.2538e-09
		174	-1.2451e-09
		57.6	-1.24221e-09
		96.4	-1.23739e-09
		122.4	-1.23128e-09
		57.6	-1.2284e-09
		200	-1.21839e-09
		57.6	-1.21552e-09
		109.4	-1.21005e-09
		122.4	-1.20393e-09
		64	-1.20072e-09
		200	-1.19072e-09
		57.6	-1.18785e-09
		109.4	-1.18238e-09
		128.8	-1.17594e-09
		70.6	-1.1724e-09
		148.2	-1.165e-09
		90	-1.16049e-09
		115.8	-1.15471e-09
		141.8	-1.14762e-09
		115.8	-1.14183e-09
		128.8	-1.13539e-09
		103	-1.13024e-09
		115.8	-1.12445e-09
		148.2	-1.11704e-09
		70.6	-1.11351e-09
		128.8	-1.10707e-09
		115.8	-1.10128e-09
		109.4	-1.09581e-09
		154.6	-1.08808e-09
		115.8	-1.08229e-09
		174	-1.07359e-09
		103	-1.06843e-09
		109.4	-1.06297e-09
		154.6	-1.05524e-09
		70.6	-1.0517e-09
		167.6	-1.04333e-09
		90	-1.03883e-09
		109.4	-1.03336e-09
		154.6	-1.02563e-09
		51.2	-1.02306e-09
		180.6	-1.01404e-09
		90	-1.00954e-09
		115.8	-1.00375e-09
		161.2	-9.95685e-10
		31.8	-9.94095e-10
		193.6	-9.84415e-10
		96.4	-9.79595e-10
		122.4	-9.73475e-10
		161.2	-9.65415e-10
		70.6	-9.61885e-10
		180.6	-9.52855e-10
		109.4	-9.47385e-10
		122.4	-9.41265e-10
		161.2	-9.33205e-10
		103	-9.28055e-10
		154.6	-9.20325e-10
		128.8	-9.13885e-10
		122.4	-9.07765e-10
		174	-8.99065e-10
		109.4	-8.93595e-10
		161.2	-8.85535e-10
		128.8	-8.79095e-10
		128.8	-8.72655e-10
		167.6	-8.64275e-10
		128.8	-8.57835e-10
		187	-8.48485e-10
[truncated: 14,868 more rows]
