# Supplementary material for: A universal standardized method for output capability assessment of nanogenerators
Source: Nat Commun. 2019 Sep 27;10:4428. doi: 10.1038/s41467-019-12465-2 (PMC6765008; doi:10.1038/s41467-019-12465-2)
Supplement: Supplementary file 18 — Tables Dataset [file 41467_2019_12465_MOESM18_ESM.xlsx]

## Sheet: Table2
Table 1	Experiment parameters of CS
Parameters
Length(m)	0.02
width (m)	0.02
Qsc,max(nC)	67
σ(uC/m2)	168
dmax(m)	0.002
Qsc(dmax)(nC)	65.22
C2(F)	1.029e-10

## Sheet: Table3
Table. 3 Experiment parameters of the CFT mode TENG
	Parameters
	g(m)	0.002
	Thickness of middle layer(m)	0.001435
	Thickness of Glass Slide(m)	0.001
	Equivalent thickness(m)	0.0004731
	Qsc(g)	2.5e-08
	Q10(C)	2.39e-09
	σ(uC/m2)	38.6
	C2(F)	7.48326e-12
	Ctotal(exp-ave)(F)	1.82e-12

## Sheet: Table 4
Table.4 Experiment parameters of PVDF-film without packaging
	Electrodes	Dielectrics	Thickness of PVDF film (um)	Length(mm)	Width(mm)	Max deflection(cm)
	Ag	PVDF	28	12	10	2

## Sheet: Table 5
Table.5 Revised FOM of different nanogenerators
Modes	FOMs	FOMM(mC2/m4)	FOMP(mC2/m4)
CFT	2.40115	0.00149	0.00358
CS	0.07775	0.02822	0.00219
PVDF	0.000262077	0.20476	5.3662e-05
